# Supplementary material for: Optimization of the co-digestion of sewage sludge, maize straw and cow manure: microbial responses and effect of fractional organic characteristics
Source: Sci Rep. 2019 Feb 20;9:2374. doi: 10.1038/s41598-019-38829-8 (PMC6382933; doi:10.1038/s41598-019-38829-8)
Supplement: Supplementary file 2 — Dataset 1 [file 41598_2019_38829_MOESM2_ESM.xls]

## Sheet: Operational data
DAYS	CM/MS=1:0	CM/MS=3:1	CM/MS=2:1	CM/MS=1:1	CM/MS=1:2
1	150	200	210	295	230
2	170	254	230	390	345
3	180	250	330	450	350
4	200	330	360	470	380
5	240	335	400	440	415
6	230	340	460	455	430
7	200	345	420	425	423
8	220	320	425	420	422
9	240	315	430	390	390
10	210	310	370	480	360
11	250	300	372	350	375
12	270	280	375	345	382
13	300	285	460	340	450
14	350	300	385	355	400
15	320	275	370	360	320
16	360	360	270	357	400
17	350	275	280	350	350
18	380	268	285	300	355
19	360	265	215	250	300
20	355	250	250	270	315
21	320	245	280	200	320
22	230	240	200	220	260
23	140	230	225	225	200
24	110	225	205	190	160
25	100	220	195	195	140
26	90	215	195	160	130
27	80	210	180	125	120
28	70	210	160	130	110
29	60	190	155	150	120
30	50	180	125	120	100
DAYS	SS/MS=1:0	SS/MS=2:1	SS/MS=1:1	SS/MS=1:2	SS/MS=1:4
1	140	120	140	200	150
2	160	130	150	220	180
3	200	150	200	240	185
4	240	160	220	280	200
5	300	180	250	300	150
6	260	200	150	250	180
7	150	220	180	280	200
8	80	180	250	330	220
9	50	150	320	380	180
10	30	220	325	330	150
11	25	260	340	260	160
12	80	320	360	300	180
13	120	240	320	280	200
14	120	260	300	300	250
15	110	180	280	245	320
16	105	220	220	220	280
17	100	280	150	285	250
18	80	320	180	370	220
19	75	260	250	360	250
20	70	180	340	300	300
21	65	120	280	320	220
22	60	60	220	280	160
23	50	55	160	220	140
24	55	55	100	160	180
25	60	50	60	120	110
26	55	55	70	80	120
27	40	45	50	50	70
28	40	40	30	40	40
29	35	35	20	50	30
30	20	35	10	30	20
DAYS	SS/CW=1:0	SS/CW=2:1	SS/CW=1:1	SS/CW=1:2	SS/CW=1:4
1	140	120	160	160	150
2	160	140	180	170	170
3	200	170	200	180	180
4	210	240	210	240	200
5	180	250	250	245	240
6	220	270	320	385	230
7	150	285	380	380	200
8	80	280	400	390	220
9	50	290	320	410	240
10	30	300	220	390	210
11	25	220	190	280	250
12	80	190	180	325	270
13	120	180	180	230	300
14	120	160	200	240	350
15	110	170	210	265	320
16	105	180	220	280	360
17	100	185	240	280	350
18	80	240	300	285	380
19	75	290	310	280	360
20	70	310	390	240	355
21	65	250	340	210	320
22	60	200	280	220	230
23	50	180	200	180	140
24	55	140	190	140	110
25	60	120	180	150	100
26	55	90	140	120	90
27	40	100	60	120	80
28	40	80	50	110	70
29	35	50	70	100	60
30	20	20	60	50	50

## Sheet: Fractionation of SS U-SS CM AMS
		SS	Ultra-sonication pretreated SS	CM	Alkaline pretreated MS
	Bulk organics	255.997	185.505	636.86
	HPI	83.6121	93.243	337
	HPO-A	105.441	45.1115	181.101
	TPI-A	49.4563	19.3889	25.3377
	HPO-N	8.33956	11.2886	18.3493
	TPI-N	9.14845	16.4732	75.0492
		SS	Ultra-sonication pretreated SS	CM	Alkaline pretreated MS
	Superna. organics	267.191	3890.3	2013.25	103.2
	HPI	73.0114	1418.55	698.75	21.2
	HPO-A	100.17	1240.5	375	43.7
	TPI-A	39.7727	667.923	369.75	17.5
	HPO-N	31.5852	317.519	278	11.2
	TPI-N	22.6511	245.813	198.725	9.6

## Sheet: Fractionation during co-digesti
CM/MS 1:1
soid-Extractable
	0 Days	5 Days	15 Days	30 Days
Bulk organics	338.43	308.65	186.05	136.7	Bulk organics
HPI	175.5	156.7	72.65	56.55	HPI
HPO-A	94.0503	89.2	67.6	51.25	HPO-A
TPI-A	15.6688	14.45	10.1	6.6	TPI-A
HPO-N	9.67466	8.9	7.65	4.77	HPO-N
TPI-N	42.0246	38.1	27.05	15.65	TPI-N
Supernatant					Supernatant
	0 Days	5 Days	15 Days	30 Days
Bulk organics	1093.22	2231.5	1531.4	632.1	Bulk organics
HPI	438.975	911.3	502.1	169.4	HPI
HPO-A	203.35	632.2	547.2	147.4	HPO-A
TPI-A	193.625	297.6	202.1	142.3	TPI-A
HPO-N	147.6	197.4	145.2	103.2	HPO-N
TPI-N	107.162	205.2	157.3	68.3	TPI-N
SS/MS 1:2
solid-Extractable
	0 Days	5 Days	15 Days	30 Days
Bulk organics	88.0167	81.3	65.94	36.5935	Bulk organics
HPI	41.1502	36.75	21.77	9.67581	HPI
HPO-A	20.5768	19.71	23.38	16.1506	HPO-A
TPI-A	10.4183	9.77	9.45	4.51053	TPI-A
HPO-N	4.39523	4.02	4.13	1.54231	HPO-N
TPI-N	11.4662	10.65	7.21	4.58328	TPI-N
Supernatant					Supernatant
	0 Days	5 Days	15 Days	30 Days
Bulk organics	397.988	575.3	691.2	137.3	Bulk organics
HPI	134.277	155.5	141.3	30.2	HPI
HPO-A	134.03	261.4	377.2	57.4	HPO-A
TPI-A	68.1863	93.3	103.2	28.5	TPI-A
HPO-N	34.3159	41.2	44.1	13.6	HPO-N
TPI-N	27.1796	30.5	29.5	8.93	TPI-N
SS/CM 1:2
solid-Extractable
	0 Days	5 Days	15 Days	30 Days
Bulk organics	487.913	413.2	337.3	289.275	Bulk organics
HPI	256.56	203.2	145.7	115.893	HPI
HPO-A	136.224	132.3	121.3	106.749	HPO-A
TPI-A	23.3746	34.2	22.4	21.3	TPI-A
HPO-N	16.0193	17.1	17.7	13.2	HPO-N
TPI-N	55.7191	30.65	30.2	25.5	TPI-N
Supernatant					Supernatant
	0 Days	5 Days	15 Days	30 Days
Bulk organics	1678.75	3044.7	2445.6	137.3	Bulk organics
HPI	588.447	679.5	612.4	30.2	HPI
HPO-A	356.438	1321	997.4	57.4	HPO-A
TPI-A	304.369	413.2	359.4	28.5	TPI-A
HPO-N	213.184	447.9	353.2	13.6	HPO-N
TPI-N	153.989	167.4	144.5	8.93	TPI-N
SS/CM/MS 30:33:33
solid-Extractable
	0 Days	5 Days	15 Days	30 Days
Bulk organics	292.553	273.4	163.5	87.5	Bulk organics
HPI	150.823	135.1	75.7	25.5	HPI
HPO-A	79.3687	78.3	47.5	41.4	HPO-A
TPI-A	16.7849	14.5	11.4	6.3	TPI-A
HPO-N	10.1588	12.3	6.5	3.1	HPO-N
TPI-N	34.3592	32.65	21.2	11.2	TPI-N
Supernatant					Supernatant
	0 Days	5 Days	15 Days	30 Days
Bulk organics	1065.14	1872.7	1325.4	367.7	Bulk organics
HPI	416.632	623.15	352.1	78.2	HPI
HPO-A	237.97	652.5	504.6	127.4	HPO-A
TPI-A	187.025	245.42	175.6	74.5	TPI-A
HPO-N	127.796	225.3	202.7	55.2	HPO-N
TPI-N	93.9625	114.2	96.5	32.93	TPI-N

## Sheet: Archaeal community 
OTU_ID	Taxonomy	abundance_seq	longness	longness_seq	0 days -operated reactor	15 days-operated reactor	30 days-operated reactor
Otu116	Archaea;Euryarchaeota;Methanomicrobia;Methanosarcinales;Methanosaetaceae;Methanosaeta;uncultured_Methanosarcinales_archaeon	ACTTTACAATGCTGGCAACAGCGATAAGGGAACCTCGAGTGCCAGGTTACAAATCTGGCTGTCGAGATGCCTAAAAAGCATTTCATAGCAAGGGCCGGGCAAGACCGGTGCCAGCCGCCGCGGTAACACCGGCGGCTCGAGTGGTAACCGTTATTATTGGGTCTAAAGGGTCTGTAGCCGGCCGGATAAGTCTCTTGAGAAATCTGGCAGCTTAACTGTCAGGCTTTCAGGAGATACTGTCTGGCTCGAGGCCGGGAGAGGTGAGAGGTACTTCAGGGGTAGGGGTGAAATCTTGTAATCCTTGAAGGACCACCAGTGGCGAAGGCGTCTCACCAGAACGGACCTGACGGCAAGGGACGAAAGCTAGGGGCACGAACCGG	430	CCCTACACGGACGCTCTTCCGATCTCTACTAGTGTGCACCAGGCGCGAAAACTTTACAATGCTGGCAACAGCGATAAGGGAACCTCGAGTGCCAGGTTACAAATCTGGCTGTCGAGATGCCTAAAAAGCATTTCATAGCAAGGGCCGGGCAAGACCGGTGCCAGCCGCCGCGGTAACACCGGCGGCTCGAGTGGTAACCGTTATTATTGGGTCTAAAGGGTCTGTAGCCGGCCGGATAAGTCTCTTGAGAAATCTGGCAGCTTAACTGTCAGGCTTTCAGGAGATACTGTCTGGCTCGAGGCCGGGAGAGGTGAGAGGTACTTCAGGGGTAGGGGTGAAATCTTGTAATCCTTGAAGGACCACCAGTGGCGAAGGCGTCTCACCAGAACGGACCTGACG…	10897	4915	30249
Otu1	Archaea;Euryarchaeota;Methanomicrobia;Methanomicrobiales;Methanospirillaceae;Methanospirillum;uncultured_Methanomicrobia_archaeon	CCTTTACAATGCGGGCAACCGTGATAAGGAAACCCCGAGTGCCCGTAAACGCGGGCTGTCCATCTGTATAACACGCAGGTGAAGAAAGGGCCGGGCAAGACCGGTGCCAGCCGCCGCGGTAATACCGGCGGCTCGAGTGGTGGCCACTATTACTGGGCTTAAAGGGTCCGTAGCTTGAGCAATAAGTCCCTTGGGAAATTCAGCAGCTTAACTGGTGACAGTTCAGGGGACACTGTTGTTCTAGGGATCGGGAGAGGTAAGAGGTACTGCCGGGGTAGGAGTGAAATCCTGTAATCCCGGTGGGACCACCGATGGCGAAGGCATCTTACCAGAACGACTCCGACAGTGAGGGACGAAAGCTGGGGGAGCAAACCGG	467	CCCTATGGGGTGCAGCAGGCGAGAATCCCTATGGGGTGCACCAGGGGAGAAGAAGTGCATGGCCACCCTATGGGGTGCAGCAGGCGCGAAACCTTTACAATGCGGGCAACCGTGATAAGGAAACCCCGAGTGCCCGTAAACGCGGGCTGTCCATCTGCATAACACGCAGGTGAAGAAAGGGCCGGGCAAGACCGGTGCCAGCCGCCGCGGTAATACCGGCGGCTCGAGTGGTGGCCACTATTACTGGGCTTAAAGGGTCCGTAGCTTGAGCAATAAGTCCCTTGGGAAATTCAGCAGCTTAACTGGTGACAGTTCAGGGGACACTGTTGTTCTAGGGATCGGGAGAGGTAAGAGGTACTGCCGGGGTAGGAGTGAAATCCTGTAATCCCGGTGGGACCA…	2686	2848	5826
Otu773	Archaea;Crenarchaeota;Thermoprotei;Fervidicoccales;Fervidicoccaceae;unclassified_Fervidicoccaceae;uncultured_archaeon	ACTTTGCAATACACGAAAGTGTGACAGGGCTATCCCGAGTGCCATCCGCTGAGGAAGGCTTTTACCCAGTCTAGAACGCTGGGGGAATAAGGAGAGGGCAAGTCTGGTGTCAGCCGCCGCGGTAATACCAGCTCTCCGAGTGGTGTGGATGTTTATTGGGCCTAAAGCATCCGTAGCTGGCTAAGTTAGTCCCCTGTTAAATCCAACGAATTAATCGTTGGATCGCGGGGGATACTGCTTGGCTAGGGGACGAGAGAGGCAGACGGTATTTCCGGGGTAGGGGTGAAATCCTATAATCCCGGGAAGACCACCAGTGGCGAAGGCTGTCTGCTAGAACGCGCCCGACGGTGAGGGATGAAAGCTGGGGGAGCGAACCGG	378	ACTTTGCAATACACGAAAGTGTGACAGGGCTATCCCGAGTGCCATCCGCTGAGGAAGGCTTTTACCCAGTCTAGAACGCTGGGGGAATAAGGAGAGGGCAAGTCTGGTGTCAGCCGCCGCGGTAATACCAGCTCTCCGAGTGGTGTGGATGTTTATTGGGCCTAAAGCATCCGTAGCTGGCTAAGTTAGTCCCCTGTTAAATCCAACGATTTAATCGTTGGCTTGCGGGGGAAACTGCTCGGCTAGGGGACGAGAGAGGCAAGCGGTATTCTCGGGGTAGGGGTGAAATCCTATAATCCCGAGAAGACCACCAGTGGCGAAGGCTGCTTGCTAGAACGCGCCCGACGGTGAGGGATGAAAGCTGGGGGAGCGAACCGG	355	3087	5053
Otu675	Archaea;Euryarchaeota;Thermoplasmata;Thermoplasmatales;Thermoplasmatales_Incertae_Sedis;Methanomassiliicoccus;uncultured_archaeon	ACTTCGCAATGGGGGCAACCCCGACGAGGGAATTCCAAGTGCTAGCACTTTGTGTTAGCTGTTCTCCTGTCTAAAAAACAGGAGGAGTAAGGGGCGGGTAAGACGGGTGCCAGCCGCCGCGGTAATACCCGCGCCCCAAGTGGTGGTCGATATTATTGAGCCTAAAACGTCCGTAGCCGGTCTTCTAAATCCTTGGGTAAATCGGGCAGCTTAACTGTCCGAAGTCCGGGGAGACTGGGAGACTTGGGACCGGGAGAGGTCAGAGGTACTTCTGGGGTAGGGGTAAAATCCTGTAATCCTGGAAGGACCACCGGTGGCGAAGGCGTCTGACTAGAACGGATCCGACGGTGAGGGACGAAGCCCTGGGGCGCAAACGGG	378	ACTTCGCAATGGGGGCAACCCCGACGAGGGAATTCCAAGTGCTAGCACTTTGTGTTAGCTGTTCTCCTGTCTAAAAAACAGGAGGAGTAAGGGGCGGGTAAGACGGGTGCCAGCCGCCGCGGTAATACCCGCGCCCCAAGTGGTGGTCGATATTATTGAGCCTAAAACGTCCGTAGCCGGTCTTCTAAATCCTTGGGTAAATCGGGCAGCTTAACTGTCCGAAGTCCGGGGAGACTGGGAGACTTGGGACCGGGAGAGGTCAGAGGTACTTCTGGGGTAGGGGTAAAATCCTGTAATCCTGGAAGGACCACCGGTGGCGAAGGCGTCTGACTAGAACGGATCCGACGGTGAGGGACGAAGCCCTGGGGCGCAAACGGG	120	2792	2335
Otu110	Archaea;Crenarchaeota;Thermoprotei;Fervidicoccales;Fervidicoccaceae;unclassified_Fervidicoccaceae;uncultured_archaeon	CCTTTGCAATACACGAAAGTGTGACAGGGTCATCCCGAGTGCCGACCGCTGAGGTTGGCTTTTACCCAGTCTAGAAAGCTGGGGGAATAAGGAGAGGGCAAGTCTGGTGTCAGCCGCCGCGGTAATACCAGCTCTCCGAGTGGTGTGGACGTTTATTGGGCCTAAAGCATCCGTAGCTGGCTGAACAAGTCCCCTGTTAAACCCACCGATTTAATCGTTGGCTTGCGGGGGAAACTGCTCGGCTAGGGGACGAGAGAGGCAAGCGGTATTCTCGGGGTAGGGGTGAAATCCTATAATCCCGAGAAGACCACCAGTGGCGAAGGCTGCTTGCTAGAACGCGCCCGACGGTGAGGGATGAAAGCTGGGGGAGCGAACCGG	430	CCCTATGGGGTGCACCAGGCGAGAATCCCTATGGGGTGCAGCAGTCGCGAAAACTTTGCAATAAGCGAAAGCTTGACAGGGCTATCCCGAGTGCCATCCGCTGAGGAAGGCTTTTACCCAGTGTAGACCGCTGGGGGAATAAGGAGAGGGCAAGTCTGGTGTCAGCCGCCGCGGTAATACCAGCTCTCCGAGTGGTGTGGACGTGTATTGGGCCTAAAGCATCCGTAGCTGGCTGAACAAGTCCCCTGTTAAACCCACCGATTTAATCGTTGGCTTGCGGGGGAAACTGCTCGGCTAGGGGACGAGAGAGGCAAGCGGTATTCTCGGGGTAGGGGTGAAATCCTATAATCCCGAGAAGACCACCAGTGGCGAAGGCTGCTTGCTAGAACGCGCCCGACG…	663	2512	1790
Otu1249	Archaea;Euryarchaeota;Methanomicrobia;Methanomicrobiales;Methanospirillaceae;Methanospirillum;uncultured_archaeon	ACTTTACAATGCGGGCAACCGTGATAAGGAAACCCCGAGTGCCACCACAGGGTGGCTGTCCACCAGTGTAAAAAACTGGTGAAGAAAGGGCCGGGCAAGACCGGTGCCAGCCGCCGCGGTAATACCGGCGGCTCGAGTGGTGGCCGCTTTTACTGGGCTTAAAGGGTCCGTAGCTTGATTCACAAGTCCCTTGAGAAATCCATCGGCTTAACTGATGGGCGTTCAGGGGATACTGTGGTTCTAGGGACCGGGAGAGGTGAGAGGTACTGCCGGGGTAGGAGTGAAATCCTGTAATCCCGGTGGGACGACCTATGGCGAAGGCATCTCACCAGAACGGCTCCGACAGTGAGGGACGAAAGCTGGGGGAGCAAACCGG	375	ACTTTACAATGCGGGCAACCGTGATAAGGAAACCCCGAGTGCCACCACAGGGTGGTTGTCCACCAGTGTAAAAAACTGGTGAAGAAAGGGCCGGGCAAGACCGGTGCCAGCCGCCGCGGTAATACCGGCGGCTCGAGTGGTGGCCGCTTTTACTGGGCTTAAGGGTCCGTAGCTTGATTCACAAGTCCCTTGAGAAATCCATCGGCTTAACTGATGGGCGTTCAGGGGATACTGTGGTTCTAGGGACCGGGAGAGGTGAGAGGTACTGCCGGGGTAGGAGTGAAATCCTGTACTCCCGGTGGGACGACCTATGGCGAAGGCATCTCACCAGAACGGCTCCGACAGTGAGGGACGAAAGCTGGGGGAGCAAACCGG	203	486	2183
Otu55	Archaea;Crenarchaeota;Thermoprotei;Fervidicoccales;Fervidicoccaceae;unclassified_Fervidicoccaceae;uncultured_archaeon	ACTTTGCAATAAGCGAAAGCTTGACAGGGCTATCCCGAGTGCCATCCGCTGAGGAAGGCTTTTACCCAGTGTAGACCGCTGGGGGAATAAGGAGAGGGCAAGTCTGGTGTCAGCCGCCGCGGTAATACCAGCTCTTCGAGTGGTGTGGATGTTTATTGGGCCTAAAGCATCCGTAGCTGGCTAAGTTAGTCCCCTGTTAAATCCACCGAATTAATCGTTGGACTGCGGGGGATACTGCTTGGCTAGGGGACGAGAGAGGCAGACGGTATTTTTGGGGTAGGGGTGAAATCCTATAATCCCAGGAAGACCACCAGTGGCGAAGGCTGTCTGCTAGAACGCGCCCGACGGTGAGGGATGAAAGCTGGGGGAGCGAACCGG	446	CCCTATGGGGTGCACCAGTAGGGGAGAAGTAGTGCATGGCCACCCTATGGGGTGCAGCAGTCGCGAAAACTTTGCAATAAGCGAAAGCTTGACAGGGCTATCCCGAGTGCCATCCGCTGAGGAAGGCTTTTACCCAGTGTAGACCGCTGGGGGAATAAGGAGAGGGCAAGTCTGGTGTCAGCCGCCGCGGTAATACCAGCTCTTCGAGTGGTGTGGATGTTTATTGGGCCTAAAGCATCCGTAGCTGGCTAAGTTAGTCCCCTGTTAAATCCACCGAATTAATCGTTGGACTGCGGGGGATACTGCTTGGCTAGGGGACGAGAGAGGCAGACGGTATTTTTGGGGTAGGGGTGAAATCCTATAATCCCAGGAAGACCACCAGTGGCGAAGGCTGTCTGC…	211	1042	1163
Otu77	Archaea;Euryarchaeota;Methanomicrobia;Methanosarcinales;Methanosaetaceae;Methanosaeta;uncultured_Methanomicrobiales_archaeon	ACTTTACAATGCGGGAAACCGTGATAAGGGAACTCCGAGTGTCCGTCAATGCGGACTGTCCGTATGTTTAAAAAGCATGCGAAGAAAGGGCCGGGCAAGACCGGTGCCAGCCGCCGCGGTAATACCGGCGGCTCGAGTGGTGGCCACTATTACTGGGCTTAAAGCGTTCGTAGCTGGGTTGTTAAGTCTCTTGGGAAATCTATCGGCTTAACCGATAGGCGTCCAAGGGATACTGGCAATCTAGGGACCGGGAGAGGTGAGGGGTACTTCAGGGGTAGGAGTGAAATCCTGTAATCCTTGGGGGACCACCTGTGGCGTAGGCGCCTCACCAGAACGGCTCCGACAGTGAGGGACGAAAGCTGGGGGAGCAAACCGG	441	CCCTATGGGGTGCAGCAGGGGAGAAGAAGTGCATGGCCACCCTATGGGGTGCACCAGGCGCGAAAACTTTACAATGCGGGAAACCGTGATAAGGGAACTCCGAGTGTCCGTCAATGCGGACTGTCCGTATGTTTAAAAAGCATGCGAAGAAAGGGCCGGGCAAGACCGGTGCCAGCCGCCGCGGTAATACCGGCGGCTCGAGTGGTGGCCACTATTACTGGGCTTAAAGCGTTCGTAGCTGGGTTGTTAAGTCTCTTGGGAAATCTATCGGCTTAACCGATAGGCGTCCAAGGGATACTGGCAATCTAGGGACCGGGAGAGGTGAGGGGTACTTCAGGGGTAGGAGTGAAATCCTGTAATCCTTGGGGGACCACCTGTGGCGTAGGCGCCTCACCAGAA…	470	498	1018
Otu52	Archaea;Euryarchaeota;Methanomicrobia;Methanosarcinales;Methanosarcinaceae;Methanosarcina;uncultured_euryarchaeote	ACTTTACAATGCGGGAAACCGTGATAAGGGGACACCGAGTGCCAGCATCATATGTTGGCTGTCCAGATGTGTAAAATACATCTGTTAGCAAGGGCCGGGCAAGACCGGTGCCAGCCGCCGCGGTAACACCGGCGGCCCGAGTGGTGATCGTGATTATTGGGTCTAAAGGGTCCGTAGCCGGTTTGGTCAGTCCTCCGGGAAATCTGACGGCTCAACCGTTAGGCTTTCGGTGGATACTGCCAGACTTGGAACCGGGAGAGGTAAGAGGTACTACAGGGGTAGGAGTGAAATCTTGTAATCCCTGTGAGACCACCTGTGGCGAAGGCGTCTTACCAGAACGGGTTCGACGGTGAGGGACGAAAGCTGGGGGCACGAACCGG	447	CCCCTATGGGGTGCACCAGGGGGAGAAGAAGTGCATGGCCACCCTATGGGGTGCAGCAGGCGCGAAAACTTTACAATGCGGGAAACCGTGATAAGGGGACACCGAGTGCCAGCATCATATGTTGGCTGTCCAGATGTGTAAAATACATCTGTTAGCAAGGGCCGGGCAAGACCGGTGCCAGCCGCCGCGGTAACACCGGCGGCCCGAGTGGTGATCGTGATTATTGGGTCTAAAGGGTCCGTAGCCGGTTTGGTCAGTCCTCCGGGAAATCTGGCGGCTCAGACGTTAGGCTTTCGGTGGATACTGCCAGACTTGGAACCGGGAGAGGTAAGAGGTACTACAGGGGTAGGAGTGAAATCTTGTAATCCCTGTGAGACCACCTGTGGCGAAGGCGTCTTA…	359	402	1221
Otu542	Archaea;Crenarchaeota;Thermoprotei;Fervidicoccales;Fervidicoccaceae;unclassified_Fervidicoccaceae;uncultured_archaeon	CCTTTGCAATAAGCGAAAGCTTGACAGGGCTATCCCGAGTGCCATCCGCTGAGGAAGGCTTTTACCCAGTCTAGAAAGCTGGGGGAATAAGGAGAGGGCAAGTCTGGTGTCAGCCGCCGCGGTAATACCAGCTCTTCGAGTGGTGTGGATGTTTATTGGGCCTAAAGCATCCGTAGCTGGCTAGGTCAGTCCCTTGTTAAATCCACCGAATTAATCGTTGGATCGCGGGGGATACTGCTTGGCTAGGGGACGAGAGAGGCAGACGGTATTTTCGGGGTAGGGGTGAAATCCTATAATCCCGGGAAGACCACCAGTGGCGAAGGCTGTCTGCTAGAACGCGCCCGACGGTGAGGGATGAAAGCTGGGGGAGCGAACCGG	378	CCTTTGCAATAAGCGAAAGCTTGACAGGGCTATCCCGAGTGCCATCCGCTGAGGAAGGCTTTTACCCAGTCTAGAAAGCTGGGGGAATAAGGAGAGGGCAAGTCTGGTGTCAGCCGCCGCGGTAATACCAGCTCTTCGAGTGGTGTGGATGTTTATTGGGCCTAAAGCATCCGTAGCTGGCTAGGTCAGTCCCTTGTTAAATCCACCGAATTAATCGTTGGATCGCGGGGGATACTGCTTGGCTAGGGGACGAGAGAGGCAGACGGTATTTTCGGGGTAGGGGTGAAATCCTATAATCCCGGGAAGACCACCAGTGGCGAAGGCTGTCTGCTAGAACGCGCCCGACGGTGAGGGATGAAAGCTAGGGGCACGAACCGG	343	489	1035
Otu43	Archaea;Euryarchaeota;Methanomicrobia;Methanosarcinales;Methanosaetaceae;Methanosaeta;uncultured_archaeon	CCTCTGCAATGCGGGAAACCGTGACAGGGGGATCCCAAGTGCTCATGCATTGCATGGGCTGTTCTTTGGTCTAAGTAACCAGAGGAGTAAGGGCTGGGCAAGACCGGTGCCAGCCGCCGCGGTAATACCGGCAGCTCAAGTGGTAGCCGCGATTATTGGGCCTAAAGCGTTCGTAGCCGGATAAGTAAGTCTTTGGTTAAATCCTGCAACTCAACTGTGGGAAATCTAGGGATACTGCTTGTCTTGAGACCGGGAGAGGTTAGAGGTACTCCTAGGGTAGGGGTGAAATCCTGTAATCCTAGGGGGACCACCTGTGGCGAAGGCGTCTAACTGGAACGGGTCTGACGGTGAGGGACGAAACCTAGGGGAGCGAGCCGG	456	CCCTACGGGGCGCAGCAGGCGAGAATCCCTATGGGGTGCGGCAGGCGAGGATCCCTATGGGGTGCAGCAGGCGCGAAACCTCTGCAATGCGGGAAACCGTGACAGGGGGATCCCAAGTGCTCATGCATTGCATGGGCTGTTCTTTGGTCTAAGTAACCAGAGGAGTAAGGGCTGGGCAAGACCGGTGCCAGCCGCCGCGGTAATACCGGCAGCTCAAGTGGTAGCCGCGATTATTGGGCCTAAAGCGTTCGTAGCCGGATAAGTAAGTCTTTGGTTAAATCCTGCAACTCAACTGTGGGAAATCTAGGGATACTGCTTGTCTTGAGACCGGGAGAGGTTAGAGGTACTCCTAGGGTAGGGGTGAAATCCTGTAATCCTAGGGGGACCACCTGTGGCGAA…	59	1000	1122
Otu75	Archaea;Euryarchaeota;Methanomicrobia;Methanomicrobiales;Methanospirillaceae;Methanospirillum;Methanospirillum_hungatei_JF-1	ACTTTACCATGCGGGCAACCGTGATAAGGAAACCCCGAGTGCCAGCACAGGCTGGCTGTCCGCCAGTGTAAATAACTGGTGAAGAAAGGGCCGGGCAAGACCGGTGCCAGCCGCCGCGGTAATACCGGCGGCTCGAGTGGTGGCCACTATTACTGGGCTTAAAGGGTCCGTAGCTGGATATACAAGTCTCTTGAGAAATCCGCCGGCTTAACCGGTGGGCGTTCAGGGGAAACTGTATTTCTAGGGACCGGGAGAGGTGAGAGGTACTGCCGGGGTAGGAGTGAAATCCTGTAATCCCGGTGGGACCACCTATGGCGAAGGCATCTCACCAGAACGGGTCCGACAGTGAGGGACGAAAGCTGGGGGAGCAAACCGG	442	CCCTATGGGGCGCACCAGGGCGAGAAGAAGTGCATGGCCACTCTATGGGGTGCACCAGGCGCGAAAACTTTACCATGCGGGCAACCGTGATAAGGAAACCCCGAGTGCCAGCACAGGCTGGCTGTCCGCCAGTGTAAATAACTGGTGAAGAAAGGGCCGGGCAAGACCGGTGCCAGCCGCCGCGGTAATACCGGCGGCTCGAGTGGTGGCCACTATGACTGGGCTTAAAGGGTCCGTAGCTGGATATACAAGTCTCTTGGGAAATCCGCCGGCTTAACCGGTGGGCGTTCAGGGGAAACTGTATTTCTAGGGACCGGGAGAGGTGAGAGGTACTGCCGGGGTAGGAGTGAAATCCTGTAATCCCGGTGGGACCACTTATGGCGAAGGCATCTCACCAGA…	240	385	1340
Otu871	Archaea;Crenarchaeota;Thermoprotei;Fervidicoccales;Fervidicoccaceae;unclassified_Fervidicoccaceae;uncultured_archaeon	CCTTTGCAATACACGAAAGTGTGACAGGGCTATCCCGAGTGCCATCCGCTGAGGAAGGCTTTTACCCAGTCTAGATAGCTGGGGGAATAAGGAGAGGGCAAGTCTGGTGTCAGCCGCCGCGGTAATACCAGCTCTCCGAGTGGTGTGGATGTTTATTGGGCCTAAAGCATCCGTAGCTGGCTAGGTCAGTCCCTTGTCAAATCCACCGAATTAATCGTTGGATCGCGGGGGATACTGCTTGGCTAGGGGACGAGAGAGGCAGACGGTATTTTCGGGGTAGGGGTGAAATCCTATAATCCCGGGAAGACCACCAGTGGCGAAGGCTGTCTGCTAGAACGCGCCCGACGGTGAGGGATGAAAGCTGGGGGAGCGAACCGG	378	CCTTTGCAATACACGAAAGTGTGACAGGGCTATCCCGAGTGCCATCCGCTGAGGAAGGCTTTTACCCAGTCTAGATAGCTGGGGGAATAAGGAGAGGGCAAGTCTGGTGTCAGCCGCCGCGGTAATACCAGCTCTCCGAGTGGTGTGGATGTTTATTGGGCCTAAAGCATCCGTAGCTGGCTAGGTCAGTCCCTTGTCAAATCCACCGAATTAATCGTTGGATCGCGGGGGATACTGCTTGGCTAGGGGACGAGAGAGGCAGACGGTATTTTCGGGGTAGGGGTGAAATCCTATAATCCCGGGAAGACCACCAGTGGCGAAGGCTGTCTGCTAGAACGCGCCCGACGGTGAGGGATGAAAGCTGGGGGAGCGAACCGG	231	748	520
Otu14	Archaea;Euryarchaeota;Methanomicrobia;Methanomicrobiales;Methanospirillaceae;Methanospirillum;uncultured_Methanomicrobia_archaeon	ACTTTACAATGCGGGCAACCGTGATAAGGAAACCCCGAGTGCCAGCATAGGTTGGCTGTCCGCCAGTGTAAAAAACTGGTGAAGAAAGGGCCGGGCAAGACCGGTGCCAGCCGCCGCGGTAATACCGGCGGCTCGAGTGGTGGCCGCTATTACTGGGCTTAAAGGGTCCGTAGCTTGAGGATTGGGTCCCTTGAGAAATCCACCGGCTTAACTGGTGGGCGTTCAGGGGAAACTGGTCTTCTAGGGACCGGGAGAGGTGAGAGGTACTGCCGGGGTAGGAGTGAAATCCTGTAATCCCGGTGGGACCACCTATGGCGAAGGCATCTCACCAGAACGGCTCCGACAGTGAGGGACGAAAGCTGGGGGAGCAAACCGG	466	CCCTATGGGGTGCAGCAGGCGAGAGCCCCTATGGGGTGCAGCAGGGAGAAGAAGTGCATGGCCACCCTACGGGGTGCAGCAGGCGCGAAAACTTTACAATGCGGGCAACCGTGATAAGGAAACCCCGAGTGCCAGCATAGGTTGGCTGTCCGCCAGTGTAAAAAACTGGTGAAGAAAGGGCCGGGCAAGACCGGTGCCAGCCGCCGCGGTAATACCGGCGGCTCGAGTGGTGGCCGCTATTACTGGGCTTAAAGGGTCCGTAGCTTGAGGATTGGGTCCCTTGAGAAATCCACCGGCTTAACTGGTGGGCGTTCAGGGGAAACTGGTCTTCTAGGGACCGGGAGAGGTGAGAGGTACTGCCGGGGTAGGAGTGAAATCCTGTAATCCCGGCGGGACCAC…	50	478	1300
Otu128	Archaea;Euryarchaeota;Methanomicrobia;Methanomicrobiales;Methanomicrobiaceae;Methanoculleus;uncultured_Methanomicrobiaceae_archaeon	ACTTTACAATGCGGGCAACCGTGATAAGGGAACCTCGAGTGCCTGTATATGCAGGCTGTCCAGGTGTCTAAAACACACCTGAAGAAAGGGCCGGGCAAGACCGGTGCCAGCCGCCGCGGTAATACCGGCGGCTCGAGTGGTGGCCACTTTTATTGGGCTTAAAGCGTTCGTAGCTGGGTTGTTAAGTCTCTTGGGAAATCCGGCAGCTTAACTGTCGGGCGTCTAAGGGATACTGGTAATCTTGGAACCGGGAGAGGTGAGGGGTACTTCGGGGGTAGGAGTGAAATCCTGTAATCCTCGAGGGACCACCTGTGGCGAAGGCGCCTCACCAGAACGGCTTCGACAGTGAGGGACGAAAGCTGGGGGAGCAAACCGG	428	CCCTACGGGGTGCAGCAGGCGAGAATCCCTATGGGGTGCAGCAGGCGCGAAAACTTTACAATGCGGGCAACCGTGATAAGGGAACCTCGAGTGCCTGTATATGCAGGCTGTCCAGGTGTCTAAAACACACCTGAAGAAGGGGCCGGGCAAGACCGGTGCCAGCCGCCGCGGTAATACCGGCGGCTCGAGTGGTGGCCACTTTTATTGGGCTTAAAGCGTTCGTAGCTGGGTTGTTAAGTCGCTTGGGAAATCCGGCAGCTTAACTGTCGGGCGTCTAAGGGATACTTGTAATCTTGGAACCGGGAGAGGTGAGGGGTACTTCGGGGGTAGGAGTGAAATCCTGTAATCCTCGAGGGACCACCTGTGGCGAAGGCGCCTCACCAGAACGGCTTCGACAGT…	182	47	1025
Otu1225	Archaea;Euryarchaeota;Methanomicrobia;Methanomicrobiales;Methanomicrobiaceae;Methanoculleus;archaeon_enrichment_culture_clone_C1-38C-A	ACTTTACAATGCGGGCAACCGTGATAAGGGAACCTCGAGTGCCTGTACATGCAGGCTGTCTGGGTGTCTAAAACACACCCAAAGAAAGGGCCGGGCAAGACCGGTGCCAGCCGCCGCGGTAATACCGGCGGCTCGAGTGGTGGCCACTTTTATTGGGCTTAAAGCGTTCGTAGCTGGGTTGTTAAGTCTCTTGGGAAATCCGGCGGCTTAACCGTCGGGCGTCTAAGAGATACTGGCAATCTTGGAACCGGGAGAGGTGAGGGGTACTTCGGGGGTAGGAGTGAAATCCTGTAATCCTCGAGGGACCACCTGTGGCGAAGGCGCCTCACCAGAACGGCTTCGACAGTGAGGGACGAAAGCTGGGGGAGCAAACCGG	376	ACTTTACAATGCGGGCAACCGTGATAAGGGAACCTCGAGTGCCTGTACATGCAGGCTGTCTGGGTGTCTAAAACACACCCAAAGAAAGGGCCGGGCAAGACCGGTGCCAGCCGCCGCGGTAATACCGGCGGCTCGAGTGGTGGCCACTTTTATTGGGCTTAAAGCGCTCGTAGCTGGGTTGTTAAGTCCCTTGGGAAATCCGGCGGCTTAACCGTCGGGCGTCTAAGAGATACTGGCAATCTTGGAACCGGGAGAGGTGAGGGGTACTTCGGGGGCAGGAGTGAAATCCTGTAATCCTCGAGGGACCACCTGTGGCGAAGGCGCCTCACCAGAACGGCTTCGACAGTGAGGGACGAAAGCTGGGGGAGCAAACCGG	550	41	500
Otu10	Archaea;Euryarchaeota;Methanomicrobia;Methanosarcinales;Methanosaetaceae;Methanosaeta;uncultured_Methanosarcinales_archaeon	CCCTATGGGGTGCAGCAGGCGCGAAAACTTTACAATGCTGGCAACAGCGATAAGGGAACCTCGAGTGCCAGGTTACAAATCTGGCTGTCGAGATGCCTAAAAAGCATTTCATAGCAAGGGCCGGGCAAGACCGGTGCCAGCCGCCGCGGTAACACCGGCGGCTCGAGTGGTAACCGTTATTATTGGGTCTAAAGGGTCTGTAGCCGGCCGGATAAGTCTCTTGAGAAATCTGGCAGCTTAACTGTCAGGCTTTCAGGAGATACTGTCTGGCTCGAGGCCGGGAGAGGTGAGAGGTACTTCAGGGGTAGGGGTGAAATCTTGTAATCCTTGAAGGACCACCAGTGGCGAAGGCGTCTCACCAGAACGGACCTGACGGCAAGGGACGAAAGCTAGGGGCAC…	467	CCCTATGGGGTGCACCAGGGAGAAGTAGTGCATGGCCCCCCTACGGGGCGCACCAGGCGAGAATCCCTATGGGGTGCACCAGGCGCGAAAACTTTACAATGCTGGCAACAGCGATAAGGGAACCTCGAGTGCCAGGTTACAAATCTGGCTGTCGAGATGCCTAAAAAGCATTTCATAGCAAGGGCCGGGCAAGACCGGTGCCAGCCGCCGCGGTAACACCGGCGGCTCGAGTGGTAACCGTTATTATTGGGTCTAAAGGGTCTGTAGCCGGCCGGATAAGTCTCTTGAGAAATCTGGCAGCTTAACTGTCAGGCTTTCAGGAGATACTGTCTGGCTCGAGGCCGGGAGAGGTGAGAGGTACTTCAGGGGTAGGGGTGAAATCTTGTAATCCTTGAAGGA…	614	969	1482
Otu47	Archaea;Euryarchaeota;Methanomicrobia;Methanosarcinales;Methanosarcinaceae;Methanosarcina;uncultured_archaeon	ACTTTACAATGCGGGAAACCGTGATAAGGGGACACCGAGTGCCAGCATCATATGCTGGCTGTCCGGATGTGTAAAATACATCCGTTAGCAAGGGCCGGGCAAGACCGGTGCCAGCCGCCGCGGTAACACCGGCGGCCCGAGTGGTGATCGTGATTATTGGGTCTAAAGGGTCCGTAGCCGGTTTGGTCAGTCCTCCGGGAAATCTGATAGCTCAACTATTAGGCTTTCGGGGGATACTGCCAGACTTGGAACCGGGAGAGGTAAGAGGTACTACAGGGGTAGGAGTGAAATCTTGTAATCCCTGTGGGACCACCTGTGGCGAAGGCGTCTTACCAGAACGGGTTCGACGGTGAGGGACGAAAGCTGGGGGCACGAACCGG	449	CCCTATGGGGTGCACCAGAGTAAGGAGAAGAAGTGCATGGCCACCCTATGGGGTGCAGCAGGCGCGAAAACTTTACAATGCGGGAAACCGTGATAAGGGGACACCGAGTGCCAGCATCATATGCTGGCTGTCCGGATGTGTAAAATACATCCGTTAGCAAGGGCCGGGCAAGACCGGTGCCAGCCGCCGCGGTAACACCGGCGGCCCGAGTGGTGATCGTGATTATTGGGTCTAAAGGGTCCGTAGCCGGTTTGGTCAGTCCTCCGAGAAATCTGATAGCTCAACTATTAGGCTGTCGGGGGATACTGCCAGACTTGGAACCGGGAGAGGTAAGAGGTACTACAGGGGTAGGAGTGAAATCTTGTAATCCCTGTGGGACCACCTGTGGCGAAGGCGTCT…	52	237	842
Otu272	Archaea;Euryarchaeota;Thermoplasmata;Thermoplasmatales;Thermoplasmatales_Incertae_Sedis;Candidatus_Methanomethylophilus;uncultured_archaeon	ACTTCACAATGGAGGCAACTCCGATGAGGGAATTCCTAGTGCCAATGCATTTTGTGTTGGCTTTTCTTCAGCGTAGATAACTGATGGAATAAGGGCTGGGTAAGACGGGTGCCAGCCGCCGCGGTAATACCCGCAGCCCAAGTGGTGGTCGATATTATTGAGTCTAAAACGTTCGTAGCCGGTTCAATAAATCTCTGGGTAAATCGGAGGGCTTAACCTTCCGAATTCCGGAGAGACTGTTGAACTTGGGACCGGGAGAGGCAAGAGGTACTTCTGGGGTAGGGGTAAAATCCTGTAATCCTAGAAGGACCACCGGTGGCGAAGGCGTCTTGCTAGAACGGATCCGACGGTGAGGGACGAAGCCCTGGGTCGCAAACGGG	381	ACTTCACAATAGAGGCAACTCCGATGAGGGAATTCCTAGTGCCAATGCATTTTGTGTTGGCTTTTCTTCAGCATAGATAACTGATGGAATAAGGGCTGGGTAAGACGGGTGCCAGCCGCCGCGGTAATACCCGCAGCCCAAGTGGTGGTCGATATTATTGAGTCTAAAACGTTCGTAGCCGGTTCAATAAATCTCTGGGTAAATCGGAGGGCTTAACCTTCCGAATTCCGGAGAGACTGTTGAACTTGGGACCGGGAGAGGCAAGAGGTACTTCTGGGGTAGGGGTAAAATCCTGTAATCCTAGAAGGACCACCGGTGGCGAAGGCGTCTTGCTAGAACGGATCCGACGGTGAGGGACGAAGCCCTGGGTCGCAAACGGGA	0	17	861
Otu1293	Archaea;Euryarchaeota;Methanomicrobia;Methanomicrobiales;Methanospirillaceae;Methanospirillum;uncultured_Methanomicrobiales_archaeon	ACTTTACCATGCGGGCAACCGTGATAAGGAAACCCCGAGTGCCAGCACAGGCTGGCTGTCCGCCAGTGTAAATAACTGGTGAAGAAAGGGCCGGGCAAGACCGGTGCCAGCCGCCGCGGTAATACCGGCGGCTCGAGTGGTGGCCACTATTACTGGGCTTAAAGGGTCCGTAGCTTGATATGCAAGTCTCTTGAGAAATCCGCCAGCTTAACTGGTGGGCGTTCAGGGGAAACTGCATTTCTAGGGACCGGGAGAGGTGAGAGGTACTGCCGGGGTAGGAGTGAAATCCTGTAATCCCGGTGGGACCACCTATGGCGAAGGCATCTCACCAGAACGGGTCCGACAGTGAGGGACGAAAGCTGGGGGAGCAAACCGG	376	ACTTTACCATGCGGGCAACCGTGATAAGGAAACCCCGAGTGCCAGCACAGGCTGGCTGTCCACCAGTGTAAATAACTGGTGAAGAAAGGGCCGGGCAAGACCGGTGCCAGCCGCCGCGGTAATACCGGCGGCTCGAGTGGTGGCCACTATTACTGGGCTTAAAGGGTCCGTAGCTTGATATGCAAGTCTTTTGAGAAATCCGCCGGCTTAACTGGTGGGCGTTCAGGGGAAACTGCATTTCTAGGGACCGGGAGAGGTGAGAGGTACTGCCGGGGTAGGAGTGAAATCCTGTAATCCCGGTGGGACCACCTATAGCGAAGGCATCTCACCAGAACGGGTCCGACAGTGAGGGACGAAAGCTGGGGGAGCAAACCGG	25	134	564
Otu135	Archaea;Euryarchaeota;Methanomicrobia;Methanomicrobiales;Methanomicrobiaceae;Methanoculleus;uncultured_bacterium	ACTTTACAATGCGGGCAACCGTGATAAGGGAACCTCGAGTGCCTGTACATGCAGGCTGTTCGGGTGTCTAAAACACACCTGAAGAAAGGGCCGGGCAAGACCGGTGCCAGCCGCCGCGGTAATACCGGCGGCTCGAGTGGTGGCCACTTTTATTGGGCTTAAAGCGTTCGTAGCTGGGTTGTTAAGTCTCTTGGGAAATCTGACGGCTCAACCGTCAGGCGTCTAAGGGATACTGGCAATCTTGGAACCGGGAGAGGTGAGGGGTACTTCGGGGGTAGGAGTGAAATCCTGTAATCCTCGAGGGACCACCTGTGGCGAAGGCGCCTCACCAGAACGGCTTCGACAGTGAGGGACGAAAGCTGGGGGAGCAAACCGG	424	CCCTACACGACCTCTTCCGATCTGTACTAGTGCGCAGCAGGCGCGAAAACTTTACAATGCGGGCAACCGTGATAAGGGAACCTCGAGTGCCTGTACATGCAGGCTGTTCGGGTGTCTAAAACACACCTGAAGAAAGGGCCGGGCAAGACCGGTGCCAGCCGCCGCGGTAATACCGGCGGCTCGAGTGGTGGCCACTTTTATTGGGCTTAAAGCGTTCGTAGCTGGGTTGTTAAGTCTCTTGGGAAATCTGACGGCTCAACCGTCAGGCGTCTAAGGGATACTGGCAATCTTGGAACCGGGAGAGGTGAGGGGTACTTCGGGGGTAGGAGTGAAATCCTGTAATCCTCGAGGGACCACCTGTGGCGAAGGCGCCTCACCAGAACGGCTTCGACAGTGAGG…	187	51	332
Otu1162	Archaea;Euryarchaeota;Methanomicrobia;Methanomicrobiales;Methanoregulaceae;Methanoregula;uncultured_archaeon	ACTTTACAATGCGGGAAACCGTGATAGGGGAACTCCGAGTGCCCGTAAAATCGGGCTGTCCACCAGTTTAAATAACTGGTGAAGAAAGGGCCGGGCAAGACCGGTGCCAGCCGCCGCGGTAATACCGGCGGCTCGAGTGGTGGCCACTATTACTGGGCTTAAAGCGTTCGTAGCTGGTTTGTTAAGTCTCTGGGGAAATCTTCCGGCTCAACCGGAAGGCGTCTCAGGGATACTGGCAGACTAGGGACCGGGAGAGGTGAGGGGTACTCCAGGGGTAGGAGTGAAATCCTGTAATCCTTGGGGGACCACCTGTGGCGAAGGCGCCTCACCAGAACGGCTCCGACAGTGAGGGACGAAAGCTGGGGGAGCAAACCGG	376	ACTTTACAATGCGGGAAACCGTGATAGGGGAACTCCGAGTGCCCGTAAAATCGGGCTGTCCACCAGTTTAAATAACTGGTGAAGAAAGGGCCGGGCAAGACCGGTGCCAGCCGCCGCGGTAATACCGGCGGCTCGAGTGGTGGCCACTATTACTGGGCTTAAAGCGTTCGTAGCTGGTTTGTTAAGTCTCTGGGGAAATCTTCCGGCTCAACCGGAAGGCGTCTCAGGGATACTGGCAGACTAGGGACCGGGAGAGGTGAGGGGTACTCCAGGGGTAGGAGTGAAATCCTGTAATCCTTGGGGGACCACCTGTGGCGAAGGCGCCTCACCAGAACGGCTCCGACAGTGAGGGACGAAAGCTGGGGGAGCAAACCGG	210	9	274
Otu67	Archaea;Euryarchaeota;Methanobacteria;Methanobacteriales;Methanobacteriaceae;Methanobrevibacter;uncultured_archaeon	CCTCCGCAATGTGAGAAATCGCGACGGGGGGATCCCAAGTGCCATTCTTAACGGGATGGCTTTTCATTAGTGTAAAGAGCTTTTGGAATAAGAGCTGGGCAAGACCGGTGCCAGCCGCCGCGGTAACACCGGCAGCTCTAGTGGTAACAATTTTTATTGGGCCTAAAGCGTCCGTAGCCGGTTTAATAAGTCTCTGGTGAAATCCTGTAGCTTAACTGTGGGAATTGCTGGAGATACTATTAGACTTGAGACCGGGAGAGGTTAGAGGTACTCCCAGGGTAGAGGTGAAATTCTGTAATCCTGGGAGGACCGCCTGTTGCGAAGGCGTCTAACTGGAACGGTTCTGACGGTGAGGGACGAAAGTTAGGGGCGCGAACCGG	443	CCCTATGGGGTGCACCAGGAGAAGAAGTGCATGGCCACCCTATGGGGTGCAGCAGGCGCGAAACCTCCGCAATGTGAGAAATCGCGACGGGGGGATCCCAAGTGCCATTCTTAACGGGATGGCTTTTCATTAGTGTAAAGAGCTTTTGGAATAAGAGCTGGGCAAGACCGGTGCCAGCCGCCGCGGTAACACCGGCAGCTCTAGTGGTAGCAATTTTTATTGGGCCTAAAGCGTCCGTAGCCGGTTTAATAAGTCTCTGGTGAAATCCTGTAGCTTAACTGTGGGAATTGCTGGAGATACTATTAGACTTGAGACCGGGAGAGGTTAGAGGTACTCCCAGGGTAGAGGTGAAATTCTGTAATCCTGGGAGGACCGCCTGTTGCGAAGGCGTCTAACTGG…	544	2	38
Otu15	Archaea;Euryarchaeota;Methanomicrobia;Methanomicrobiales;Methanoregulaceae;Methanoregula;uncultured_archaeon	ACTTTGCAATGCGGGAAACCGTGACAAGGGAACTCTGAGTGCCCGTAAAATCGGGCTGTCCATCAGTTTAAAAAACTGGTGAAGAAAGGGCCGGGCAAGACCGGTGCCAGCCGCCGCGGTAATACCGGCGGCTCGAGTGGTGGCCACTATTACTGGGCTTAAAGCGTTCGTAGCTGGTTTGTTAAGTCTCTGGGGAAATCTTCCGGCTTAACCGGAAGGCGTTTCAGGGATACTGGCAGACTAGGGACCGGAAGAGGTGAGAGGTACTCCAGGGGTAGGAGTGAAATCCTGTAATCCTTGGGGGACCACCTGTGGCGAAGGCGTCTCACCAGGACGGCTCCGACAGTGAGGGACGAAAGCTGGGGGAGCAAACCGG	466	CCCTATGGGGTGCAGCAGTGGAGAAGAAGTGCATGGCCTCCCTTGGGGCGCACCAGGCGAGAATCCCTATGGGGTGCACCAGTCGCGAAAACTTTGCAATGCGGGAAACCGTGACAAGGGAACTCTGAGTGCCCGTAAAATCGGGCTGTCCATCAGTTTAAAAAACTGGTGAAGAAAGGGCCGGGCAAGACCGGTGCCAGCCGCCGCGGTAATACCGGCGGCTCGAGTGGTGGCCACTATTACTGGGCTTAAAGCGTTCGTAGCTGGTTTGTTAAGTCTCTGGGGAAATCTTCCGGCTCAACCGGAAGGCGTTTCAGGGATACTGGCAGACTAGAGACCGGAAGAGGTGAGAGGTACTCCAGGGGTAGGAGTGAAATCCTGTAATCCTTGGGGGACCAC…	42	28	430
Otu51	Archaea;Euryarchaeota;Methanobacteria;Methanobacteriales;Methanobacteriaceae;Methanobrevibacter;uncultured_archaeon	CCTCCGCAATGTGAGAAATCGCGACGGGGGGATCCCAAGTGCCATTCTTAACGGGATGGCTTTTCATTAGTGTAAAGAGCTTTTGGAATAAGAGCTGGGCAAGACCGGTGCCAGCCGCCGCGGTAACACCGGCAGCTCTAGTGGTAGCAGTTTTTATTGGGCCTAAAGCGTCCGTAGCCGGTTTAATAAGTCTCTGGTGAAATCCTGCAGCTTAACTGTGGGAATTGCTGGAGATACTATTAGACTTGAGATCGGGAGAGGTTAGAGGTACTCCCAGGGTAGAGGTGAAATTCTGTAATCCTGGGAGGACCGCCTGTTGCGAAGGCGTCTGACTGGAACGATTCTGACGGTGAGGGACGAAAGCTAGGGGCGCGAACCGG	447	CCCTATGGGGTGCACCAGTGGGGAGAAGAGGTGCATGGCCACCCTATGGGGTGCAGCAGGCGCGAAACCTCCGCAATGTGAGCAATCGCGACGGGGGGATCCCAAGTGCCATTCTTAACGGGATGGCTTTTCTTAAGTGTAAAGAGCTTTTGGAATAAGAGCTGGGCAAGACCGGTGCCAGCCGCCGCGGTAACACCGGCAGCTCTAGTGGTAGCAGTTTTTATTGGGCCTAAAGCGTCCGTAGCCGGTTTAATAAGTCTCTGGTGAAATCCTGCAGCTTAACTGTGGGAATTGCTGGAGATACTATTAGACTTGAGATCGGGAGAGGTTAGAGGTACTCCCAGGGTAGAGGTGAAATTCTGTAATCCTGGGAGGACCGCCTGTTGCGAAGGCGTCTGA…	241	4	140
Otu96	Archaea;Euryarchaeota;Methanobacteria;Methanobacteriales;Methanobacteriaceae;Methanobrevibacter;uncultured_archaeon	CCTCCGCAATGTGAGAAATCGCGACGGGGGGATCCCAAGTGCCATTCTTAACGGGATGGCTTTTCTTAAGTGTAAAAAGCTTTTGGAATAAGAGCTGGGCAAGACCGGTGCCAGCCGCCGCGGTAACACCGGCAGCTCTAGTGGTAGCTGTTTTTATTGGGCCTAAAGCGTTCGTAGCCGGTTTGATAAGTCACTGGTGAAATCCTGTAGCTTAACTGTGGGAATTGCTGGTGATACTGTTGAACTTGAGGTCGGGAGAGGTTAGCGGTACTCCCAGGGTAGAGGTGAAATTCTGTAATCCTGGGAGGACCACCTGTGGCGAAGGCGGCTAACTGGAACGAACCTGACGGTGAGGGACGAAAGCTAGGGGCGCGAACCGG	432	CCCTATGGGGCGCGGCAGGCGAGAATCCCTATGGGGTGCAGCAGGCGCGAAACCTCCGCAATGTGAGAAATCGCGACGGGGGGATCCCAAGTGCCATTCTTAACGGGATGGCTTTTCTTAAGTGTAAAAAGCTTTTGGAATAAGAGCTGGGCAAGACCGGTGCCAGCCGCCGCGGTAACACCGGCAGCTCTAGTGGTAGCTGTGTTTATTGGGCCTAAAGCGTTCGTAGCCGGTTTGATAAGTCACTGGTGAAATCCTGTAGCTTAACTGTGGGAATTGCTGGTGATACTGTTGAACTTGAGGTCGGGAGAGGTTAGCGGTACTCCCAGGGTAGAGGTGAAATTCTGTAATCCTGGGAGGACCACCTGTGGCGAAGGCGGCTAACTGGAACGAACCTGA…	339	1	13
Otu37	Archaea;Euryarchaeota;Methanobacteria;Methanobacteriales;Methanobacteriaceae;Methanobrevibacter;uncultured_archaeon	CCTCCGCAATGTGAGAAATCGCGACGGGGGGATCCCAAGTGCCATTCTTAACGGGATGGCTTTTCATTAGTGTAAAGAGCTTTTGGAATAAGGGCTGGGCAAGACCGGTGCCAGCCGCCGCGGTAACACCGGCAGCTCTAGTGGTAGCAGTTTTTATTGGGCCTAAAGCGTCCGTAGCCGGTTTAATAAGTCTCTGGTGAAATCCTGTAGCTTAACTGTGGGAATTGCTGGAGATACTATTAGACTTGAGACCGGGAGAGGTTAGAGGTACTCCCAGGGTAGAGGTGAAATTCTGTAATCCTGGGAGGACCGCCTGTTGCGAAGGCGTCTAACTGGAACGGTTCTGACGGTGAGGGACGAAAGTTAGGGGCGCGAACCGG	458	CCCTATGGGGTGCACCAGGTGAGAATCCCTATGGGGCGCACCAGGTGAGAATCCCTATGGGGTGCAGCAGGCGCGAAACCTCCGCAATGTGAGAAATCGCGACGGGGGGATCCCAAGTGCCATTCTTAACGGGATGGCTTTTCATTAGTGTAAAGAGCTTTTGGAATAAGGGCTGGGCAAGACCGGTGCCAGCCGCCGCGGTAACACCGGCAGCTCTAGTGGTAGCAGTTTTTATTGGGCCTAAAGCGTCCGTAGCCGGTTTAATAAGTCTCTGGTGAAATACTGTAGCTTAACTGTGGGAATTGCTGGAGATACTATTAGACTTGAGACCGGGAGAGGTTAGAGGTACTCCCAGGGTAGAGGTGAAATTCTGTAATCCTGGGAGGACCGCCTGTTGCG…	595	8	49
Otu863	Archaea;Crenarchaeota;Thermoprotei;Fervidicoccales;Fervidicoccaceae;unclassified_Fervidicoccaceae;uncultured_archaeon	ACTTTGCAATACACGGAAGTGTGACAGGGTCATCCCGAGTGCCGACCGCTGAGGTTGGCTTTTACCCAGTCTAGAAAGCTGGGGGAATAAGGAGAGGGCAAGTCTGGTGTCAGCCGCCGCGGTAATACCAGCTCTCCGAGTGGTGTGGACGTTTATTGGGCCTAAAGCATCCGTAGCTGGCTGGGCAAGTCCCCTGTTAAATCCACCGATTTAATCGTTGGTGTGCGGGGGATACTGCTCGGCTAGGGGACGAGAGAGGCAAGCGGTATTCCCGGGGTAGGAGTGAAATCCTATAATCCCGAGAAGACCACCAGTGGCGAAGGCTGCTTGCTAGAACGCGCCCGACGGTGAGGGATGAAAGCTGGGGGAGCGAACCGG	378	ACTTTGCAATACACGGAAGTGTGACAGGGTCATCCCGAGTGCCGACCGCTGAGGTTGGCTTTTACCCAGTCTAGAAAGCTGGGGGAATAAGGAGAGGGCAAGTCTGGTGTCAGCCGCCGCGGTAATACCAGCTCTCCGAGTGGTGTGGACGTTTATTGGGCCTAAAGCATCCGTAGCTGGCTGGGCAAGTCCCCTGTTAAATCCACCGATTTAATCGTTGGTGTGCGGGGGATACTGCTCGGCTAGGGGACGAGAGAGGCAAGCGGTATTCCCGGGGTAGGAGTGAAATCCTATAATCCCGAGAAGACCACCAGTGGCGAAGGCTGCTTGCTAGAACGCGCCCGACGGTGAGGGATGAAAGCTGGGGGAGCGAACCGG	2	23	285
Otu198	Archaea;Euryarchaeota;Methanomicrobia;Methanomicrobiales;Methanomicrobiaceae;Methanoculleus;Methanoculleus_marisnigri_JR1	ACTTTACAATGCGGGCAACCGTGATAAGGGAACCTCGAGTGCCTGTATATGCAGGCTGTCCAGGTGTCTAAAACACACCTGAAGAAAGGGCCGGGCAAGACCGGTGCCAGCCGCCGCGGTAATACCGGCGGCTCGAGTGGTGGCCACTTTTATTGGGCTTAAAGCGTTCGTAGCTGGGTTGTTAAGTCTCTTGGGAAATCCGGCGGCTCAACCGTCGGGCGTCTAAGAGATACTGGCGATCTTGGAACCGGGAGAGGTGAGGGGTACTTCGGGGGTAGGAGTGAAATCCTGTAATCCTCGAGGGACCACCTGTGGCGAAGGCGCCTCACCAGAACGGCTTCGACAGTGAGGGACGAAAGCTGGGGGAGCAAACCGG	402	CCCTATGGGGTGCAGCAGGCGCGAAAACTTTACAATGCGGGCAACCGTGATAAGGGAACCTCGAGTGCCTGTATATGCAGGCTGTCCAGGTGTCTAAAACACACCTGAAGAAAGGGCCGGGCAAGACCGGTGCCAGCCGCCGCGGTAATACCGGCGGCTCGAGTGGTGGCCACTTTTATTGGGCTTAAAGCGTTCGTAGCTGGGTTGTTAAGTCTCTTGGGAAATCCGGCGGCTCAACCGTCGGGCGTCTAAGAGATACTGGCGATCTTGGAACCGGGAGAGGTGAGGGGTACTTCGGGGGTAGGAGTGAAATCCTGTAATCCTCGAGGGACCACCTGTGGCGAAGGCGCCTCACCAGAACGGACCTGACGGCAAGGGACGAAAGCTAGGGGCACGAAC…	182	9	88
Otu92	Archaea;Euryarchaeota;Methanobacteria;Methanobacteriales;Methanobacteriaceae;Methanobacterium;Methanobacterium_sp._MB1	CCTCCGCAATGCACGAAAGTGCGACGGGGGAAACCCAAGTGCCACTCTTAACGGGGTGGCTTTTCTTAAGTGTAAAAAGCTTTTGGAATAAGAGCTGGGCAAGACCGGTGCCAGCCGCCGCGGTAACACCGGCAGCTCAAGTGGTGGCCGTTTTTATTGGGCCTAAAGCGTTCGTAGCCGGCTTGATAAGTCTCTGGTGAAATCCCGCAGCTTAACTGTGTGGAATTGCTGGAGATACTATTAGGCTTGAGGCCGGGAGAGGTTAGCGGTACTCCCGGGGTAGGGGTGAAATCCTATAATCCCGGGAGGACCACCTGTGGCGAAGGCGGCTAACTGGAACGGACCTGACGGTGAGTAACGAAAGCCAGGGGCGCGAACCGG	433	CCCTATGGGGCGCACCAGGCAAGAATCCCTATGGGGTGCAGCAGGCGCGAAACCTCCGCAATGCGCGAAAGTGCGACGGGGGAAACCCAAGTGCCACTCTTAACGGGGTGGCTTTTCTTAAGTGTAAAAAGCTTTTGGAATAAGAGCTGGGCAAGACCGGTGCCAGCCGCCGCGGTAACACCGGCAGCTCAAGTGGTGGCCGTTTTTATTGGGCCTAAAGCGTTCGTAGCCGGCTTGATAAGTCTCTGGTGAAATCCCGCAGCTTAACTGTGTGGAATTGCTGGAGATACTATTAGGCTTGAGGCCGGGAGAGGTTAGCGGTACTCCCGGGGTAGGGGTGAAATCCTATAATCCCGGGAGGACCACCTGTGGCGAAGGCGGCTAACTGGAACGGACCTG…	47	29	377
Otu178	Archaea;Euryarchaeota;Thermoplasmata;Thermoplasmatales;Thermoplasmatales_Incertae_Sedis;Methanomassiliicoccus;Candidatus_Methanomassiliicoccus_intestinalis_Issoire-Mx1	ACTTCACACTGGGGGAAACCCCGATGAGGGAATTCCAAGTGCCAGCACATTGTGTTGGCTGTTCTTTGGTCTAAAAAACCAGAGAAGTAAGGGCCGGGTAAGACGGGTGCCAGCCGCCGCGGTAATACCCGCGGCCCGAGTGGTGGTCGATATTATTGAGCCTAAAACGTCCGTAGCCGGTTTTGTAAATCCTTGGGTAAATCGACCAGCTTAACTGTTCGAAGTCCGGGGAGACTGCAAGACTTGGGATCGGGAGAGGTGAGAGGTACTTCTGGGGTAGGGGTAAAATCCTGTAATCCTAGAAGGACCACCGGTGGCGAAGGCGTCTCACTAGAACGAATCCGACGGTGAGGGACGAAGCCCTGGGGCGCAAACGGG	404	CCCTATGGGGTGCAGCAGTCGCGAAAACTTCACACTGGGGGAAACCCCGATGAGGGAATTCCAAGTGCCAGCACATTGTGTTGGCTGTTCTTTGGTCTAAAAAACCAGAGAAGTAAGGGCCGGGTAAGACGGGTGCCAGCCGCCGCGGTAATACCCGCGGCCCGAGTGGTGGTCGATATTATTGAGCCTAAAACGTCCGTAGCCGGTTTCGTAAATCCTTGGGTAAATCGACCAGCTTAACTGTTCGAAGTCCGGGGAGACTGCAAGACTTGGGATCGGGAGAGGTGAGAGGTACTTCTGGGGTAGGGGTAAAATCCTGTAATCCTAGAAGGACCACCGGTGGCGAAGGCGTCTCACTAGAACGAATCCGACGGTGAGGGACGAAGCCCTGGGGCGCAA…	284	28	86
Otu9	Archaea;Euryarchaeota;Thermoplasmata;Thermoplasmatales;Thermoplasmatales_Incertae_Sedis;Methanomassiliicoccus;uncultured_euryarchaeote	ACTTCGCAATGGGGGCAACCCCGACGAGGGAATTCCAAGTGCCAGCACTTTGTGTTGGCTGTTCTCCTGTCTAAAAAACAGGAGGAGTAAGGGGCGGGTAAGACGGGTGCCAGCCGCCGCGGTAATACCCGCGCCCCTAGTGGTGGTCGATATTATTGAGCCTAAAACGTCCGTAGCCGGTCTTTTAAATCCTTGGGTAAATCGGGCAGCTTAACTGTCCGAAGTCCGGGGAGACTGGAAGACTTGGGACCGGGAGAGGTCAGAGGTACTTCTGGGGTAGGGGTAAAATCCTGTAATCCTGGAAGGACCACCGGTGGCGAAGGCGTCTGACTAGAACGGATCCGACGGTGAGGGACGAAGCCCTGGGGCGCAAACGGG	467	CCCTATGGGGTGCAGCAGGGAGAAGAAGTGCATGGCCACCTTATGGGGTGCACCAGTCGAGAATCCCTATGGGTGCAGCAGTCGCGAAAACTTCGCAATGGGGGCAACCCCGACGAGGGAATTCCAAGTGCCAGCACTTTGTGTTGGCTGTTCTCCTGTCTAAAAAACAGGAGGAGTAAGGGGCGGGTAAGACGGGTGCCAGCCGCCGCGGTAATACCCGCGCCCCTAGTGGTGGTCGATATTATTGAGCCTAAAACGTCCGTAGCCGGTCTTCTAAATCCTTGGGTAAATCGGGCAGCTTAACTGTCCGAAGTCCGGGGAGACTGGGAGACTTGGGACCGGGAGAGGTCAGAGGTACTTCTGGGGTAGGGGTAAAATCCTGTAATCCTGGAAGGACCA…	54	599	307
Otu867	Archaea;Crenarchaeota;Thermoprotei;Fervidicoccales;Fervidicoccaceae;unclassified_Fervidicoccaceae;uncultured_archaeon	ACTTTGCAATACACGAAAGTGTGACAGGGCTATCCCGAGTGCCATCCGCTGAGGAAGGCTTTTACCCAGTATAGATCGCTGGGGGAATAAGGAGAGGGCAAGTCTGGTGTCAGCCGCCGCGGTAATACCAGCTCTCCGAGTGGTGTGGATGTTTATTGGGCCTAAAGCATCCGTAGCTGGCTAAGTTAGTCCCTTGTTAAATCCACCGAATTAATCGTTGGATTGCGGGGGATACTGCTTGGCTAGGGGACGAGAGAGGCAGACGGTATTTCCGGGGTAGGGGTGAAATCCTATAATCCCGGGAAGACCACCAGTGGCGAAGGCTGTCTGCTAGAACGCGCCCGACGGTGAGGGATGAAAGCTGGGGGAGCGAACCGG	378	ACTTTGCAATACACGAAAGTGTGACAGGGCTATCCCGAGTGCCATCCGCTGAGGAAGGCTTTTACCCAGTATAGATCGCTGGGGGAATAAGGAGAGGGCAAGTCTGGTGTCAGCCGCCGCGGTAATACCAGCTCTCCGAGTGGTGTGGATGTTTATTGGGCCTAAAGCATCCGTAGCTGGCTAAGTTAGTCCCTTGTTAAATCCACCGAATTAATCGTTGGATTGCGGGGGATACTGCTTGGCTAGGGGACGAGAGAGGCAGACGGTATTTCCGGGGTAGGGGTGAAATCCTATAATCCCGGGAAGACCACCAGTGGCGAAGGCTGTCTGCTAGAACGCGCCCGACGGTGAGGGATGAAAGCTGGGGGAGCGAACCGG	27	88	137
Otu122	Archaea;Euryarchaeota;Methanomicrobia;Methanomicrobiales;Methanomicrobiaceae;unclassified_Methanomicrobiaceae;uncultured_Methanoplanus_sp.	ACTTTACAATGCAGGAAACTGTGATAAGGGAACCCCGAGTGCCCGTATACGCGGGCTGTCCAGGTGTCTAAAACGCATCTGAAGAAAGGGCCGGGCAAGACCGGTGCCAGCCGCCGCGGTAATACCGGCGGCTCGAGTGGTGACCACTTTTATTGGGCTTAAAGCGTTCGTAGCTGGACTCTTAAGTCTCTTGGGAAATCCCGCGGCTTAACCGTGGGGCGTTTAAGAGATACTGAGAGTCTAGGAACCGGGAGAGGTAAGAGGTACTTCGGGGGTAGAAGTGAAATTCTGTAATCCTCGAGGGACCACCGATGGCGAAGGCATCTTACCAGAACGGCTTCGACAGTGAGGAACGAAAGCTGGGGGAGCGAACGGG	428	CCCTATGGGGTGCAGCAGGCGAGAATCCCTATGGGGTGCACCAGGCGCGAAAACTTTACAATGCAGGAAACTGTGATAAGGGAACCCCGAGTGCCCGTATACGCGGGCTGTCCAGGTGTCTAAAACGCATCTGAAGAAAGGGCCGGGCAAGACCGGTGCCAGCCGCCGCGGTAATACCGGCGGCTCGAGTGGTGACCACTTTTATTGGGCTTAAAGCGTTCGTAGCTGGACTCTTAAGTCTCTTGGGAAATCCCGCGGCTTAACCGTGGGGCGTTTAAGAGATACTGGGAGTCTAGGAACCGGGAGAGGTAAGAGGTACTTCGGGGGTAGAAGTGAAATTCTGTAATCCTCGAGGGACCACCGATGGCGAAGGCATCTTACCAGAACGGCTTCGACAGT…	111	9	123
Otu481	Archaea;Euryarchaeota;Methanomicrobia;Methanosarcinales;Methanosaetaceae;Methanosaeta;uncultured_Methanosarcinales_archaeon	ACTTTACAATGCTGGCAACAGCGATAAGGGAACCTCGAGTGCCAGGTTACAAATCTGGCTGTCGAGATGCCTAAAAAGCATTTCATAGCAAGGGCCGGGCAAGACCGGTGCCAGCCGCCGCGGTAACACCGGCGGCTCGAGTGGTAACCGTTATTATTGGGTCTAAAGGGTCTGTAGCCGGCCGGATAAGTCTCTTGAGAAATCTGGCAGCTTAACTGTCAGGCTTTCAGGAGATACTGTCTGGCTCGAGGCCGGGAGAGGTGAGAGGTACTTCAGGGGTAGGGGTGAAATCTTGTAATCCTTGAAGGACCACCAGTGGCGAAGGCGTCTCACCAGAACGGACCTGACGGCAAGGGACGAAAGCTAGGGG	380	ACTTTACAATGCTGGCAACAGCGATAAGGGAACCTCGAGTGCCAGGTTACAAATCTGGCTGTCGAGATGCCTAAAAAGCATGTCATAGCAAGGGCCGAGCAAGACCGGTGCCAGCCGCCGCGGTAACACCGGCGGCTCGAGTGGTAACCGTTATTATTGGGTCTAAAGGGTCTGTAGCCGGCCGGATAAGTCTCTTGAGAAATCTGGCAGCTTAACTGTCAGGCTTTCAGGAGATACTGTCTGGCTCGAGGCCGGGAGAGGTGAGAGGTACTTCAGGGGTAGGGGTGAAATCTTGCAATCCTTGAAGGACCACCAGTGGCGAAGGCGTCTAACCAGAACGGACCTGACGGCAAGGGACGAAAGCTAGGGGCACGAACCGG	64	36	148
Otu80	Archaea;Euryarchaeota;Methanomicrobia;Methanomicrobiales;Methanomicrobiaceae;Methanofollis;Methanofollis_sp._YCM2	ACTTTACAATGCAGGAAACTGTGATAAGGGAACCCCGAGTGCCTGTATGGACAGGCTGTTCAGGTGCGTAAAAAACACCTGGAGAAAGGACCGGGCAAGACCGGTGCCAGCCGCCGCGGTAATACCGGCGGTTCGAGTGGTGGCCACTATTACTGGGCTTAAAGCGTCCGTAGCTGGGCAGTTAAGTCTCTGGGGAAATCTTCCGGCTCAACCGGAAGGCGTCTCAGGGATACTGGCTGCCTTGGGATCGGGAGAGGTGAGAGGTACTCTGGGGGTAGGAGTGAAATCCTGTTATCCTTAGGGGACCACCTGTGGCGAAGGCGTCTCACCAGAACGACTCCGACAGTGAGGGACGAAAGCTGGGGGAGCAAACCGG	441	CCCTATGGGGTGCAGCAGGGGAGAAGAAGTGCATGGCCACCCTATGGGGTGCAGCAGGCGCGAAAACTTTACAATGCAGGAAACTGTGATAAGGGAACCCCGAGTGCCTGTATGGACAGGCTGTTCAGGTGCGTAAAAAACACCTGGAGAAAGGACCGGGCAAGACCGGTGCCAGCCGCCGCGGTAATACCGGCGGTTCGAGTGGTGGCCACTATTACTGGGCTTAAAGCGTCCGTAGCTGGGCAGTTAAGTCTCTGGGGAAATCTTCCGGCTCAACCGGAAGGCGTCTCAGGGATACTGGCTGCCTTGGGATCGGGAGAGGTGAGAGGTACTCTGGGGGTAGGAGTGAAATCCTGTTATCCTTAGGGGACCACCTGTGGCGAAGACGTCTCACCAGAA…	24	18	164
Otu298	Archaea;Euryarchaeota;Methanobacteria;Methanobacteriales;Methanobacteriaceae;Methanobacterium;uncultured_Methanobacteriales_archaeon	CCTCCGCAATGCACGCAAGTGCGACGGGGGGACCCCAAGTGCCACTCTTAACGGGGTGGCTTTTCTAGAGTGTAAAAAGCTTTAGGAATAAGAGCTGGGCAAGACCGGTGCCAGCCGCCGCGGTAACACCGGCAGCTCAAGTGGTGGCCATTTTTATTGGGCCTAAAGCGTTCGTAGCCGGCCTGATAAGTCTTTGGTGAAATCCTACAGCTTAACTGTGGGAATTGCTGGGGATACTATCAGGCTTGAGGTCGGGAGAGGTTAGCGGTACTCCCAGGGTAGGGGTGAAATCCTATAATCCTGGGAGGACCACCTGTGGCGAAGGCGGCTAACTGGAACGAACCTGACGGTGAGTAACGAAAGCCAGGGGCGCGAACCGG	380	CCTCCGCAATGCACGCAAGTGCGACGGGGGGACCCCAAGTGCCACTCTTAACGGGGTGGCTTTTCTAGAGTGTAAAAAGCTTTAGGAATAAGAGCTGGGCAAGACCGGTGCCAGCCGCCGCGGTAACACCGGCAGCTCAAGTGGTGGCCATTTTTATTGGGCCTAAAGCGTTCGTAGCCGGCCTGATAAGTCTTTGGTGAAATCCTACAGCTTAACTGTGGGAATTGCTGGGGATACTATCAGGCTTGAGGTCGGGAGAGGTTAGCGGTACTCCCAGGGTAGGGGTGAAATCCTATAATCCTGGGAGGACCACCTGTGGCGAAGGCGGCTAACTGGAACGAACCTGACGGTGAGTAACGAAAGCCAGGGGCGCGAACCGG	115	31	21
Otu102	Archaea;Euryarchaeota;Methanomicrobia;Methanosarcinales;Methanosarcinaceae;Methanosarcina;uncultured_Methanosarcina_sp.	ACTTTACAATGCGGGAAACCGTGATAAGGGGACACCGAGTGCTAGCATCATATGCTGGCTGTCCAGGTGTGTAAAATACACCTGTTAGCAAGGGCCGGGCAAGACCGGTGCCAGCCGCCGCGGTAACACCGGCGGCCCGAGTGGTGATCGTGATTATTGGGTCTAAAGGGTCCGTAGCCGGTTTGGTCAGTCCTCCGGGAAATCTGACAGCTCAACTGTTAGGCTTTCGGGGGATACTGCCAGACTTGGAACCGGGAGAGGTAAGAGGTACTACAGGGGTAGGAGTGAAATCTTGTAATCCCTGTGGGACCACCTGTGGCGAAGGCGTCTTACCAGAACGGGTTCGACGGTGAGGGACGAAAGCTGGGGGCACGAACCGG	432	CCCTATGGGGCGCACCAGGCAAGAATCCCTATGGGGTGCAGCAGGCGCGAAAACTTTACAATGCGGGAAACCGTGATAAGGGGACACCGAGTGCTAGCATCATATGCTGGCTGTCCAGGTGTGTAAAATACACCTGTTAGCAAGGGCCGGGCAAGACCGGTGCCAGCCGCCGCGGTAACACCGGCGGCCCGAGTGGTGATCGTGATTATTGGGTCTAAAGGGTCCGTAGCCGGTTTGGTCAGTCCTCCGGGAAATCTGACAGCTCAACTGTTAGGCTTTCGGGGGATACTGCCAGACTTGGAACCGGGAGAGGTAAGAGGTACTACAGGGGTAGGAGTGAAATCTTGTAATCCCTGTGGGACCACCTGTGGCGAAGGCGTCTTACCAGAACGGGTTCGA…	16	113	98
Otu678	Archaea;Crenarchaeota;Thermoprotei;Fervidicoccales;Fervidicoccaceae;unclassified_Fervidicoccaceae;uncultured_archaeon	CCTTTGCAATACACGAAAGTGTGACAGGGTCATCCCGAGTGCCGACCGCTGAGGTTGGCTTTTACCCAGTCTAGAAAGCTGGGGGAATAAGGAGAGGGCAAGTCTGGTGTCAGCCGCCGCGGTAATACCAGCTCTCCGAGTGGTGTGGACGTTTATTGGGCCTAAAGCATCCGTAGCTGGCTGAACAAGTCCCCTGTTAAACCCACCGATTTAATCGTTGGTCTGCGGGGGATACTGCTCGGCTAGGGGACGAGAGAGGCAGACGGTATTCCCGGGGTAGGGGTGAAATCCTATAATCCCGAGAAGACCACCAGTGGCGAAGGCTGTCTGCTAGAACGCGCCCGACGGTGAGGGATGAAAGCTGGGGGAGCGAACCGG	378	CCTTTGCAATACACGAAAGTGTGACAGGGTCATCCCGAGTGCCGACCGCTGAGGTTGGCTTTTACCCAGTCTAGAAAGCTGGGGGAATAAGGAGAGGGCAAGTCTGGTGTCAGCCGCCGCGGTAATACCAGCTCTCCGAGTGGTGTGGACGTTTATTGGGCCTAAAGCATCCGTAGCTGGCTGAACAAGTCCCCTGTTAAACCCACCGATTTAATCGTTGGCTTGCGGGGGGAACTGCTCGGCTAGGGGACGGGAGAGGCAAGCGGTATTCTCGGGGTAGGGGTGAAATCCTATAATCCCGAGAAGACCACCAGTGGCGAAGGCTGCTTGCTAGAGCGCGCCCGACGGTGAGGGATGAAAGCTGGGGGAGCGAACCGG	86	262	274
Otu74	Archaea;Euryarchaeota;Methanomicrobia;Methanomicrobiales;Methanospirillaceae;Methanospirillum;uncultured_archaeon	ACTTTACAATGCGGGCAACCGTGATAAGGAAACCCCGAGTGCCAGCACAGGCTGGCTGTCCGCCAGTATAAAACACTGGTGAAGAAAGGGCCGGGCAAGACCGGTGCCAGCCGCCGCGGTAATACCGGCGGCTCGAGTGGTGGCCGCTTTTACTGGGCTTAAAGGGTCCGTAGCTTGATTCATGGGTCCCTTGAGAAATCCATCGGCTTAACTGATGGGCGTTCAGGGGAAACTGTGGTTCTAGGGACCGGGAGAGGTGAGAGGTACTGCCGGGGTAGGAGTGAAATCCTGTAATCCCGGTGGGACGACCTATGGCGAAGGCATCTCACCAGAACGGCTCCGACAGTGAGGGACGAAAGCTGGGGGAGCAAACCGG	442	CCCTATGGGGCGCAGCAGGGGGAGAAGAGGTGCATGGCCACCCTATGGGGTGCAGCAGGCGCGAAAACTTTACAATGCGGGCAACCGTGATAAGGAAACCCCGAGTGCCAGCACAGGCTGGCTGTCCGCCAGTATAAAACACTGGTGAAGAAAGGGCCGGGCAAGACCGGTGCCAGCCGCCGCGGTAATACCGGCGGCTCGAGTGGTGGCCGCTTTTACTGGGCTTAAAGGGTCCGTAGCTTGATTCATGGGTCCCTTGAGAAATCCATCGGCTTAACTGATGGGCGTTCAGGGGAAACTGTGGTTCTAGGGACCGGGAGAGGTGAGAGGTACTGCCGGGGTAGGAGTGAAATCCTGTAATCCCGGTGGGACGACCTATGGCGAAGGCATCTCACCAGA…	7	61	134
Otu645	Archaea;Crenarchaeota;Thermoprotei;Fervidicoccales;Fervidicoccaceae;unclassified_Fervidicoccaceae;uncultured_archaeon	ACTTTGCAATACACGAAAGTGTGACAGGGCTATCCCGAGTGCCATCCGCTGAGGAAGGCTTTTACCCAGTCTAGAAAGCTGGGGGAATAAGGAGAGGGCAAGTCTGGTGTCAGCCGCCGCGGTAATACCAGCTCTCCGAGTGGTGTGGACGTTTATTGGGCCTAAAGCATCCGTAGCTGGCTGAACAAGTCCCCTGTTAAACCCACCGATTTAATCGTTGGCTTGCGGGGGAAACTGCTCGGCTAGGGGACGAGAGAGGCAAGCGGTATTCTCGGGGTAGGGGTGAAATCCTATAATCCCGAGAAGACCACCAGTGGCGAAGGCTGCTTGCTAGAACGCGCCCGACGGTGAGGGATGAAAGCTGGGGGAGCGAACCGG	378	ACTTTGCAATACACGAAAGTGTGACAGGGTCATCCCGAGTGCCGACCGCTGAGGTTGGCTTTTACCCAGTCTAGAAAGCTGGGGGAATAAGGAGAGGGCAAGTCTGGTGTCAGCCGCCGCGGTAATACCAGCTCTCCGAGTGGTGTGGACGTTTATTGGGCCTAAAGCATCCGTAGCTGGCTGAACAAGTCCCCTGTTAAACCCACCGATTTAATCGTTGGCTTGCGGGGGAAACTGCTCGGCTAGGGGACGAGAGAGGCAAGCGGTATTCTCGGGGTAGGGGTGCAATCCTATAATCCCGAGAAGACCAGCAGTGGCGAAGGCTGCTTGCTAGAACGCGCCCGACGGTGAGGGATGAAAGCTGGGGGAGCGAACCGG	45	115	81
Otu13	Archaea;Euryarchaeota;Methanomicrobia;Methanomicrobiales;Methanoregulaceae;Methanoregula;uncultured_methanogenic_archaeon	ACTTTGCAATGCGGGAAACCGTGACAGGGGAACTCCGAGTGCCCGTTAAATCGGGCTGTCCACCAGTTTAAATAACTGGTGAAGAAAGGGCCGGGCAAGACCGGTGCCAGCCGCCGCGGTAATACCGGCGGCTCGAGTGGTGGCCACTATTACTGGGCTTAAAGCGTTCGTAGCTGGTTTGTTAAGTCTCTGGGGAAATCTTCCGGCTCAACCGGAAGGCGTCTCAGGGATACTGGCAGACTAGGGACCGGGAGAGGTGAGGGGTACTCCAGGGGTAGGAGTGAAATCCTGTAATCCTTGGGGGACCACCTGTGGCGAAGGCGCCTCACCAGAACGGCTCCGACAGTGAGGGACGAAAGCTGGGGGAGCAAACCGG	466	CCCTATGGGGTGCAGCAGGCGAGAATCCCTATGGGGTGCAGCAGGGAGAAGAAGTGCATGGCCACCCTATGGGGTGCAGCAGGCGCGAAAACTTTGCAATGCGGGAAACCGTGACAGGGGAACTCCGAGTGCCCGTAAAATCGGGCTGTCCACCAGTTTAAATAACTGGTGAAGAAAGGGCCGGGCAAGACCGGTGCCAGCCGCCGCGGTAATACCGGCGGCTCGAGTGGTGGCCACTATTACTGGGCTTAAAGCGTTCGTAGCTGGTCTGTTAAGTCTCTGGGGAAATCTTCCGGCTTAACCGGAAGGCGTCTCAGGGATACTGGCAGACTAGGGACCGGGAGAGGTGAGGGGTACTCCAGGGGTAGGAGTGAAATCCTGTAATCCTTGGGGGACCAC…	48	13	156
Otu28	Archaea;Euryarchaeota;Methanomicrobia;Methanosarcinales;Methanosaetaceae;Methanosaeta;uncultured_Methanomicrobiales_archaeon	ACTTTACAATGCGGGAAACCGTGATAAGGGAACTCCGAGTGTCCGTCAATGCGGACTGTCCGTATGTTTAAAAAGCATGCGAAGAAAGGGCCGGGCAAGACCGGTGCCAGCCGCCGCGGTAATACCGGCGGCTCGAGTGGTGGCCACTATTACTGGGCTTAAAGCGTTCGTAGCTGGGTTGTTAAGTCTCTTGGGAAATCTACCGGCTTAACCGATAGGCGTCCAAGGGATACTGGCAATCTAGGGACCGGGAGAGGTGAGGGGTACTTCAGGGGTAGGAGTGAAATCCTGTAATCCTTGGGGGACCACCTGTGGCGTAGGCGCCTCACCAGAACGGCTCCGACAGTGAGGGACGAAAGCTGGGGGAGCAAACCGG	465	CCCTATGGGGTGCAGCAGGCGAGAGTCCCTATGGGGCGCAGCAGGAGAAGAGGTGCATGGCCACCCTATGGGGTGCAGCAGGCGCGAAAACTTTACAATGCGGGAAACCGTGATAAGGGAACTCCGAGTGTCCGTCAATGCGGACTGTCCGTATGTTTAAAAAGCATGCGAAGAAAGGGCCGGGCAAGACCGGTGCCAGCCGCCGCGGTAATACCGGCGGCTCGAGTGGTGGCCACTATTACTGGGCTTAAAGCGTTCGTAGCTGGGTTGTTAAGTCTCTTGGGAAATCTATCGGCTTAACCGATAGGCGTCCAAGGGATACTGGCAATCTAGGGACCGGGAGAGGTGAGGGGTACTTCAGGGGTAGGAGTGAAATCCTGTAATCCTTGGGGGACCACC…	157	179	291
Otu66	Archaea;Euryarchaeota;Thermoplasmata;Thermoplasmatales;Ferroplasmaceae;Acidiplasma;Acidiplasma_cupricumulans	CCTTTACAATGCACGAAAGTGTGATAAGGGAATCCCTAGTGCTTATGGAAACATAAGCTTTTGGCAAGGGTAGGAACCTTGTCGAATAAGCAGTGGGTAAGACCGGTGCCAGCCGCCGCGGTAACCCCGGCGCTGCAAGTGGCGATCAGCATTACTGGGCCTAAAGCGTTCGTAGCCGGTTTTGTAAATTCTTTGTGAAATCGTCAGGCTTAACCTGACGGCGTGCAGAGGAGACTGCATTACTTGAGATCGGGAGGCGTTAGAGGTATTTTGGAGGGAGCGGTAAAATGCTATAATCTCTAAAAGACCACCTGTGGCGAAGGCGTCTAACGAGAACGATTCTGACGGTGAGGAACGAAGGCCAGGGGAGCAAAAGGG	443	CCCTATGGGGTGCAGCAGAGGAGAAGAAGTGCATGGCCGCCCTATGGGGTGCACCAGGCGCGTAACCTTTACAATGCACGAAAGTGTGATAAGGGAATCCCTAGTGCTTATGGAAACATAAGCTTTTGGCAAGGGTAGGAACCTTGTCGAATAAGCAGTGGGTAAGACCGGTGCCAGCCGCCGCGGTAACCCCGGCGCTGCAAGTGGCGATCAGCATTACTGGGCCTAAAGCGTTCGTAGCCGGTTTTGTAAATTCTTTGTGAAATCGTCAGGCTTAACCTGACGGCGTGCAGAGGAGACTGCATTACTTGAGATCGGGAGGCGTTAGAGGTATTTTGGAGGGAGCGGTAAAATGCTATAATCTCTAAAAGACCACCTGTGGCGAAGGCGTCTAACGAG…	18	4	177
Otu278	Archaea;Euryarchaeota;Methanobacteria;Methanobacteriales;Methanobacteriaceae;Methanobacterium;uncultured_Methanobacterium_sp.	CCTCCGCAATGCACGAAAGTGCGACGGGGGAAACCCAAGTGCCACTCTTAACGGGGTGGCTTTTCTTAAGTGTAAAAAGCTTTTGGAATAAGAGCTGGGCAAGACCGGTGCCAGCCGCCGCGGTAACACCGGCAGCTCAAGTGGTGGCCATTTTTATTGGGCCTAAAGCGTTCGTAGCCGGTTTGATAAGTCTCTGGTGAAATCTCACGGCTTAACCGTGAGAATTGCTGGAGATACTATTAGACTTGAGGCCGGGAGAGGTTAGCGGTACTCCCAGGGTAGGGGTGAAATCCTATAATCCTGGGAGGACCACCTGTGGCGAAGGCGGCTAACTGGAACGGACCTGACGGTGAGTAACGAAAGCCAGGGGCGCGAACCGG	380	CCTCCGCAATGCACGAAAGTGCGACGGGGGAAACCCAAGTGCCACTCTTAACGGGGTGGCTTTTCTTAAGTGTAAAAAGCTTTTGGAATAAGAGCTGGGCAAGACCGGTGCCAGCCGCCGCGGTAACACCGGCAGCTCAAGTGGTGGCCATTTTTATTGGGCCTAAAGCGTTCGTAGCCGGTTTGATAAGTCTCTGGTGAAATCTCACGGCTTAACCGTGAGAATTGCTGGAGATACTATTAGACTTGAGGCCGGGAGAGGTTAGCGGTACTCCCAGGGTAGGGGTGAAATCCTATAATCCTGGGAGGACCACCTGTGGCGAAGGCGGCTAACTGGAACGGACCTGACGGTGAGTAACGAAAGCCAGGGGCGCGAACCGG	2	8	108
Otu119	Archaea;Euryarchaeota;Methanobacteria;Methanobacteriales;Methanobacteriaceae;Methanobrevibacter;uncultured_archaeon	CCTCCGCAATGTGAGCAATCGCGACGGGGGGATCCCAAGTGCCATTCTTAACGGGATGGCTTTTCTTAAGTGTAAAGAGCTTTTGGAATAAGAGCTGGGCAAGACCGGTGCCAGCCGCCGCGGTAACACCGGCAGCTCTAGTGGTAGCTGTTTTTATTGGGCCTAAAGCGTTCGTAGCCGGTTTAATAAGTCTTTGGTGAAATCCTGTAGCTTAACTATGGGAATTGCTGAGGATACTGTTAGGCTTGAGGTCGGGAGAGGTTAGCGGTACTCCCAGGGTAGGGGTGAAATCCTGTAATCCTGGGAGGACCACCTGTGGCGAAGGCGGCTAACTGGAACGAACCTGACGGTGAGGGACGAAAGCTAGGGGCGCGAACCGG	429	CCCTACACGACGCTCTTCCGATCTGTACTAGTGTGCAGCAGGCGCGAAACCTCCGCAATGTGAGCAATCGCGACGGGGGGATCCCAAGTGCCATTCTTAACGGGATGGCTTTTCTTAAGTGTAAAGAGCTTTTGGAATAAGAGCTGGGCAAGACCGGTGCCAGCCGCCGCGGTAACACCGGCAGCTCTAGTGGTAGCTGTTTTTATTGGGCCTAAAGCGTTCGTAGCCGGTTTAATAAGTCTTTGGTGAAATCCTGTAGCTTAACTATGGGAATTGCTGAGGATACTGTTAGGCTTGAGGTCGGGAGAGGTTAGCGGTACTCCCAGGGTAGGGGTGAAATCCTGTAATCCTGGGAGGACCACCTGTGGCGAAGGCGGCTAACTGGAACGAACCTGACGG…	159	2	10
Otu1224	Archaea;Euryarchaeota;Methanomicrobia;Methanosarcinales;Methanosaetaceae;Methanosaeta;uncultured_Methanomicrobiales_archaeon	ACTTTACAATGCGGGAAACCGTGATAAGGGAACTCCGAGTGTCCGTAAATGCGGACTGTCCGTATGTTTAAAAAGCATGCGAAGAAAGGGCCGGGCAAGACCGGTGCCAGCCGCCGCGGTAATACCGGCGGCTCGAGTGGTGGCCACTATTATTGGGCTTAAAGCGTTCGTAGCTGGGTTATTAAGTCTCTTGGGAAATCTACCGGCTTAACCGATAGGCGTCCAAGGGATACTGGTAATCTAGGGACCGGGAGAGGTGAGGGGTACTTCAAGGGTAGGAGTGAAATCCTGTAATCCTTGGGGGACCACCTGTGGCGAAGGCGCCTCACCAGAACGGCTCCGACAGTGAGGGACGAAAGCTGGGGGAGCAAACCGG	376	ACTTTACAATGCGGGAAACCGTGATAAGGGAACTCCGAGTGTCCGTAAATGCGGACTGTCCGTATGTTTAAAAAGCATGCGAAGAAAGGGCCGGGCAAGACCGGTGCCAGCCGCCGCGGTAATACCGGCGGCTCGAGTGGTGGCCACTATTATTGGGCTTAAAGCGTTCGTAGCTGGGTTATTAAGTCTCTTGGGAAATCTACCGGCTTAACCGATAGGCGTCCAAGGGATACTGGTAATCTAGGGACCGGGAGAGGTGAGGGGTACTTCAAGGGTAGGAGTGAAATCCTGTAATCCTTGGGGGACCACCTGTGGCGAAGGCGCCTCACCAGAACGGCTCCGACAGTGAGGGACGAAAGCTGGGGGAGCAAACCGG	14	13	87
Otu121	Archaea;Euryarchaeota;Methanomicrobia;Methanomicrobiales;Methanoregulaceae;Methanosphaerula;Methanosphaerula_palustris_E1-9c	ACTTTACAATGCGGGAAACCGTGATAAGGGAACTCCGAGTGCCCGTAAACGCGGGCTGTCCATCTGCTTAAAAAACAGGTGAAGAAAGGGCCGGGCAAGACCGGTGCCAGCCGCCGCGGTAATACCGGCGGCTCGAGTGGTGGCCACTATTACTGGGCTTAAAGCGTCCGTAGCTTGGTTGTTAAGTCTCTTGGGAAATCTGTCGGCTTAACCGACAGGCGTTTAAGGGATACTGGCAATCTAGGGACCGGGAGAGGTGAGAGGTACTCCAGGGGTAGGAGTGAAATCCTGTAATCCTTGGGGGACCACCTGTGGCGTAGGCGTCTCACCAGAACGGCTCCGACAGTGAGGGACGAAAGCTGGGGGAGCAAACCGG	428	CCCTACGGGGTGCAGCAGGCGAGAATCCCTATGGGGTGCACCAGGCGCGAAAACTTTACAATGCGGGAAACCGTGATAAGGGAACTCCGAGTGCCCGTAAACGCGGGCTGTCCATCTGCTTAAAAAACAGGTGAAGAAAGGGCCGGGCAAGACCGGTGCCAGCCGCCGCGGTAATACCGGCGGCTCGAGTGGTGGCCACTATTACTGGGCTTAAAGCGTCCGTAGCTTGGTTGTTAAGTCTCTTGGGAAATCTGTCGGCTTAACCGACAGGCGTTTAAGGGATACTGGCAATCTAGGGACCGGGAGAGGTGAGAGGTACTCCAGGGGTAGGAGTGAAATCCTGTAATCCTTGGGGGACCACCTGTGGCGTAGGCGTCTCACCAGAACGGCTCCGACAGT…	34	31	61
Otu30	Archaea;Crenarchaeota;Thermoprotei;Fervidicoccales;Fervidicoccaceae;unclassified_Fervidicoccaceae;uncultured_archaeon	CCCTATGGGGTGCAGCAGTCGCGAAAACTTTGCAATACACGAAAGTGTGACAGGGCTATCCCGAGTGCCATCCGCTGAGGAAGGCTTTTACCCAGTCTAGAACGCTGGGGGAATAAGGAGAGGGCAAGTCTGGTGTCAGCCGCCGCGGTAATACCAGCTCTCCGAGTGGTGTGGATGTTTATTGGGCCTAAAGCATCCGTAGCTGGCTAAGTTAGTCCCCTGTTAAATCCAACGAATTAATCGTTGGATCGCGGGGGATACTGCTTGGCTAGGGGACGAGAGAGGCAGACGGTATTTCCGGGGTAGGGGTGAAATCCTATAATCCCGGGAAGACCACCAGTGGCGAAGGCTGTCTGCTAGAACGCGCCCGACGGTGAGGGATGAAAGCTGGGGGAGCGA…	464	CCTATGGGGTGCAGCAGGAGAAGAAGTGCATGGCCACCCTATGGGGCGCAGCAGGCGAGAATCCCTATGGGGTGCAGCAGTCGCGAAAACTTTGCAATACACGAAAGTGTGACAGGGCTATCCCGAGTGCCATCCGCTGAGGAAGGCTTTTACCCAGTCTAGAAAGCTGGGGGAATAAGGAGAGGGCAAGTCTGGTGTCAGCCGCCGCGGTAATACCAGCTCTCCGGGTGGTGTGGATGTTTATTGGGCCTAAAGCATCCGTAGCTGGCTAAGTTAGTCCCCTGTTAAAGCCAACGAATTAATCGTTGGGTCGCGGGGGATACTGCGTGGCTAGGGGACGAGAGAGGCAGACGGTATCTCCGGTGTAGGGGTGAAATCCTATAATCCCGGGAAGACCAC…	7	109	8
Otu106	Archaea;Euryarchaeota;Methanomicrobia;Methanosarcinales;Methanosaetaceae;Methanosaeta;uncultured_Methanosarcinales_archaeon	ACTTTACAATGCTGGCAACAGCGATAAGGGAACCTCGAGTGCCAGGTTACAAATCTGGCTGTCGAGATGCCTAAAAAGCATTTCATAGCAAGGGCCGGGCAAGACCGGTGCCAGCCGCCGCGGTAACACCGGCGGCTCGAGTGGTAACCGTTATTATTGGGTCTAAAGGGTCTGTAGCCGGCCGGATAAGTCTCTTGAGAAATCTGGCAGCTTAACTGTCAGGCTTTCAGGAGATACTGTCTGGCTCGAGGCCGGGAGAGGTGAGAGGTACTTCAGGGGTAGGGGTGAAATCTTGTAATCCTTGAAGGACCACCAGTGGCGAAGGCGTCTCACCAGAACGGACCTGACGGCAAGGGACGAAAGCTAGGGGCACGAA	431	CCCTACGGGGCGCACCAGGCGAGAATCCCTACGGGTGCAGCAGGCGCGAAAACTTTACAATGCTGGCAACAGCGATAAGGGAACCTCGAGTGCCAGGTTACAAATCTGGCTGTCGAGATGCCTAAAAAGCATTTCATAGCAAGGGCCGGACAAGACCGGTGCCAGCCGCCGCGGTAACACCGGCGGCCCGAGTGGTAACCGTTATTATTGGGTCTTACGGGTCTGTAGCCGGCCGGATAAGTCTGTTGAGAAAGCTGGCAGCTTAACTGTCAGGCTTTGAGGGGATACTGTCTGGCTCGAGGCCGGGAGAGGTGAGAGGTACTTCAGGGGTAGGGGTGAAATCTTGTAATCCTTGAAGGACCACCAGTGGCGAAGGCGTCTCACCAGAACGGACCTGAC…	108	53	565
Otu349	Archaea;Euryarchaeota;Methanomicrobia;Methanosarcinales;Methanosaetaceae;Methanosaeta;uncultured_Methanosarcinales_archaeon	ACTTTACAATGCTGGCAACAGCGATAAGGGAACCTCGAGTGCCAGGTTACAAATCTGGCTGTCGAGATGCCTAAAAAGCATTTCATAGCAAGGGCCGGGCAAGACCGGTGCCAGCCGCCGCGGTAACACCGGCGGCTCGAGTGGTAACCGTTATTATTGGGTCTAAAGGGTCTGTAGCCGGCCGGATAAGTCTCTTGAGAAATCTGGCAGCTTAACTGTCAGGCTTTCAGGAGATACTGTCTGGCTCGAGGCCGGGAGAGGTGAGAGGTACTTCAGGGGTAGGGGTGAAATCTTGTAATCCTTGAAGGACCACCAGTGGCGAAGGCGTCTCACCAGAACGGACCTGACGGCAAGGGACGAAAGCTAGGGGCACGAAC	380	ACTTTACAATGCTGGCAACAGCGATAAGGGAGCCTCGAGTGCCAGGTTACAAATCTGGCTGTCGAGATGCCTAAAAAGCATTTCATAGCAAGGGCCGGGCAAGACCGGTGCCAGCCGCCGCGGTAACACCGGCGGCTCGAGTGGTAACCGTTATTATTGGGTCTAAAGGGTCTGTAGCCGGCCGGATAAGTCTCTTGAGAAATCTGGCAGCTTAACTGACAGGCTTTCAGGAGATACTGTCTGGCTCGAGGCCGGGAGAGGTGAGAGGTACTTCAGGGGTAGGGGTGAAATATTGTAAGACTTGAAGGACCACCAGTGGCGAAGGCGTCTCGCCAGAACGGACCTGACGGCAAGGGACGAAAGCTAGGGGCACGAACCGG	17	35	93
Otu1078	Archaea;Euryarchaeota;Methanomicrobia;Methanomicrobiales;Methanoregulaceae;Methanoregula;uncultured_archaeon	ACTTTACAATGCGGGAAACCGTGATAAGGGAACTCCGAGTGCCCGTAAAATCGGGCTGTCCATCTGTTTAAATAACAGGTGAAGAAAGGGCCGGGCAAGACCGGTGCCAGCCGCCGCGGTAATACCGGCGGCTCGAGTGGTGGCCACTATTACTGGGCTTAAAGCGTTCGTAGCTGGTCTGTTAAGTCTCTGGGGAAATCTACTGGCTTAACCAATAGGCGTTTCAGGGATACTGGCAGACTAGGGACCGGGAGAGGTGAGAGGTACTCCAGGGGTAGGAGTGAAATCCTGTAATCCTTGGGGGACCACCTGTGGCGAAGGCGTCTCACCAGAACGGCTCCGACAGTGAGGGACGAAAGCTGGGGGAGCAAACCGG	375	ACTTTACAATGCGGGAAACCGTGATAAGGGAACTCCGAGTGCCCGTAAAATCGGGCTGTCCATCTGTTTAAATAACAGGTGAAGAAAGGGCCGGGCAAGACCGGTGCCAGCCGCCGCGGTAATACCGGCGGCTCGAGTGGTGGCCACTATTACTGGGCTTAAAGCGTTCGTAGCTGGTCTGTTAAGTCTCTGGGGAAATCTACTGGCTTAACCAATAGGCGTTTCAGGGATACTGGCAGACTAGGGACCGGGAGAGGTGAGAGGTACTCCAGGGGTAGGAGTGAAATCCTGTAATCCTTGGGGGACCACCTGTGGCGAAGGCGTCTCACCAGAACGGCTCCGACAGTGAGGGACGAAAGCTGGGGCGCAAACGGG	24	11	84
Otu34	Archaea;Euryarchaeota;Methanomicrobia;Methanosarcinales;Methanosaetaceae;Methanosaeta;uncultured_Methanomicrobiales_archaeon	CCCTATGGGGTGCAGCAGGCGCGAAAACTTTACAATGCGGGAAACCGTGATAAGGGAACTCCGAGTGTCCGTCAATGCGGACTGTCCGTATGTTTAAAAAGCATGCGAAGAAAGGGCCGGGCAAGACCGGTGCCAGCCGCCGCGGTAATACCGGCGGCTCGAGTGGTGGCCACTATTACTGGGCTTAAAGCGTTCGTAGCTGGGTTGTTAAGTCTCTTGGGAAATCTATCGGCTTAACCGATAGGCGTCCAAGGGATACTGGCAATCTAGGGACCGGGAGAGGTGAGGGGTACTTCAGGGGTAGGAGTGAAATCCTGTAATCCTTGGGGGACCACCTGTGGCGTAGGCGCCTCACCAGAACGGCTCCGACAGTGAGGGACGAAAGCTGGGGGAGCAAAC…	463	CCCTACGGGGTGCAGCAGGGGAGAAGAAGTGCATGGCCACCCTACGGGGTGCACCAGGCGAGAATCCCTATGGGGTGCAGCAGGCGCGAAAACTTTACAATGCGGGAAACCGTGATAAGGGAACTCCGAGTGTCCGTCAATGCGGACTGTCCGTATGTTTAAAAAGCATGCGAAGAAAGGGCCGGGCAAGACCGGTGCCAGCCGCCGCGGTAATACCGGCGGCTCGAGTGGTGGCCACTATTACTGGGCTTAAAGCGTTCGTAGCTGGGTTGTTAAGTCTCGTGGGAAATCTATCGGCTTAAACGAGAGGCGTGCAAGGGATACTGGCAGTCTAGGGACCGGGAGAGGTGAGGAGTACTTCAGGGGTAGGAGTGAAATGCTGTAATCCTTGGGGGACCA…	7	70	0
Otu834	Archaea;Crenarchaeota;Thermoprotei;Fervidicoccales;Fervidicoccaceae;unclassified_Fervidicoccaceae;uncultured_archaeon	ACTTTGCAATACACGAAAGTGTGACAGGGCTATCCCGAGTGCCATCCGCTGAGGAAGGCTTTTACCCAGTCTAGAACGCTGGGGGAATAAGGAGAGGGCAAGTCTGGTGTCAGCCGCCGCGGTAATACCAGCTCTCCGAGTGGTGTGGATGTTTATTGGGCCTAAAGCATCCGTAGCTGGCTAAGTCAGTCCCTTGTTAAATCCACCGAATTAATCGTTGGATTGCGGGGGATACTGCTTGGCTAGGGGACGAGAGAGGCAGACGGTATTTTCGGGGTAGGGGTGAAATCCTATAATCCCGGGAAGACCACCAGTGGCGAAGGCTGTCTGCTAGAACGCGCCCGACGGTGAGGGATGAAAGCTGGGGGAGCGAACCGG	378	ACTTTGCAATAAGCGAAAGCTTGACAGGGCTATCCCGAGTGCCATCCGCTGAGGAAGGCTTTTACCCAGTCTAGAAAGCTGGGGGAATAAGGAGAGGGCAAGTCTGGTGTCAGCCGCCGCGGTAATACCAGCTCTTCGAGTGGTGTGGATGTTTACTGGGCCTAAAGCATCCGTAGCTGGCTAGGTCAGTCCCTTGTTAAATCCACCGAATTAATCGTTGGATCGCGGGGGATACTGCTTGGCTAGGGGACGAGAGAGGCAGACGGTATTTTCGGGGTGGGGGTGAAATACTATAATCCCGGGAAGACCACCAGTGGCGAAGGCTGTCTGCTAGAACGCGCCCGACGGTGAGGGATGAAAGCTGGGGGAGCGAACCGG	13	31	40
Otu360	Archaea;Euryarchaeota;Methanomicrobia;Methanosarcinales;Methanosaetaceae;Methanosaeta;uncultured_archaeon	ACTTTACAATGCCGGCAACGGCGATAAGGGGACCTCGAGTGCCAGGTTACAAATCTGGCTGTCGTGATGCCTAAAAAGCATTGCATAGCAAGGGCCGGGCAAGACCGGTGCCAGCCGCCGCGGTAACACCGGCGGCTCGAGTGGTAACCGTTATTATTGGGTCTAAAGGGTCTGTAGCCGGCCGGATAAGTCTCTTGAGAAATCCAGCAGCTCAACTGTTGGGCTTTCAGGAGATACTGTCTGGCTCGAGGCCGGGAGAGGTGAGAGGTACTTCAGGGGTAGGGGTGAAATCTTGTAATCCTTGAAGGACCACCAGTGGCGAAGGCGTCTCACCAGAACGGACCTGACGGCAAGGGACGAAAGCTAGGGGCACGAACCGG	380	ACTTTACAATGCCGGCAACGGCGATAAGGGGACCTCGAGTGCCAGGTTACAAATCTGGCTGTCGTGATGCCTAAAAAGCATTGCATAGCAAGGGCCGGGCAAGACCGGTGCCAGCCGCCGCGGTAACACCGGCGGCTCGAGTGGTAACCGTTATTATTGGGTCTAAAGGGTCTGTAGCCGGCCGGATAAGTCTCTTGAGAAATCCAGCAGCTCAACTGTTGGGCTTTCAGGAGATACTGTCTGGCTCGAGGCCGGGAGAGGTGAGAGGTACTTCAGGGGTAGGGGTGAAATCTTGTAATCCTTGAAGGACCACCAGTGGCGAAGGCGTCTCACCAGAACGGACCTGACGGCAAGGGACGAAAGCTAGGGGCACGAACCGG	14	9	73
Otu468	Archaea;Euryarchaeota;Methanomicrobia;Methanosarcinales;Methanosaetaceae;Methanosaeta;uncultured_Methanosarcinales_archaeon	ACTTTACAATGCTGGCAACAGCGATAAGGGAACCTCGAGTGCCAGGTTACAAATCTGGCTGTCGAGATGCCTAAAAAGCATTTCATAGCAAGGGCCGGGCAAGACCGGTGCCAGCCGCCGCGGTAACACCGGCGGCTCGAGTGGTAACCGTTATTATTGGGTCTAAAGGGTCTGTAGCCGGCCGGATAAGTCTCTTGAGAAATCTGGCAGCTTAACTGTCAGGCTTTCAGGAGATACTGTCTGGCTCGAGGCCGGGAGAGGTGAGAGGTACTTCAGGGGTAGGGGTGAAATCTTGTAATCCTTGAAGGACCACCAGTGGCGAAGGCGTCTCACCAGAACGGACCTGACGGCAAGGGACGAAAGCTAGGGGCACGAACC	380	ACTTTACAATGCTGGCAACAGCGATAAGGGAACCTCGAGTGCCAGGTTACAAATCTGGCTGTCGTGATGCCTAAAAAGCATTGCATAGCAAGGGCCGGGCAAGACCGGTGCCAGCCGCCGCGGTAACACCGGCGGCTCGAGTGGTAACCGTTATTATTGGGTCTAAAGGGTCTGTAGCCGGCCGGATAAGTCTCTTGAGAAATCTGGCAGCTTAACTGCCAGGCTTTCAGGAGATACTGTCTGGCTCGAGGCCGGGAGAGGTGAGAGGTACTTCAGGGGTAGGGGTGAATTCTTGTAATCCTTGAAGGACCACCAGTGGCGAAGGCGTCTCACCAGAACGGACCTGACGGCAAGGGACGAAAGCTAGGGGCACGAACCGG	78	7	23
Otu24	Archaea;Euryarchaeota;Methanomicrobia;Methanomicrobiales;Methanospirillaceae;Methanospirillum;uncultured_archaeon	CCCTATGGGGTGCAGCAGGCGCGAAAACTTTACAATGCGGGCAACCGTGATAAGGAAACCCCGAGTGCCACCACAGGGTGGCTGTCCACCAGTGTAAAAAACTGGTGAAGAAAGGGCCGGGCAAGACCGGTGCCAGCCGCCGCGGTAATACCGGCGGCTCGAGTGGTGGCCGCTTTTACTGGGCTTAAAGGGTCCGTAGCTTGATTCACAAGTCCCTTGAGAAATCCATCGGCTTAACTGATGGGCGTTCAGGGGATACTGTGGTTCTAGGGACCGGGAGAGGTGAGAGGTACTGCCGGGGTAGGAGTGAAATCCTGTAATCCCGGTGGGACGACCTATGGCGAAGGCATCTCACCAGAACGGCTCCGACAGTGAGGGACGAAAGCTGGGGGAGCAAAC…	465	CCCTATGGGGTGCAGCAGGAGAAGAAGTGCATGGCCACCCTATGGGGTGCAGCAGGCGAGAATCCCTATGGGGTGCAGCAGGCGCGAAAACTTTACAATGCGGGCAACCGTGATAAGGAAACCCCGAGTGCCACCACAGGGTGGCTGTCCACCAGTGTAAAAAACTGGTGAAGAAAGGGCCGGGCAAGACCGGTGCCAGCCGCCGCGGTAATACCGGCGGCTCGAGTGGTGGCCGCTTTTACTGGGCTTAAAGGGTCCGTAGCTTGATTCACAAGTCCCTTGAGAAATCCATCGGCTTAACTGATTGGCGTTCAGGGGATACTGTGGTTCTAGGGACCGGGAGAGGTGAGAGGTACTGCCGGGGTAGGAGTGAAATCCTGTAATCCCGGTGGGACGACC…	7	78	17
Otu179	Archaea;Crenarchaeota;Thermoprotei;Fervidicoccales;Fervidicoccaceae;unclassified_Fervidicoccaceae;uncultured_archaeon	ACTTTGCAATACACGAAAGTGTGACAGGGTCATCCCGAGTGCCGACCGCTGAGGTTGGCTTTTACCCAGTCTAGAAAGCTGGGGGAATAAGGAGAGGGCAAGTCTGGTGTCAGCCGCCGCGGTAATACCAGCTCTTCGAGTGGTGTGGACGTTTATTGGGCCTAAAGCATCCGTAGCTGGCTGAACAAGTCCCCTGTTAAACCCACCGATTTAATCGTTGGTGTGCGGGGGATACTGCTCGGCTAGGGGACGAGAGAGGCAGACGGTATTCCCGGGGTAGGGGTGAAATCCTATAATCCCGAGAAGACCACCAGTGGCGAAGGCTGTCTGCTAGAACGCGCCCGACGGTGAGGGATGAAAGCTGGGGGAGCGAACCGG	404	CCCTATGGGGTGCAGCAGTCGCGAAACCTTTGCAATACACGAAAGTGTGACAGGGTCATCCCGAGTGCCGACCGCTGAGGTTGGCTTTTACCCAGTCTAGAAAGCTGGGGGAATAAGGAGAGGGCAAGTCTGGTGTCAGCCGCCGCGGTAATACCAGCTCTCCGAGTGGTGTGGACGTTTATTGGGCCTAAAGCATCCGTAGCTGGCTGAACAAGTCCCCTGTTAAACCCACCGATTTAATCGTTGGCTTGCGGGGGAAACTGCTCGGCTAGGGGACGAGAGAGGCAAGCGGTATTCTCGGGGTAGGGGTGAAATCCTATAATCCCGAGAAGACCACCAGTGGCGAAGGCTGCTTGCTAGAACGCGCCCGACGGTGAGGGATGAAAGCTGGGGGAGCGA…	24	106	101
Otu127	Archaea;Euryarchaeota;Methanomicrobia;Methanomicrobiales;Methanospirillaceae;Methanospirillum;uncultured_Methanomicrobia_archaeon	ACTTTACAATGCGGGAAACCGTGATAAGGGAACTCCGAGTGTCCGTCAATGCGGACTGTCCGTATGTTTAAAAAGCATGCGAAGAAAGGGCCGGGCAAGACCGGTGCCAGCCGCCGCGGTAATACCGGCGGCTCGAGTGGTGGCCACTATTACTGGGCTTAAAGGGTCCGTAGCTTGAGCAATAAGTCCCTTGGGAAATTCAGCAGCTTAACTGGTGACAGTTCAGGGGACACTGTTGTTCTAGGGATCGGGAGAGGTAAGAGGTACTGCCGGGGTAGGAGTGAAATCCTGTAATCCCGGTGGGACCACCGATGGCGAAGGCATCTTACCAGAACGACTCCGACAGTGAGGGACGAAAGCTGGGGGAGCAAACCGG	428	CCCTACGGGGTGCACCAGGCGAGAATCCCTATGGGGTGCACCAGGCGCGAAAACTTTACAATGCGGGAAACCGTGATAAGGGAACTCCGAGTGTCCGTCAATGCGGACTGTCCGTATGTTTAAAAAGCATGCGAAGAAAGGGCCGGGCAAGACCGGTGCCAGCCGCCGCGGTAATACCGGCGGCTCGAGTGGTGGCCACTATTACTGGGCTTAAAGGGTCCGTAGCTTGAGCAATAAGTCCCTTGGGAAATTCAGCAGCTTAACTGGTGACAGTTCAGGGGACACTGTTGTTCTAGGGATCGGGAGAGGTAAGAGGTACTGCCGGGGTAGGAGTGAAATCCTGTAATCCCGGTGGGACCACCGATGGCGAAGGCATCTTACCAGAACGACTCCGACAGT…	42	12	14
Otu105	Archaea;Euryarchaeota;Methanomicrobia;Methanosarcinales;Methanosarcinaceae;Methanosarcina;uncultured_euryarchaeote	CCCTATGGGGTGCAGCAGGCGCGAAAACTTTACAATGCGGGAAACCGTGATAAGGGGACACCGAGTGCCAGCATCATATGTTGGCTGTCCAGATGTGTAAAATACATCTGTTAGCAAGGGCCGGGCAAGACCGGTGCCAGCCGCCGCGGTAACACCGGCGGCCCGAGTGGTGATCGTGATTATTGGGTCTAAAGGGTCCGTAGCCGGTTTGGTCAGTCCTCCGGGAAATCTGACGGCTCAACCGTTAGGCTTTCGGTGGATACTGCCAGACTTGGAACCGGGAGAGGTAAGAGGTACTACAGGGGTAGGAGTGAAATCTTGTAATCCCTGTGAGACCACCTGTGGCGAAGGCGTCTTACCAGAACGGGTTCGACGGTGAGGGACGAAAGCTGGGGGCAC…	432	CCCTATAGGGTGCACCAGTCGAGAATCCCTATGGGGTGCAGCAGGCGCGAAAACTTTACAATGCGGGAAACCGTGATAAGGGGACACCGAGTGCCAGCATCATATGTTGGCTGTCCAGATGTGTAAAATACATCTGTTAGCAAGGGCCGGGCAAGACCGGTGCCAGCCGCCGCGGTAACACCGGCGGCCCGAGTGGTGATCGTGATTATTGGGTCTAAAGGGTCCGTAGCCGGTTTGGTCAGTCCTCCGGGAAATCTGACGGCTCAACCGTTAGGCTTTCGGTGGATACTGCCAGACTTGGAACCGGGAGAGGTAAGAGGTACTACAGGGGTAGGAGTGAAATCTTGTAATCCCTGTGAGACCACCTGTGGCGAAGGCGTCTTACCAGAACGACTCCGA…	48	104	109
Otu284	Archaea;Euryarchaeota;Methanobacteria;Methanobacteriales;Methanobacteriaceae;Methanobrevibacter;uncultured_archaeon	CCTCCGCAATGTGAGAAATCGCGACGGGGGGATCCCAAGTGCTATTCTTAACGGGATGGCTTTTCTTAAGTGTAAAAAGCTTTTGGAATAAGAGCTGGGCAAGACCGGTGCCAGCCGCCGCGGTAACACCGGCAGCTCTAGTGGTAGCTGTTTTTATTGGGCCTAAAGCGTTCGTAGCCGGTTTGATAAGTCTTTGGTGAAATCCTGTAGCTTAACTATGGGAATTGCTGAGGATACTGTCAGGCTTGAGGTCGGGAGAGGTTAGCGGTACTCCCAGGGTAGGGGTGAAATCCTGTAATCCTGGGAGGACCACCTGTGGCGAAGGCGGCTAACTGGAACGAACCTGACGGTGAGGGACGAAAGCTAGGGGCGCGAACCGG	380	CCTCCGCAATGTGAGAAATCGCGACGGGGGGATCCCAAGTGCTATTCTTAACGGGATGGCTTTTCTTAAGTGTAAAAAGCTTTTGGAATAAGAGCTGGGCAAGACCGGTGCCAGCCGCCGCGGTAACACCGGCAGCTCTAGTGGTAGCTGTTTTTATTGGGCCTAAAGCGTTCGTAGCCGGTTTGATAAGTCTTTGGTGAAATCCTGTAGCTTAACTATGGGAATTGCTGAGGATACTGTCAGGCTTGAGGTCGGGAGAGGTTAGCGGTACTCCCAGGGTAGGGGTGAAATCCTGTAATCCTGGGAGGACCACCTGTGGCGAAGGCGGCTAACTGGAACGAACCTGACGGTGAGGGACGAAAGCTAGGGGCGCGAACCGG	55	0	2
Otu1101	Archaea;Euryarchaeota;Methanomicrobia;Methanomicrobiales;Methanospirillaceae;Methanospirillum;Methanospirillum_hungatei_JF-1	ACTTTACCATGCGGGCAACCGTGATAAGGAAACCCCGAGTGCCAGCACAGGCTGGCTGTCCGCCAGTGTAAATAACTGGTGAAGAAAGGGCCGGGCAAGACCGGTGCCAGCCGCCGCGGTAATACCGGCGGCTCGAGTGGTGGCCACTATTACTGGGCTTAAAGGGTCCGTAGCTTGAGCAATAAGTCCCTTGGGAAATTCAGCAGCTTAACTGGTGACAGTTCAGGGGACACTGTTGTTCTAGGGATCGGGAGAGGTAAGAGGTACTGCCGGGGTAGGAGTGAAATCCTGTAATCCCGGTGGGACCACCGATGGCGAAGGCATCTTACCAGAACGACTCCGACAGTGAGGGACGAAAGCTGGGGGAGCAAACCGG	376	ACTTTACCATGCGGGCAACCGTGATAAGGAAACCCCGAGTGCCAGCACAGGCTGGCTGTCCGCCAGTGTAAATAACTGGTGAAGAAAGGGCCGGGCAAGACCGGTGCCAGCCGCCGCGGTAATACCGGCGGCTCGAGTGGTGGCCACTATTACTGGGCTTAAAGGGTCCGTAGCTTGAGCAATAAGTCCCTTGGGAAATTCAGCAGCTTAACTGGTGACAGTTCAGGGGACACTGTTGTTCTAGGGATCGGGAGAGGTAAGAGGTACTGCCGGGGTAGGAGTGAAATCCTGTAATCCCGGTGGGACCACCGATGGCGAAGGCATCTTACCAGAACGACTCCGACAGTGAGGGACGAAAGCTGGGGGAGCAAACCGG	36	13	21
Otu25	Archaea;Euryarchaeota;Methanomicrobia;Methanomicrobiales;Methanospirillaceae;Methanospirillum;uncultured_archaeon	CCTTTACAATGCGGGCAACCGTGATAAGGAAACCCCGAGTGCCCGTAAACGCGGGCTGTCCATCTGTATAACACGCAGGTGAAGAAAGGGCCGGGCAAGACCGGTGCCAGCCGCCGCGGTAATACCGGCGGCTCGAGTGGTGGCCGCTTTTACTGGGCTTAAAGGGTCCGTAGCTTGATTCACAAGTCCCTTGAGAAATCCATCGGCTTAACTGATGGGCGTTCAGGGGATACTGTGGTTCTAGGGACCGGGAGAGGTGAGAGGTACTGCCGGGGTAGGAGTGAAATCCTGTAATCCCGGTGGGACGACCTATGGCGAAGGCATCTCACCAGAACGGCTCCGACAGTGAGGGACGAAAGCTGGGGGAGCAAACCGG	465	CCCTATGGGGTGCAGCAGGAGAAGAGGTGCATGGCCACCCTATGGGGTGCAGCAGGCGAGAATCCCTATGGGGTGCACCAGGCGCGAAACCTTTACAATGCGGGCAACCGTGATAAGGAAACCCCGAGTGCCCGTAAACGCGGGCTGTCCATCTGTATAACACGCAGGTGAAGAAAGGGCCGGGCAAGACCGGTGCCAGCCGCCGCGGTAATACCGGCGGCTCGAGTGGTGGCCACTATTACTGGGCTTAAAGGGTCCGTAGCTTGATTCACAAGTCCCTTGAGAAATCCATCGGCTTAACTGATGGGCGTTCAGGGGATACTGTGGTTCTAGGGACCGGGAGAGGTGAGAGGTACTGCCGGGGTAGGAGTGAAATCCTGTAATCCCGGTGGGACGACC…	22	16	25
Otu203	Archaea;Euryarchaeota;Methanomicrobia;Methanomicrobiales;Methanospirillaceae;Methanospirillum;uncultured_Methanomicrobiales_archaeon	CCTTTACAATGCGGGCAACCGTGATAAGGAAACCCCGAGTGCCCGTAAACGCGGGCTGTCCATCTGTATAACACGCAGGTGAAGAAAGGGCCGGGCAAGACCGGTGCCAGCCGCCGCGGTAATACCGGCGGCTCGAGTGGTGGCCACTATTACTGGGCTTAAAGCGTTCGTAGCTGGGTTGTTAAGTCTCTTGGGAAATCTATCGGCTTAACCGATAGGCGTCCAAGGGATACTGGCAATCTAGGGACCGGGAGAGGTGAGGGGTACTTCAGGGGTAGGAGTGAAATCCTGTAATCCTTGGGGGACCACCTGTGGCGTAGGCGCCTCACCAGAACGGCTCCGACAGTGAGGGACGAAAGCTGGGGGAGCAAACCGG	402	CCCTATGGGGTGCAGCAGGCGCGAAACCTTTACAATGCGGGCAACCGTGATAAGGAAACCCCGAGTGCCCGTAAACGCGGGCTGTCCATCTGTTTAAAAAGCATGCGAAGAAAGGGCCGGGCAAGACCGGTGCCAGCCGCCGCGGTAATACCGGCGGCTCGAGTGGTGGCCACTATTACTGGGCTTAAAGCGTTCGTAGCTGGGTTGTTAAGTCTCTTGGGAAATCTATCGGCTTAACCGATAGGCGTCCAAGGGATACTGGCAATCTAGGGACCGGGAGAGGTGAGGGGTACTTCAGGGGTAGGAGTGAAATCCTGTAATCCTTGGGGGACCACCTGTGGCGTAGGCGCCTCACCAGAACGGCTCCGACAGTGAGGGACGAAAGCTGGGGGAGCAAAC…	51	12	17
Otu42	Archaea;Euryarchaeota;Methanomicrobia;Methanosarcinales;Methanosaetaceae;Methanosaeta;uncultured_Methanosarcinales_archaeon	ACTTTACAATGCTGGCAACAGCGATAAGGGAACCTCGAGTGCCAGGTTACAAATCTGGCTGTCGAGATGCCTAAAAAGCATTTCATAGCAAGGGCCGGGCAAGACCGGTGCCAGCCGCCGCGGTAACACCGGCGGCTCGAGTGGTAACCATTATTATTGGGTCTAAAGGGTCTGTAGCCGGCCGGATAAGTCTCTTGAGAAATCTGGCAGCTTAACTGTCAGGCTTTCAGGAGATACTGTCTGGCTCGAGGCCGGGAGAGGTGAGAGGTACTTCAGGGGTAGGGGTGAAATCTTGTAATCCTTGAAGGACCACCAGTGGCGAAGGCGTCTCACCAGAACGGACCTGACGGCAAGGGACGAAAGCTAGGGGCACGAACCGG	457	CCTACGGGGTGCAGCAATCGCGAATCCCTATGGGGTGCACCAGTCGCGAATCCCTATGGGGTGCAGCAGGCGCGAAAACTTTACAATGCTGGCAACAGCGATAAGGGAACCTCGAGTGCCAGGTTACAAATCTGGCTGTCGAGATGCCTAAAAAGCATTTCATAGCAAGGGCCGGGCAAGACCGGTGCCAGCCGCCGCGGTAACACCGGCGGCTCGAGTGGTAACCGTTATTATTGGGTCTAAAGGGTCTGTAGCCGGCCGGATAAGTCTCTTGAGAAATCTGGCAGCTTAACTGTCAGGCTTTCAGGAGATACTGTCTGGCTCGAGGCCGGGAGAGGTGAGAGGTACTTCAGGGGTAGGGGTGAAATCTTGTAATCCTTGAAGGACCACCAGTGGCGA…	316	219	1062
Otu917	Archaea;Crenarchaeota;Thermoprotei;Fervidicoccales;Fervidicoccaceae;unclassified_Fervidicoccaceae;uncultured_archaeon	CCTTTGCAATACACGAAAGTGTGACAGGGCTATCCCGAGTGCCATCCGCTGAGGAAGGCTTTTACCCAGTCTAGATAGCTGGGGGAATAAGGAGAGGGCAAGTCTGGTGTCAGCCGCCGCGGTAATACCAGCTCTCCGAGTGGTGTGGATGTTTATTGGGCCTAAAGCATCCGTAGCTGGCTAAGTTAGTCCCCTGTTAAATCCAACGAATTAATCGTTGGATCGCGGGGGATACTGCTTGGCTAGGGGACGAGAGAGGCAGACGGTATTTCCGGGGTAGGGGTGAAATCCTATAATCCCGGGAAGACCACCAGTGGCGAAGGCTGTCTGCTAGAACGCGCCCGACGGTGAGGGATGAAAGCTGGGGGAGCGAACCGG	378	CCTTTGCAATACACGAAAGTGTGACAGGGCTATCCCGAGTGCCATCCGCTGAGGAAGGCTTTTACCCAGTCTAGATAGCTGGGGGAATAAGGAGAGGGCAAGTCTGGTGTCAGCCGCCGCGGTAATACCAGCTCTCCGAGTGGTGTGGATGTTTATTGGGCCTAAAGCATCCGTAGCTGGCTAAGTTAGTCCCCTGTTAAATCCAACGAATTAATCGTTGGATCGCGGGGGATACTGCTTGGCTAGGGGACGAGAGAGGCAGACGGTATTTCCGGGGTAGGGGTGAAATCCTATAATCCCGGGAAGACCACCAGTGGCGAAGGCTGTCTGCTAGAACGCGCCCGACGGTGAGGGATGAAAGCTGGGGGAGCGAACCGG	6	25	31
Otu157	Archaea;Euryarchaeota;Methanobacteria;Methanobacteriales;Methanobacteriaceae;Methanosphaera;uncultured_Methanosphaera_sp.	CCTTCGCAATGTACGCAAGTGCGACGAGGGGATCCCAAGTGTCATTCTTAACGGGATGGCTTTTCATTAGTGTAAAAAGCTTTTAGAATAAGAGCTGGGCAAGACCGGTGCCAGCCGCCGCGGTAACACCGGCAGCTCGAGTGGTAGCTGTTTTTATTGGGCCTAAAGCGTTCGTAGCCGGTTTGATAAGTCTTTGGTGAAAGCTTGTAGCTTAACTATAGGAATTGCTGGAGATACTATCAGACTTGAAGTCGGGAGAGGTTAGAGGTACTACCGGGGTAGGGGTGAAATCCTATAATCCTGGGAGGACCACCTGTGGCGAAGGCGTCTAACTGGAACGATCTTGACGGTGAGTAACGAAAGCCAGGGGCGCGAACCGG	406	CCCTATGGGGTGCAGCAGGCGCGAAACCTTCGCAATGTACGCAAGTGCGACGAGGGGATCCCAAGTGTCATTCTTAACGGGATGGCTTTTCATTAGTGTAAAAAGCTTTTAGAATAAGAGCTGGGCAAGACCGGTGCCAGCCGCCGCGGTAACACCGGCAGCTCGAGTGGTAGCTGTTTTTATTGGGCCTAAAGCGTTCGTAGCCGGTTTGATAAGTCTTTGGTGAAAGCTTGTAGCTTAACTATAGGAATTGCTGGAGATACTATCAGACTTGAAGTCGGGAGAGGTTAGAGGTACTACCGGGGTAGGGGTGAAATCCTATAATCCTGGGAGGACCACCTGTGGCGAAGGCGTCTAACTGGAACGATCTTGACGGTGAGTAACGAAAGCCAGGGGCGC…	23	3	24
Otu185	Archaea;Euryarchaeota;Methanomicrobia;Methanosarcinales;Methanosaetaceae;Methanosaeta;uncultured_archaeon	CCTCTGCAATGCGGGAAACCGTGACAGGGGGATTCCAAGTGCTCATGCATTGCATGGGCTGTTCTTTGGTCTAAGTAACCAGAGGAGTAAGGGCTGGGCAAGACCGGTGCCAGCCGCCGCGGTAATACCGGCAGCTCGAGTGGTAGCCGCGATTATTGGGCCTAAAACGTTCGTAGCCGGATAAGTAAGTCTTTGGTTAAATCCTACGACTTAACCGTGGGAAATCTAGAGATACTGCTTGTCTTGAGACCGGGAGAGGTTGGAGGTACTCCCAGGGTAGGGGTGAAATCCTGTAATCCTGGGGGGACCACCTGTGGCGAAGGCGTCCAACTGGAACGGCTCTGACGGTGAGGGACGAAACCTAGGGGAGCGAGCCGG	404	CCCTATGGGGTGCAGCAGGCGCGAAACCTCTGCAATGCGGGAAACCGTGACAGGGGGATTCCAAGTGCTCATGCATTGCATGGGCTGTTCTTTGGTCTAAGTAACCAGAGGAGTAAGGGCTGGGCAAGACCGGTGCCAGCCGCCGCGGTAATACCGGCAGCTCGAGTGGTAGCCGCGATTATTGGGCCTAAAACGTTCGTAGCCGGATAAGTAAGTCTTTGGTTAAATCCTACGACTTAACCGTGGGAAATCTAGAGATACTGCTTGTCTTGAGACCGGGAGAGGTTGGAGGTACTCCCAGGGTAGGGGTGAAATCCTGTAATCCTGGGGGGACCACCTGTGGCGAAGGCGTCCAACTGGAACGGCTCTGACGGTGAGGGACGAAACCTAGGGGAGCGA…	0	27	36
Otu750	Archaea;Crenarchaeota;Thermoprotei;Fervidicoccales;Fervidicoccaceae;unclassified_Fervidicoccaceae;uncultured_archaeon	ACTTTGCAATACACGAAAGTGTGACAGGGCTATCCCGAGTGCCATCCGCTGAGGAAGGCTTTTACCCAGTCTAGAAAGCTGGGGGAATAAGGAGAGGGCAAGTCTGGTGTCAGCCGCCGCGGTAATACCAGCTCTTCGAGTGGTGTGGATGTTTATTGGGCCTAAAGCATCCGTAGCTGGCTAGGTCAGTCCCTTGTTAAATCCACCGAATTAATCGTTGGATCGCGGGGGATACTGCTTGGCTAGGGGACGAGAGAGGCAGACGGTATTTTCGGGGTAGGGGTGAAATCCTATAATCCCGGGAAGACCACCAGTGGCGAAGGCTGTCTGCTAGAACGCGCCCGACGGTGAGGGATGAAAGCTGGGGGAGCGAACCGG	378	ACTTTGCAATACACGAAAGTGTGACAGGGCTATCCCGAGTGCCATCCGCTGAGGAGGGCTTTTACCCAGTCTAGAAAGCTGGGGGAATAAGGAGAGGGCAAGTCTGGTGTCAGCCGCCGCGGTAATACCAGCTCTCCGAGTGGTGTGGATGTTTACTGGGCCTAAAGCATCCGTAGCTGGCTAAGTTAGTCCCCTGTTAAATCCAACGAATTAATCGTTGGATCGCGGGGGATACTGCTTGGCTAGGGGACGAGAGAGGCAGACGGTATTTCCGGGGTAGGGGTGAAATCCTATAATCCCGGGAAGACCACCAGTGGCGAAGGCTGTCTGCTAGAACGCGCCCGACGGTGAGGGATGAAAGCTGGGGGAGCGAACCGG	14	28	92
Otu70	Archaea;Crenarchaeota;Thermoprotei;Fervidicoccales;Fervidicoccaceae;unclassified_Fervidicoccaceae;uncultured_archaeon	CCCTATGGGGTGCAGCAGTCGCGAAAACTTTGCAATACACGCAAGTGTGACAGGGCTATCCCGAGTGCCATCCGCTGAGGAAGGCTTTTACCCAGTCTAGAAAGCTGGGAGAATAAGGAGAGGGCAAGTCTGGTGTCAGCCGCCGCGGTAATACCAGCTCTCCGAGTGGTGTGGATGTTTATTGGGCCTAAAGCATCCGTAGCTGGCTAAGTCAGTCCCTTGTTAAATCCACCGAATTAATCGTTGGATTGCGGGGGATACTGCTTGGCTAGGGGACGAGAGAGGCAGACGGTATTTTCGGGGTAGGGGTGAAATCCTATAATCCCGGGAAGACCACCAGTGGCGAAGGCTGTCTGCTAGAACGCGCCCGACGGTGAGGGATGAAAGCTGGGGGAGCGA…	442	CCCTATGGGGTGCAGCAGGGAGAAGAAGTGCATGGCCGCCCTATGGGGTGCAGCAGTCGCGAAAACTTTGCAATATACGCAAGTGTGACAGGGCTATCCCGAGTGCCGTCCGCTGAGGAAGGCTTTTACCCAGTCTAGAAAGCTGGGGGAATAAGGAGAGGGCAAGTCTGGTGTCAGCCGCCGCGGTAATACCAGCTCTCCGAGTGGTGTGGATGTTTATTGGGCCTAAAGCATCCGTAGCTGGCTAAGTCAGTCCCTCGTTAAATCCACCGAATTAATCGTTGGATTGCGGGGGATACTGCTTGGCTAGGGGACGAGAGAGGCAGACGGTATTTTCGGGGTAGGGGTGAAATCCTATAATCCCGGGAAGACCACCAGTGGCGAAGGCTGTCTGCTAGA…	85	178	61
Otu215	Archaea;Euryarchaeota;Methanomicrobia;Methanomicrobiales;Methanospirillaceae;Methanospirillum;uncultured_Methanomicrobia_archaeon	ACTTTACAATGCGGGCAACCGTGATAAGGAAACTCCGAGTGCCTGTAACGGCAGGCTGTCCATTAGTTTAAACCACTAGTGAAGAAAGGGCCGGGCAAGACCGGTGCCAGCCGCCGCGGTAATACCGGCGGCTCGAGTGGTGGCCACTATTACTGGGCTTAAAGGGTCCGTAGCTTGATAGTTAAGTCCCTTGAGAAATCCACCGGCTTAACTGGTGGGCGTTCAGGGGAAACTGGCTTTCTAGGGACCGGGAGAGGTAAGAGGTACTGCCGGGGTAGGAGTGAAATCCTGTAATCCCGGTGGGACCACCTATGGCGAAGGCATCTTACCAGAACGGCTCCGACAGTGAGGGACGAAAGCTGGGGGAGCAAACCGG	402	CCCTATGGGGTGCAGCAGGCGCGAAAACTTTACAATGCGGGCAACCGTGATAAGGAAACTCCGAGTGCCTGTAACGGCAGGCTGACCATTAGTTTAAACCACTAGTGAAGAAAGGGCCGGGCAAGACCGGTGCCAGCCGCCGCGGTAATACCGGCGGCTCGAGTGGTGGCCACTATTACTGGGCTTAAAGGGTCCGTAGCTTGATAGTTAAGTCCCTTGAGAAATCCACCGGCTTAACTGGTGGGCGTTCAGGGGAAACTGGCTTTCTAGGGACCGGGAGAGGTAAGAGGTACTGCCGGGGTAGGAGTGAAATCCTGTAATCCCGGTGGGACCACCTATGGCGAAGGCATCTTACCAGAACGGCTCCGACAGTGAGGGACGAAAGCTGGGGGAGCAAAC…	3	15	55
Otu305	Archaea;Euryarchaeota;Methanobacteria;Methanobacteriales;Methanobacteriaceae;Methanosphaera;uncultured_archaeon	CCTCCGCAATGTACGCAAGTGCGACGGGGGGATCCCAAGTGTTATTCTTAACAGAATAACTTTTCATTAGTGTAAAAAGCTTTTAGAATAAGAGCTGGGCAAGACCGGTGCCAGCCGCCGCGGTAACACCGGCAGCTCAAGTGGTAGCTGTTTTTATTGGGCCTAAAGCGTTCGTAGCCGGTTTGATAAGTCTTTGGTGAAAGCTTGTAGCTTAACTATAAGAATTGCTGAAGATACTGTCAGACTTGAAGTCGGGAGAGGTTAGAGGTACTACCGGGGTAGGGGTGAAATCCTATAATCCTGGGAGGACCACCTGTGGCGAAGGCGTCTAACTGGAACGATCTTGACGGTGAGTAACGAAAGCCAGGGGCGCGAACCGG	380	CCTCCGCAATGTACGCAAGTGCGACGGGGGGATCCCAAGTGTTATTCTTAACAGAATAACTTTTCATTAGTGTAAAAAGCTTTTAGAATAAGAGCTGGGCAAGACCGGTGCCAGCCGCCGCGGTAACACCGGCAGCTCAAGTGGTAGCTGTTTTTATTGGGCCTAAAGCGTTCGTAGCCGGTTTGATAAGTCTTTGGTGAAAGCCTGTAGCTTAACTATAAGAATTGCTGAAGATACTGTCAGACTTGAAGTCGGGAGAGGTTAGAGGTACTACCGGGGTAGGGGTGAAATCCTATAATCCTGGGAGGACCACCTGTGGCGAAGGCGTCTAACTGGAACGATCTTGACGGTGAGTAACGAAAGCCAGGGGCGCGAACCGG	41	0	4
Otu1200	Archaea;Euryarchaeota;Methanomicrobia;Methanomicrobiales;Methanospirillaceae;Methanospirillum;uncultured_Methanomicrobia_archaeon	ACTTTACAATGCGGGCAACCGTGATAAGGAAACCCCGAGTGCCACCACAGGGTGGCTGTCCACCAGTGTAAAAAACTGGTGAAGAAAGGGCCGGGCAAGACCGGTGCCAGCCGCCGCGGTAATACCGGCGGCTCGAGTGGTGGCCACTATTACTGGGCTTAAAGGGTCCGTAGCTTGAGCAATAAGTCCCTTGGGAAATTCAGCAGCTTAACTGGTGACAGTTCAGGGGACACTGTTGTTCTAGGGATCGGGAGAGGTAAGAGGTACTGCCGGGGTAGGAGTGAAATCCTGTAATCCCGGTGGGACCACCGATGGCGAAGGCATCTTACCAGAACGACTCCGACAGTGAGGGACGAAAGCTGGGGGAGCAAACCGG	376	ACTTTACAATGCGGGCAACCGTGATAAGGAAACCCCGAGTGCCAGCATAGGTTGGCTGTCCGCCAGTGTAAAAAACTGGTGAAGAAAGGGCCGGGCAAGACCGGTGCCAGCCGCCGCGGTAATACCGGCGGCTCGAGTGGTGGCCACTATTACTGGGCTTAAAGGGTCCGTAGCTTGAGCAATAAGTCCCTTGGGAAATTCAGCAGCTTAACTGGTGACAGTTCAGGGGACACTGTTGTTCTAGGGATCGGGAGAGGTAAGAGGTACTGCCGGGGTAGGAGTGAAATCCTGTAATCCCGGTGGGACCACCGATGGCGAAGGCATCTTACCAGAACGACTCCGACAGTGAGGGACGAAAGCTGGGGGAGCAAACCGG	38	1	28
Otu197	Archaea;Euryarchaeota;Methanomicrobia;Methanomicrobiales;Methanospirillaceae;Methanospirillum;uncultured_archaeon	ACTTTACAATGCGGGCAACCGTGATAAGGAAACCCCGAGTGCCAGCACAGGCTGGCTGTCCGCCAGTGTAACAAACTGGTGAAGAAAGGGCCGGGCAAGACCGGTGCCAGCCGCCGCGGTAATACCGGCGGCTCGAGTGGTGGCCGCTTTTACTGGGCTTAAAGGGTCCGTAGCTGGATTCACGGGTCCCTTGAGAAATCTATCGGCTTAACTGATAGGCGTTCAGGGGAAACTGTGGTTCTAGGGACCGGGAGAGGTGAGAGGTACTGCCGGGGTAGGAGTGAAATCCTGTAATCCCGGTGGGACGACCTATGGCGAAGGCATCTCACCAGAACGGCTCCGACAGTGAGGGACGAAAGCTGGGGGAGCAAACCGG	402	CCCTATGGGGTGCACCAGTCGAGAAAACTTTACAATGCGGGCAACCGTGATAAGGAAACCCCGAGTGCCAGCACAGGCTGGCTGTCCGCCAGTGTAACAAACTGGTGAAGAAAGGGCCGGGCAAGACCGGTGCCAGCCGCCGCGGTAATACCGGCGGCTCGAGTGGTGGCCGCTTTTACTGGGCTTAAAGGGGCCGTAGCTGGATTCACGGGTCCATTGAGAAATCTATCGGCTTAACTGATAGGCGTTCAGGGGAAACTGTGGTTCTAGGGACCGGGAGAGGTGAGAGGTACTGCCGGGGTAGGAGTGAAATCCTGTAATCCCGGTGGGACGACCTATGGCGAAGGCATCTCACCAGAACGGCTCCGACAGTGAGGGACGAAAGCTGGGGGCACGAAC…	36	2	15
Otu771	Archaea;Crenarchaeota;Thermoprotei;Fervidicoccales;Fervidicoccaceae;unclassified_Fervidicoccaceae;uncultured_archaeon	CCTTTGCAATACACGTAAGTGTGACAGGGCTATCCCGAGTGCCATCCGCTGAGGAAGGCTTTTACCCAGTCTAGACCGCTGGGGGAATAAGGAGAGGGCAAGTCTGGTGTCAGCCGCCGCGGTAATACCAGCTCTCCGAGTGGTGTGGATGTTTATTGGGCCTAAAGCATCCGTAGCTGGCTAGGTTAGTCCCCTGTTAAATCCACCGAATTAATCGTTGGATCGCGGGGGATACTGCTTGGCTAGGGGACGAGAGAGGCAGACGGTATTTCCGGGGTAGGGGTGAAATCCTATAATCCCGGGAAGACCACCAGTGGCGAAGGCTGTCTGCTAGAACGCGCCCGACGGTGAGGGATGAAAGCTGGGGGAGCGAACCGG	378	CCTTTGCAATACACGTAAGTGTGACAGGGCTATCCCGAGTGCCATCCGCTGAGGAAGGCTTTTACCCAGTCTAGACCGCTGGGGGAATAAGGAGAGGGCAAGTCTGGTGTCAGCCGCCGCGGTAATACCAGCTCTCCGAGTGGTGTGGATGTTTATTGGGCCTAAAGCATCCGTAGCTGGCTAGGTTAGTCCCCTGTTAAATCCACCGAATTAATCGTTGGATCGCGGGGGATACTGCTTGGCTAGGGGACGAGAGAGGCAGACGGTATTTCCGGGGTAGGGGTGAAATCCTATAATCCCGGGAAGACCACCAGTGGCGAAGGCTGTCTGCTAGAACGCGCCCGACGGTGAGGGATGAAAGCTGGGGGAGCGAACCGG	13	1	28
Otu8	Archaea;Euryarchaeota;Methanomicrobia;Methanomicrobiales;Methanospirillaceae;Methanospirillum;uncultured_archaeon	CCTTTACAATGCGGGCAACCGTGATAAGGAAACCCCGAGTGCCCGTAAACGCGGGCTGTCCATCTGTATAACACGCAGGTGAAGAAAGGGCCGGGCAAGACCGGTGCCAGCCGCCGCGGTAATACCGGCGGCTCGAGTGGTGGCCACTATTACTGGGCTTAAAGGGTCCGTAGCTTGAGCAATAAGTCCCTTGGGAAATTCAGCAGCTTAACTGGTGACAGTTCAGGGGACACTGTTGTTCTAGGGATCGGGAGAGGTAAGAGGTACTGCCGGGGTAGGAGTGAAATCCTGTAATCCCGGTGGGACCACCGATGGCGAAGGCATCTTACCAGAACGACTCCGACAGTGAGGGACGAAAGCTGGGGGAGC	467	CCCTATGGGGTGCAGCAGGGGAGAGGAAGTGCATGGCCACCCTATGGGGTGTACCAGGCGAGAGTCCCTATGGGGCGCACCAGGCGCGAAACCTTTACAATGCGGGCAACCGTGATAAGGAAACCCCGAGTGCCCGTAAACGCGGGCTGTCCATCTGTATAACACGCAGGTGAAGAAAGGGCCGGGCAAGACCGGTGCCAGCCGCCGCGGTAATACCGGCGGATCGAGTGGTGGCCACTATTACTGGGCTGAAAGGGTCCGTAGCTTGAGCAATAAGGCCCTTGGGAAATTCAGCAGCGTAACTGGTGACAGTTCAGGGGACACTGTTGTTCTAGGGATCGGGAGAGGTAAGAGGTACTGCCGGGGTAGGAGTGAAATCCTGTAATCCCGGTGGGACCA…	46	46	114
Otu271	Archaea;Euryarchaeota;Methanobacteria;Methanobacteriales;Methanobacteriaceae;Methanosphaera;uncultured_archaeon	CCTCCGCAATGTACGAAAGTGCGACGGGGGGATCCCAAGTGTTATGCTTTTTTGTATAACTTTTCATTAGTGTAAAAAGCTTTTAGAATAAGAGCTGGGCAAGACCGGTGCCAGCCGCCGCGGTAACACCGGCAGCTCGAGTGGTAGCTGTTTTTATTGGGCCTAAAGCGTTCGTAGCCGGTTTGATAAGTCTTTGGTGAAAGCTTGTAGCTTAACTATAAGAATTGCTGGAGATACTATCAGACTTGAAGTCGGGAGAGGTTAGAGGTACTACCGGGGTAGGGGTGAAATCCTATAATCCTGGGAGGACCACCTGTGGCGAAGGCGTCTAACTGGAACGATCTTGACGGTGAGTAACGAAAGCCAGGGGCGCGAACCGG	381	CCTCCGCAATGTACGAAAGTGCGACGGGGGGATCCCAAGTGTTATGCTTTTTTGTATACCTTTTCATTAGTGTAAAAAGCTTTTAGAATAGGAGCTGGGCACGACCGGTGCCAGCCGCCGCGGTAACACCGGCAGCTCGCGTGGTAGCTGTTTTTATTGGGCCTAAAGCGTTCGTAGCCGGTTTGATAAGTCTTTGGTGAAAGCTTGTAGCTTAACTATAAGAATTGCTGGAGATACTATCAGGCTTGAAGTCGGGAGAGGTTAGAGGTACTACCGGGGTAGGGGTGAAATCCTATAATCCTGGGAGGACCACCTGTGGCGAAGGCGTCTAACTGGAACGATCTTGACGGTGAGTAACGAAAGCCAGGGGCGCGAACCGGA	37	2	0
Otu555	Archaea;Crenarchaeota;Thermoprotei;Fervidicoccales;Fervidicoccaceae;unclassified_Fervidicoccaceae;uncultured_archaeon	CTTTGCAATACACGAAAGTGTGACAGGGCTATCCCGAGTGCCATCCGCTGAGGAAGGCTTTTACCCAGTCTAGAAAGCTGGGGGAATAAGGAGAGGGCAAGTCTGGTGTCAGCCGCCGCGGTAATACCAGCTCTCCGAGTGGTGTGGATGTTTATTGGGCCTAAAGCATCCGTAGCTGGCTAAGTTAGTCCCCTGTTAAATCCAACGAATTAATCGTTGGATCGCGGGGGATACTGCTTGGCTAGGGGACGAGAGAGGCAGACGGTATTTCCGGGGTAGGGGTGAAATCCTATAATCCCGGGAAGACCACCAGTGGCGAAGGCTGTCTGCTAGAACGCGCCCGACGGTGAGGGATGAAAGCTGGGGGAGCGAACCG	378	ACTTTGCAATACACGAAAGTGTGACAGGGCTATCCCGAGTGCCATCCGCTGAGGAAGGCTTTTGCCCAGTCTAGAAAGCTGGTGGAATAAGGAGAGGGCAAGTCTGGTGTCAGCCGCCGCGGTAATACCAGCTCTCCGAGTGGTGTGGATGTTTATTGGGCCTAAAGCATCCGTAGCTGGCTAAGTTAGTCCCCTGTTAAATCCAACGAATTAATCGTTGGATCGCGGGGGATACTGCTTGGCTAGGGGACGAGGGAGGCAGACGGTATTTCCGGGGTAGGGGTGAAATCCTATAATCCCGGGAAGACCACCAGTGGCGAAGGCTGTCTGCTAGAACGCGCCCGACGGTGAGGGATGAAAGCTGGGGGAGCGAACCGG	11	86	66
Otu4	Archaea;Euryarchaeota;Methanomicrobia;Methanomicrobiales;Methanospirillaceae;Methanospirillum;Methanospirillum_hungatei_JF-1	CCCTATGGGGTGCAGCAGGCGCGAAAACTTTACCATGCGGGCAACCGTGATAAGGAAACCCCGAGTGCCAGCAAAGGCTGGCTGTCCGCCAGTGTAAATAACTGGTGAAGAAAGGGCCGGGCAAGACCGGTGCCAGCCGCCGCGGTAATACCGGCGGCTCGAGTGGTGGCCACTATTACTGGGCTTAAAGGGTCCGTAGCTGGATATACAAGTCTCTTGAGAAATCCGCCGGCTTAACCGGTGGGCGTTCAGGGGAAACTGTATTTCTAGGGACCGGGAGAGGTGAGAGGTACTGCCGGGGTAGGAGTGAAATCCTGTAATCCCGGTGGGACCACCTATGGCGAAGGCATCTCACCAGAACGGGTCCGACAGTGAGGGACGAAAGCTGGGGGAGCAAAC…	467	CCCTATGGGGTGCAGCAGGGGAGAGGAAGTGCATGGCCATTCTATGGGGTGCAGCAGTCGAGAATCCCTATGGGGTGCAGCAGGCGCGAAAACTTTACCATGCGGGCAACCGTGATAAGGAAACCCCGAGTGCCAGCACAGGCTGGCTGTCCGCCAGTGTAAATAACTGGTGAAGAAAGGGCCGGGCAAGACCGGTGCCAGCCGCCGCGGGAATACCGGCGGCTCGAGTGGTGGCCACTATTACTGGGCTTAAAGGGTCCGTAGCTGGATATACAAGTCTCTTGAGAAATCCGCCGGCTTAACCGGTGGGCGTTCAGGGGAAACTGTATTTCTAGGGATCGGGAGAGGTGAGAGGTACTGCCGGGGTAGGAGTGAAATCCTGTAATCCCGGTGGGACCA…	6	88	23
Otu740	Archaea;Euryarchaeota;Thermoplasmata;Thermoplasmatales;Thermoplasmatales_Incertae_Sedis;Methanomassiliicoccus;uncultured_archaeon	ACTTCGCAATGGGGGCAACCCCGACGAGGGAATTCCAAGTGCTAGCACTTTGTGTTAGCTGTTCTCCTGTCTAAAAAACAGGAGGAGTAAGGGGCGGGTAAGACGGGTGCCAGCCGCCGCGGTAATACCCGCGCCCCAAGTGGTGGTCGATATTATTGAGCCTAAAACGTCCGTAGCCGGTCTTCTAAATCCTTGGGTAAATCGGGCAGCTTAACTGTCCGAAGTCCGGGGAGACTGGGAGACTTGGGACCGGGAGAGGTCAGAGGTACTTCTGGGGTAGGGGTAAAATCCTGTAATCCTGGAAGGACCACCGGTGGCGAAGGCGTCTCACCAGAACGGACCTGACGGCAAGGGACGAAAGCTAGGGGCACGAACCGG	378	ACTTCGCAATGGGGGCAACCCCGACGAGGGAATTCCAAGTGCTAGCACTTTGTGTTAGCTGTTCTCCTGTCTAAAAAACAGGAGGAGTAAGGGGCGGGTAAGACGGGTGCCAGCCGCCGCGGTAATACCCGCGCCCCAAGTGGTGGTCGATATTATTGAGCCTAAAACGTCCGTAGCCGGTCTTCTAAATCCTTGGGTAAATCGGGCAGCTTAACTGTCCGAAGTCCGGGGAGACTGGGAGACTTGGGACCGGGAGAGGTCAGAGGTACTTCTGGGGTAGGGGTAAAATCCTGTAATCCTGGAAGGACCACCGGTGGCGAAGGCGCCTGACTAGAACGGATCTGACGGCAAGGGACGAAAGCTAGGGGCACGAACCGG	13	69	31
Otu159	Archaea;Euryarchaeota;Methanobacteria;Methanobacteriales;Methanobacteriaceae;Methanobacterium;Methanobacterium_palustre	CCTCCGCAATGCACGAAAGTGCGACGGGGGAAACCCAAGTGCCACTCTTAACGGGGTGGCTTTTCTTAAGTGTAAAAAGCTTTTGGAATAAGAGCTGGGCAAGACCGGTGCCAGCCGCCGCGGTAACACCGGCAGCTCAAGTGGTGGCCATTTTTATTGGGCCTAAAGCGTTCGTAGCCGGTTTGATAAGTCTCTGGTGAAATCTCACGGCTTAACCGTGAGAATTGCTGGAGATACTATTAGGCTTGAGGCCGGGAGAGGCTGGAGGTACTCCCAGGGTAGGGGTGAAATCCTATAATCCTGGGAGGACCACCTGTGGCGAAGGCGTCCAGCTGGAACGGACCTGACGGTGAGTAACGAAAGCCAGGGGCGCGAACCGG	406	CCCTATGGGGTGCAGCAGGCGCGAAACCTCCGCAATGCACGAAAGTGCGACGGGGGAAACCCAAGTGCCACTCTTAACGGGGTGGCTTTTCTTAAGTGTAAAAAGCTTTTGGAATAAGAGCTGGGCAAGACCGGTGCCAGCCGCCGCGGTAACACCGGCAGCTCAAGTGGTGGCCATTTTTATTGGGCCTAAAGCGTTCGTAGCCGGTTTGATAAGTCTCTGGTGAAATCTCACGGCTTAACCGTGAGAATTGCTGGAGATACTATTAGGCTTGAGGCCGGGAGAGGCTGGAGGTACTCCCAGGGTAGGGGTGAAATCCTATAATCCTGGGAGGACCACCTGTGGCGAAGGCGTCCAGCTGGAACGGACCTGACGGTGAGTAACGAAAGCCAGGGGCGC…	44	4	55
Otu452	Archaea;Euryarchaeota;Methanomicrobia;Methanosarcinales;Methanosaetaceae;Methanosaeta;uncultured_Methanosarcinales_archaeon	ACTTTACAATGCTGGCAACAGCGATAAGGGAACCTCGAGTGCCAGGTTACAAATCTGGCTGTCGAGATGCCTAAAAAGCATTTCATAGCAAGGGCCGGGCAAGACCGGTGCCAGCCGCCGCGGTAACACCGGCGGCTCGAGTGGTAACCGTTATTATTGGGTCTAAAGGGTCTGTAGCCGGCCGGATAAGTCTCTTGAGAAATCTGGCAGCTTAACTGTCAGGCTTTCAGGAGATACTGTCTGGCTCGAGGCCGGGAGAGGTGAGAGGTACTTCAGGGGTAGGGGTGAAATCTTGTAATCCTTGAAGGACCACCAGTGGCGAAGGCGTCTCACCAGAACGGACCTGACGGCAAGGGACGAAAGCTAGGGGCAC	380	ACTTTACAATGCTGGCAACAGCGATAAGGGAACCTCGAGTGCCAGGTTACAAATCTGGCTGTCGAGATGCCTAAAAAGCATTTCATAGCAAGGGCCGGGCAAGACCGGTGCCAGCCGCCGCGGTAACACCGGCGGCTCGAGTGGTGACCGTTATTATTGGGTCTAAAGGGTCTGTAGCCGGCCGGATAAGTCTCTTGAGAAATCTGGCAGCTTAACTGCCAGGCTTTCAGGAGATACTGTCTGGCTCGAGGCCGGGAGAGGTGAGAGGTACTTCAGGGGTAGGGGTGAAATCTTGTAATCCTTGAAGGACCACCAGTGGCGAAGGCGTCTCACCAGAACGGAACTGACGGCAAGGGACGAAAGCTAGGGGCACGAACCGG	12	5	56
Otu586	Archaea;Crenarchaeota;Thermoprotei;Fervidicoccales;Fervidicoccaceae;unclassified_Fervidicoccaceae;uncultured_archaeon	ACTTTGCAATACACGAAAGTGTGACAGGGCTATCCCGAGTGCCATCCGCTGAGGAAGGCTTTTACCCAGTCTAGAAAGCTGGGGGAATAAGGAGAGGGCAAGTCTGGTGTCAGCCGCCGCGGTAATACCAGCTCTCCGAGTGGTGTGGATGTTTATTGGGCCTAAAGCATCCGTAGCTGGCTAAGTTAGTCCCCTGTTAAATCCAACGAATTAATCGTTGGATCGCGGGGGATACTGCTTGGCTAGGGGACGAGAGAGGCAGACGGTATTTCCGGGGTAGGGGTGAAATCCTATAATCCCGGGAAGACCACCAGTGGCGAAGGCTGTCTGCTAGAACGCGCCCGACGGTGAGGGATGAAAGCTGGGGGAGCGAACC	378	ACTTTGCAATACACGAAAGTGTGACAGGGCTATCCCGAGTGCCATCCGCTGAGGAAGGCTTTTACCCAGTCTAGAAAGCTGGGGGAATAAGGAGAGGGCAAGTCTGGTGTCAGCCGCCGCGGTAATACCAGCTCTCCGAGTGGTGTGGATGTTTATTGGGCCTAAAGCATCCGTAGCTGGCTAAGTTAGTCCCCTGTTAAATCCAACGAATTAATCGTTGGATCGCGGGGGATACTGCTTGGCTAGGGGACGAGAGAGGCAGACGGTATTTCCGGGGTAGGGGTGAAATCCTATAATCCCGGGAAGACCACCAGTGGCGAAGGCTGTCTGCTAGAACGCGCCCGACGGTGAGGGATGATGGCTGGGGGAGCGAACCGG	33	96	123
Otu510	Archaea;Crenarchaeota;Thermoprotei;Fervidicoccales;Fervidicoccaceae;unclassified_Fervidicoccaceae;uncultured_archaeon	CCTTTGCAATAAGCGAAAGCTTGACAGGGCTATCCCGAGTGCCATCCGCTGAGGAAGGCTTTTACCCAGTCTAGAAAGCTGGGGGAATAAGGAGAGGGCAAGTCTGGTGTCAGCCGCCGCGGTAATACCAGCTCTCCGAGTGGTGTGGATGTTTATTGGGCCTAAAGCATCCGTAGCTGGCTAAGTTAGTCCCCTGTTAAATCCAACGAATTAATCGTTGGATCGCGGGGGATACTGCTTGGCTAGGGGACGAGAGAGGCAGACGGTATTTCCGGGGTAGGGGTGAAATCCTATAATCCCGGGAAGACCACCAGTGGCGAAGGCTGTCTGCTAGAACGCGCCCGACGGTGAGGGATGAAAGCTGGGGGAGCGAACCGG	379	ACTTTGCAATACACGAAAGTGTGACAGGGCTATCCCGAGTGCCATCCGCTGAGGAAGGCTTTTACCCAGTCTAGAAAGCTGGGGGAATAAGGAGAGGGCAAGTCTGGTGTCAGCCGCCGCGGTAATACCAGCTCTCCGAGTGGTGTGGATGTTTATTGGGCCTAAAGCATCCGTAGCTGGCTAAGTTAGCCCCCTGTTAAATCCAATGAATTAATCGTTGGATCGCGGGGGATACTGCTTGGCTAGGGGACGAGAGAGGCAGACGGTATTTCCGGGGTAGGGGTGAAATCCTATAATCCCGGGAAGACCACCAGTGGCGAAGGCTGTCTGCTAGAACGCGCCCGACGGTGAGGGATGAAAGCTGGGGGAGCGAACCGGA	45	69	100
Otu672	Archaea;Crenarchaeota;Thermoprotei;Fervidicoccales;Fervidicoccaceae;unclassified_Fervidicoccaceae;uncultured_archaeon	CCTTTGCAATACACGAAAGTGTGACAGGGTCATCCCGAGTGCCGACCGCTGAGGTTGGCTTTTACCCAGTCTAGAAAGCTGGGGGAATAAGGAGAGGGCAAGTCTGGTGTCAGCCGCCGCGGTAATACCAGCTCTCCGAGTGGTGTGGACGTTTATTGGGCCTAAAGCATCCGTAGCTGGCTGAACAAGTCCCCTGTTAAACCCACCGATTTAATCGTTGGCTTGCGGGGGAAACTGCTCGGCTAGGGGACGAGAGAGGCAAGCGGTATTCTCGGGGTAGGGGTGAAATCCTATAATCCCGAGAAGACCACCAGTGGCGAAGGCTGCTTGCTAGAACGCGCCCGACGGTGAGGGATGAAAGCTGGGGGAGCGAAC	378	CCTTTGCAATACACGAAAGTGTGACAGGGTCATCCCGAGTGCCGACCGCTGAGGTTGGCTTTTACCCAGCCTAGAAAGCTGGGGGAATAGGGAGAGGGCAAGTCTGGTGTCAGCCGCCGCGGTAATACCAGCTCTCCGAGTGGTGTGGACGTTTATTGGGCCTAAAGCATCCGTAGCTGGCTGAACAAGTCCCCTGTTAAACCCACCGAGTTAATCGTTGGCTTGCGGGGGAAACTGCTCGGCTAGGGGACGAGAGAGGCAAGCGGTATTCTCGGGGTAGGGGTGAAATCCTATAATCCCGAGAAGACCACCAGTGGCGAAGGCTGCTTGCTAGAACGCGCCCGACGGTGAGGGATGAAAGCTGGGGGAGCGAACCGG	3	34	6
Otu1069	Archaea;Crenarchaeota;Thermoprotei;Fervidicoccales;Fervidicoccaceae;unclassified_Fervidicoccaceae;uncultured_archaeon	ACTTTGCAATACACGAAAGTGTGACAGGGCTATCCCGAGTGCCATCCGCTGAGGAAGGCTTTTACCCAGTCTAGAAAGCTGGGGGAATAAGGAGAGGGCAAGTCTGGTGTCAGCCGCCGCGGTAATACCAGCTCTCCGAGTGGTGTGGATGTTTATTGGGCCTAAAGCATCCGTAGCTGGCTAAGTTAGTCCCCTGTTAAATCCAACGAATTAATCGTTGGATCGCGGGGGATACTGCTTGGCTAGGGGACGAGAGAGGCAGACGGTATTTCCGGGGTAGGGGTGAAATCCTATAATCCCGGGAAGACCACCAGTGGCGAAGGCTGTCTGCTAGAACGCGCCCGACGGTGAGGGATGAAAGCTGGGGGAGCGAA	377	ACTTTGCAATACACGAAAGTGTGACAGGGCTACCCCGAGTGCCATCCGCTGAGGAAGGCTTTTACCCAGTCTAGAAAGCTGGGGGAATAAGGAGAGGGCAAGTCTGGTGTCAGCCGCCGCGGTAATACCAGCTCTCCGAGTGGTGTGGATGTTTATTGGGCCTAAAGCATCCGTAGCTGGCTAAGTTAGTCCCCTGTTAAATCCAACGAATTAATCGTTTGATCGCGGGGGATACTGCTTGGCTAGGGGACGAGAGAGGCAGACGGTATTGACGGGGTAGGGGTGAAATCCTATAATCCCGGGAAGACCACCAGTGGCGAAGGCCGTGTGCTAGAACGAGCCCGACGGTGAGGGATGAAAGCTGGGGAGCGAACCAG	1	15	12
Otu1309	Archaea;Euryarchaeota;Methanomicrobia;Methanomicrobiales;Methanospirillaceae;Methanospirillum;uncultured_archaeon	ACTTTACAATGCGGGCAACCGTGATAAGGAAACCCCGAGTGCCAGCACAGGCTGGCTGTCCACCAGTTTAAAAAACTGGTGAAGAAAGGGCCGGGCAAGACCGGTGCCAGCCGCCGCGGTAATACCGGCGGCTCGAGTGGTGGCCGCTTTTACTGGGCTTAAAGGGTCCGTAGCTTGATTCATGGGTCCCTTGAGAAATCTATCGGCTTAACTGATAGGCGTTCAGGGGAAACTGTGGTTCTAGGGACCGGGAGAGGTGAGAGGTACTGCCGGGGTAGGAGTGAAATCCTGTAATCCCGGTGGGACGACCTATGGCGAAGGCATCTCACCAGAACGGCTCCGACAGTGAGGGACGAAAGCTGGGGGAGCAAACCGG	375	ACTTTACAATGCGGGCAACCGTGATAAGGAAACCCCGAGTGCCAGCACAGGCTGGCTGTCCACCAGTTTAAAAACTGGTGAAGAAAGGGCCGGGCAAGACCGGTGCCAGCCGCCGCGGTAATACCGGCGGCTCGAGTGGTGGCCGCTTTTACTGGGCTTAAAGGGTCCGTAGCTTGATTCATGGGTCCCTTGAGAAATCTATCGGCTTAACTGATAGGCGTTCAGGGGAAACTGTGGTTCTAGGGACCGGGAGAGGTGAGAGGTACTGCCGGGGTAGGAGTGAAATCCTGTCATCCCGGTGGGACGACCTATGGCGAAGGCATCTCACCAGAACGGCTCCGACAGTGAGGGACGAAAGCTGGGGGAGCAAACCGG	3	1	27
Otu18	Archaea;Euryarchaeota;Methanomicrobia;Methanomicrobiales;Methanoregulaceae;Methanolinea;uncultured_Methanomicrobiales_archaeon	ACTTTACAATGCGAGAAATCGTGATAAGGGAACCCCGAGTGCCCGTAAATTCGGGCTGTCCGCCAGTGCAAAAAACTGGTGAAGAAAGAGCCGGGCAAGACCGGTGCCAGCCGCCGCGGTAATACCGGCGGCTCGAGTGGTGGCCACTATTACTGGGCTTAAAGCGTCCGTAGCTTGGTTGTTAAGTCTCCTGGGAAATCCATCGGCTCAACCGATGGGCGTTCAGGAGATACTGGCAACCTAGGGACCGGGAGAGGTGAGAGGTACTCCAGGGGTAGGAGTGAAATCCTGTAATCCTTGGGGGACCACCTGTGGCGAAGGCGTCTCACTAGAACGGCTCCGACAGTGAGGGACGAAAGCTGGGGGAGCAAACCGG	466	CCCTATGGGGCGCAGCAGGAGAAGAGGTGCATGGCCACCCCTATGGTGTGCACCAGGCGAGAATCCCTATGGGGTGCAGCAGGCGCGAAAACTTTACAATGCGAGAAATCGTGATAAGGGAACCCCGAGTGCCCGTAAATTCGGGCTGTCCGCCAGTGCAAAAAACTGGTGAAGAAAGAGCCGGGCAAGACCGGTGCCAGCCGCCGCGGTAATACCGGCGGCTCGAGTGGTGGCCACTATTACTGGGCTTAAAGCGTCCGTAGCTTGGTTGTTAAGTCTCCTGGGAAATCCATCGGCTCAACCGATGGGCGTTCAGGAGATACTGGCAACCTAGGGACCGGGAGAGGTGAGAGGTACCCCAGGGGTAGGAGTGAAATCCTGTAATCCTTGGGGGACCAC…	16	23	15
Otu1121	Archaea;Euryarchaeota;Methanomicrobia;Methanomicrobiales;Methanoregulaceae;Methanoregula;uncultured_archaeon	ACTTTACAATGCGGGAAACCGTGATAAGGGAACTCTGAGTGCCCGTAAAATCGGGCTGTCCGTCAGTTTAAATAACTGGCGAAGAAAGGGCCGGGCAAGACCGGTGCCAGCCGCCGCGGTAATACCGGCGGCTCGAGTGGTGGCCACTATTACTGGGCTTAAAGCGTCCGTAGCTGGTTTGTTAAGTCTCTGGGGAAATCTTCCGGCTCAACCGGAAGGCGTCTCAGGGATACTGGCAGACTAGGGATCGGGAGAGGTGAGAGGTACTCCGGGGGTAGGAGTGAAATCCTGTAATCCTCGGGGGACCACCTGTGGCGAAGGCGTCTCACCAGAACGACTCCGACAGTGAGGGACGAAAGCTGGGGGAGCAAACCGG	376	ACTTTACAATGCGGGAAACCGTGATAAGGGAACTCTGAGTGCCCGTAAAATCGGGCTGTCCGTCAGTTTAAATAACTGGCGAAGAAAGGGCCGGGCAAGACCGGTGCCAGCCGCCGCGGTAATACCGGCGGCTCGAGTGGTGGCCACTATTACTGGGCTTAAAGCGTCCGTAGCTGGTTTGTTAAGTCTCTGGGGAAATCTTCCGGCTCAACCGGAAGGCGTCTCAGGGATACTGGCAGACTAGGGATCGGGAGAGGTGAGAGGTACTCCGGGGGTAGGAGTGAAATCCTGTAATCCTCGGGGGACCACCTGTGGCGAAGGCGTCTCACCAGAACGACTCCGACAGTGAGGGACGAAAGCTGGGGGAGCAAACCGG	20	0	22
Otu563	Archaea;Crenarchaeota;Thermoprotei;Fervidicoccales;Fervidicoccaceae;unclassified_Fervidicoccaceae;uncultured_archaeon	CCTTTGCAATAAGCGAAAGCTTGACAGGGCTATCCCGAGTGCCATCCGCTGAGGAAGGCTTTTACCCAGTCTAGAAAGCTGGGAGAATAAGGAGAGGGCAAGTCTGGTGTCAGCCGCCGCGGTAATACCAGCTCTCCGAGTGGTGTGGATGTTTATTGGGCCTAAAGCATCCGTAGCTGGCTAAGTCAGTCCCTTGTTAAATCCACCGAATTAATCGTTGGATTGCGGGGGATACTGCTTGGCTAGGGGACGAGAGAGGCAGACGGTATTTTCGGGGTAGGGGTGAAATCCTATAATCCCGGGAAGACCACCAGTGGCGAAGGCTGTCTGCTAGAACGCGCCCGACGGTGAGGGATGAAAGCTGGGGGAGCGAACCGG	378	CCTTTGCAATAAGCGAAAGCTTGACAGGGCTATCCCAAGTGCCATCCGCTGAGGAAGGCTTTTACCCAGTCTAGAAAGCTGGGGGAATAAAGAGAGGGCAAGTCTGGTGTCAGCCGCCGCGGTAATACCAGCTCTTCGAGTGGTGTGGATGTTTATTGGGCCTAAAGCATCCGTAGCTGGCTAGGTCAGTCCCTTGTTAAATCCACCGAATTAATCGTTGGATCGCGGGGGATACTGCTTGGCTAGGGGACGAGAGAGGCAGACGGTATTTTCGGGGTGGGGGTGAAATCCTATAATCCCGGGAAGACCACCAGTGGCGAAGGCTGTCTGCTAGAACGCGCCCGACGGTGAGGGATGAAAGCTGGGGGAGCGAACCGG	46	22	41
Otu835	Archaea;Crenarchaeota;Thermoprotei;Fervidicoccales;Fervidicoccaceae;unclassified_Fervidicoccaceae;uncultured_archaeon	ACTTTGCAATACACGAAAGTGTGACAGGGCTATCCCGAGTGCCATCCGCTGAGGAAGGCTTTTACCCAGTCTAGAACGCTGGGGGAATAAGGAGAGGGCAAGTCTGGTGTCAGCCGCCGCGGTAATACCAGCTCTCCGAGTGGTGTGGATGTTTATTGGGCCTAAAGCATCCGTAGCTGGCTAAGTTAGTCCCCTGTTAAATCCAGCGAATTAATCGTTGGATCGCGGGGGATACTGCTTGGCTAGGGGACGAGAGAGGCAGACGGTATTTCCGGGGTAGGGGTGAAATCCTATAATCCCGGGAAGACCACCAGTGGCGAAGGCTGTCTGCTAGAACGCGCCCGACGGTGAGGGATGAAAGCTGGGGGAGCGAACCGG	378	ACTTTGCAATACACGCAAGTGGGACAGGGCTATCCCGAGTGCCATCCGCTGAGGAAGGCTTTTACCCAGTCTAGAAAGCTGGGGGAATAAGGAGAGGGCAAGTCTGGTGTCAGCCGCCGCGGTAATACCAGCTCTCCGAGTGGTGTGGATGTTTTTTGGGCCTAAAGCATCCGTAGCTGGCTAAGTCAGTCCCTTGTTAAATCCACCGAATTAATCGTTGGATTGCGGGGGATACTGCTTGGCTAGGGGACGAGAGAGGCAGACGGTATTTTCGGGGTAGGGGTGAAATCCTATAATCCCGGGAAGACCACCAGTGGCGAAGGCTGTCTGCTAGAACGCGCCCGACGGTGAGGGATGAAAGCTGGGGGAGCGAACCGG	6	11	136
Otu906	Archaea;Crenarchaeota;Thermoprotei;Fervidicoccales;Fervidicoccaceae;unclassified_Fervidicoccaceae;uncultured_archaeon	ACTTTGCAATACACGAAAGTGTGACAGGGCTATCCCGAGTGCCATCCGCTGAGGAAGGCTTTTACCCAGTCTAGAACGCTGGGGGAATAAGGAGAGGGCAAGTCTGGTGTCAGCCGCCGCGGTAATACCAGCTCTCCGAGTGGTGTGGATGTTTATTGGGCCTAAAGCATCCGTAGCTGGCTAAGTTAGTCCCCTGTTAAATCCAACGAATTAATCGTTGGATCGCGGGGGATACTGCTTGGCTAGGGGACGAGAGAGGCAGACGGTATTTCCGGGGTAGGGGTGAAATCCTATAATCCCGAGAAGACCACCAGTGGCGAAGGCTGCTTGCTAGAACGCGCCCGACGGTGAGGGATGAAAGCTGGGGGAGCGAACCGG	378	ACTTTGCAATACACGCAAGTGTGACAGGGCTATCCCGAGTGCCATCCGCTGAGGAAGGCTTTTACCCAGTCTAGAAAGCTGGGGGAATAAGGAGAGGGCAAGTCTGGTGTCAGCCGGCGCGGTAATACCAGCTCCCCGAGTGGTGTGGATGTTTATTGGGCCTAAAGCATCCGTAGCTGGCTAAGTCAGTCCCTTGTTAAATCCACCGAATTAATCGTTGGATTGCGGGGGATACTGCTTGGCTAGGGGACGAGAGAGGCAGACGGTATTTTCGGGGTAGGGGTGAAATCCTATAATCCCGGGAAGACCACCAGTGGCGAAGGCTGTCTGCTAGAACGCGCCCGACGGTGAGGGATGAAAGCTGGGGGAGCGAACCGG	3	38	84
Otu164	Archaea;Euryarchaeota;Methanomicrobia;Methanosarcinales;Methanosarcinaceae;Methanomethylovorans;Methanomethylovorans_sp._Z1	ACTTTACAATGCGGGAAACCGCGATAAGGGGACACCGAGTGCCAGCATCCTATGTTGGCTGTCCATATGTATAAATCACATGTGTTAGCAAGGGCCGGGCAAGACCGGTGCCAGCCGCCGCGGTAACACCGGCGGCCCGAGTGGTGGCCACTATTATTGGGTCTAAAGGGTCCGTAGCCGGTTTGGTCAGTCTTCCGGGAAATCTGACGGCTTAACCGTTAGGCTTTCGGGGGATACTACCAGGCTTGGGACCGGGAGAGGTAAGAGGTACTACGGGGGTAGGAGTGAAATCTTGTAATCCCCGTGGGACCACCAGTGGCGAAGGCGTCTTACCAGAACGGGTCCGACGGTGAGGGACGAAAGCTGGGGGCACGAACCGG	406	CCCTATGGGGTGCAGCAGGCGCGAAAACTTTACAATGCGGGAAACCGCGATAAGGGGACACCGAGTGCCAGCATCCTATGTTGGCTGTCCATATGTATAAATAACATGTGTTAGCAAGGGCCGGGCAAGACCGGTGCCAGCCGCCGCGGTAACACCGGCGGCCCGAGTGGTGGCCACTATTATTGGGTCTAAAGGGTCCGTAGCCGGTTTGGTCAGTCTTCCGGGAAATCTGACGGCTTAACCGTTAGGCTTTCGGGGGATACTGCCAGGCTTGGGACCGGGAGAGGTAAGAGGTACTACGGGGGTAGGAGTGAAATCTTGTAATCCCTGTGGGACCACCAGTGGCGAAGGCGTCTTACCAGAACGGGTCCGACGGTGAGGGACGAAAGCTGGGGGCAC…	6	3	51
Otu170	Archaea;Euryarchaeota;Methanomicrobia;Methanosarcinales;Methanosarcinaceae;Methanosarcina;uncultured_archaeon	ACTTTACAATGCGGGAAACCGTGATAAGGGGACACCGAGTGCCAGCATCATATGCTGGCTGTCCAGATGTGTAAAATACATCTGTTAGCAAGGGCCGGGCAAGACCGGTGCCAGCCGCCGCGGTAACACCGGCGGCCCGAGTGGTGATCGTGATTATTGGGTCTAAAGGGTCCGTAGCCGGTTTGGTCAGTCCTCCGGGAAATCTGATGGCTCAACCATTAGGCTTTCGGGGGATACTGCCAGGCTTGGAACCGGGAGAGGTAAGAGGTACTACAGGGGTAGGAGTGAAATCTTGTAATCCCTGTGAGACCACCTGTGGCGAAGGCGTCTTACCAGAACGGGTTCGACGGTGAGGGACGAAAGCTGGGGGCACGAACCGG	406	CCCTACGGGGCGCACCAGGCACGAAAACTTTACAATGCGGGAAACCGTGATAAGGGGACACCGAGTGCCAGCATCATATGCTGGCTGTCCAGATGTGTAAAATACATCTGTTAGCAAGGGCCGGGCAAGACCGGTGCCAGCCGCCGCGGTAACACCGGCGGCCCGAGTGGTGATCGTGATTATTGGGTCTAAAGGGTCCGTAGCCGGTTTGGTCAGTCCTCCGGGAAATCTGATGGCTCAACCATTAGGCTTTCGGGGGATACTGCAAGGCTTGGAACCGGGAGAGGTAAGAGGTACTACAGGGGTAGGAGTGAAATCTTGTAATCCCTGTGAGACCACCTGTGGCGAAGGCGTCTTACCAGAACGGGTTCGACGGTGAGGGACGAAAGCTGGGGGCAC…	24	14	14
Otu569	Archaea;Crenarchaeota;Thermoprotei;Fervidicoccales;Fervidicoccaceae;unclassified_Fervidicoccaceae;uncultured_archaeon	ACTTTGCAATACACGAAAGTGTGACAGGGCTATCCCGAGTGCCATCCGCTGAGGAAGGCTTTTACCCAGTTTAGCAAGCTGGGTGAATAAGGAGAGGGCAAGACTGGTGTCAGCCGCCGCGGTAATACCAGCTCTCCGAGTGGTGTGGATGTTTACTGGGCCTAAAGCATCCGTAGCTGGCCAAGTTAGTCCCCTGTTAAATCCACCGATTCAATCGTTGGAGTGCGGGGGATACTGCTTGGCTAGGGGACGGGAGAGGCAGACGGTATTTTCGGGGTAGGGGTGAAATCCTATAATCCCGGGAAGACCACCAGTGGCGAAGGCTGTCTGCTAGAACGCGCCCGACGGTGAGGGATGAAAGCTGGGGTAGCGAACCGG	368	ACTTTGCAATACACGAAAGTGTGACAGGGCTATCCCGAGTGCCATCCGCTGAGGAAGGCTTTTACCCAGTTTAGCAAGCTGGGTGAATAAGGAGAGGGCAAGACTGGTGTCAGCCGCCGCGGTAATACCAGCTCTCCGAGTGGTGTGGATGTTTACTGGGCCTAAAGCATCCGTAGCTGGCCAAGTTAGTCCCCTGTTAAATCCACCGATTCAATCGTGGGAGTGCGGGGGATACTGCTTGGCTAGGGGACGGGAGAGGCAGACGGTATTTTCGGGGTAGGGGCGAAATCCTATAATCCCGGGAAGACCACCAGTGGCGAAGGCTGTCCGCTAGAACGCGCCCGACGGTGAGGGATGAAAGCTGGGGG	17	1	10
Otu1137	Archaea;Euryarchaeota;Methanomicrobia;Methanomicrobiales;Methanomicrobiaceae;Methanoculleus;uncultured_archaeon	ACTTTACAATGCGGGCAACCGTGATAAGGGAACCTCGAGTGCCTGTAAACGCAGGCTGTTCAGGTGTCTAAAACACACTTGGAGAAAGGGCCGGGCAAGACCGGTGCCAGCCGCCGCGGTAATACCGGCGGCTCGAGTGGTGGCCACTTTTATTGGGCTTAAAGCGTTCGTAGCTGGGTTGTTAAGTCTCTTGGGAAATCCGGCGGCTCAACCGTCGGGCGTCTGAGGGATACTGGCAATCTTGGAACCGGGAGAGGTGAGGGGTACTTCGGGGGTAGGAGTGAAATCCTGTAATCCTTGAGGGACCACCTGTGGCGAAGGCGCCTCACCAGAACGGCTTCGACAGTGAGGGACGAAAGCTGGGGGAGCAAACCGG	375	ACTTTACAATGCGGGCAACCGTGATAAGGGAACCTCGAGTGCCTGTAACGCAGGCTGCTCAGGTGTCTAAAACACACTTGGAGAAAGGGCCGGGCAAGACCGGTGCCAGCCGCCGCGGTAATACCGGCGGCTCGAGTGGTGGCCACTTTTATTGGGCTTAAAGCGTTCGTAGCTGGGTTGTTAAGTCTCTTGGGAAATCCGGCGGCTCAACCGTCGGGCGTCTGAGGGATACTGGCAATCTTGGAACCGGGAGAGGTGAGGGGTACTTCGGGGGTAGGAGTGAAATCCTGTAATCCTTGAGGGACCACCTGTGGCGAAGGCGCCTCACCAGAACGGCTTCGACAGTGAGGGACGAAAGCTGGGGGAACAAACCGG	6	1	19
Otu112	Archaea;Crenarchaeota;Thermoprotei;Fervidicoccales;Fervidicoccaceae;unclassified_Fervidicoccaceae;uncultured_archaeon	ACTTTGCAATACACGAAAGTGTGACAGGGCTATCCCGAGTGCCATCCGCTGAGGAAGGCTTTTACCCAGTCTAGAACGCTGGGGGAATAAGGAGAGGGCAAGTCTGGTGTCAGCCGCCGCGGTAATACCAGCTCTCCGAGTGGTGTGGATGTTTATTGGGCCTAAAGCATCCGTAGCTGGCTAGGTCAGTCCCTTGTCAAATCCACCGAATTAATCGTTGGATCGCGGGGGATACTGCTTGGCTAGGGGACGAGAGAGGCAGACGGTATTTTCGGGGTAGGGGTGAAATCCTATAATCCCGGGAAGACCACCAGTGGCGAAGGCTGTCTGCTAGAACGCGCCCGACGGTGAGGGATGAAAGCTGGGGGAGCGAACCGG	430	CCCTACGGGGTGCAGCAGGCGCGAATCCCTATGGGGTGCGGCAGTCGCGAAAACTTTGCAATAAGCGAAAGCTTGACAGGGCTATCCCGAGTGCCATCCGCTGAGGAAGGCTTTTACCCAGTGTAGACCGCTGGGGGAATAAGGAGAGGGCAAGTCTGGTGTCAGCCGCCGCGGTAATACCAGCTCTTCGAGTGGTGTGGATGTTTATTGGGCCTAAAGCATCCGTAGCTGGCTAGGTCAGTCCCTTGTCAAATCCACCGAATTAATCGTTGGATCGCGGGGGATACTGCTTGGCTAGGGGACGAGAGAGGCAGACGGTATTTTCGGGGTAGGGGTGAAATCCTATAATCCCGGGAAGACCACCAGTGGCGAAGGCTGTCTGCTAGAACGCGCCCGACG…	47	78	70
Otu483	Archaea;Euryarchaeota;Methanomicrobia;Methanosarcinales;Methanosaetaceae;Methanosaeta;uncultured_Methanosarcinales_archaeon	ACTTTACAATGCTGGCAACAGCGATAAGGGAACCTCGAGTGCCAGGTTACAAATCTGGCTGTCGAGATGCCTAAAAAGCATTTCATAGCAAGGGCCGGGCAAGACCGGTGCCAGCCGCCGCGGTAACACCGGCGGCTCGAGTGGTAACCGTTATTATTGGGTCTAAAGGGTCTGTAGCCGGCCGGATAAGTCTCTTGAGAAATCTGGCAGCTTAACTGTCAGGCTTTCAGGAGATACTGTCTGGCTCGAGGCCGGGAGAGGTGAGAGGTACTTCAGGGGTAGGGGTGAAATCTTGTAATCCTTGAAGGACCACCAGTGGCGAAGGCGTCTCACCAGAACGGACCTGACGGCAAGGGACGAAAGCT	380	ACTTTACAATGCTGGCAACAGCGATAAGGGAACCTCGAGTGCCAGGTTACAAATCTGGCTGTCGAGATGCCTAAAAAGCATTTCATAGCAAGGGCCGGGCAAGACCGGTGCCAGCCGCCGCGGTAACACCGGCGGCTCGAGTGGTAACCGCTATTATTGGGTCTAAAGGGTCTGTAGCCGTCAGGATAAGTCTCTTGAGAAATCTGGCAGCTTAACTGTCAGGCTTTCAGGAGATACTGTCTGGCTCGAGGCCGGGAGAGGTGAGAGGTACTTCAGGGGTAGGGGTGAAATCTTGTAATCCTTGAAGGACCACCAGTAGCGAAGGCGTCTCACCAGAACGGACCTGACGGCAAGGGACGAAAGCTAGGGGCACGAACCGG	7	3	43
Otu734	Archaea;Crenarchaeota;Thermoprotei;Fervidicoccales;Fervidicoccaceae;unclassified_Fervidicoccaceae;uncultured_archaeon	CTCTGCAATACACGAAAGTGTGACAGGGCTATCCCGAGTGCCATCCGCTGAGGAAGGCTTTTACCCAGTCTAGAAAGCTGGGGGAATAAGGAGAGGGCAAGTCTGGTGTCAGCCGCCGCGGTAATACCAGCTCTCCGAGTGGTGTGGATGTTTATTGGGCCTAAAGCATCCGTAGCTGGCTAAGTTAGTCCCCTGTTAAATCCAACGAATTAATCGTTGGATCGCGGGGGATACTGCTTGGCTAGGGGACGAGAGAGGCAGACGGTATTTCCGGGGTAGGGGTGAAATCCTATAATCCCGGGAAGACCACCAGTGGCGAAGGCTGTCTGCTAGAACGCGCCCGACGGTGAGGGATGAAAGCTGGGGGAGCGAACCGG	378	ACTTTGCGATACACGCAAGTGTGACAGGGCTATCCCGAGTGCCATCCGCTGAGGAAGGCTTTTACCCAGTCTAGAAAGCTGGGAGAATAAGGAGAGGGCAAGTCTGGTGTCAGCCGCCGCGGTAATACCAGCTCTCCGAGTGGTGTGGATGTTTATTGGGCCCAAAGCATCCGTAGCTGGCTAAGTCAGTCCCTTGTTAAATCCACCGAATTAATCGTTGGATTGCGGGGGGTACTGCTTGGCTAGGGGACGAGAGAGGCAGACGGTATTTTCGGGGTAGGGGTGAAATCCTATAATCCCGGGAAGACCACCAGTGGCGAAGGCTGTCTGCTAGAACGCGCCCGACGGTGAGGGATGAAAGCTGGGGGAGCGAACCGG	0	2	33
Otu1159	Archaea;Euryarchaeota;Methanomicrobia;Methanomicrobiales;Methanoregulaceae;Methanoregula;uncultured_archaeon	ACTTTGCAATGCGGGAAACCGTGACAAGGGAACTCTGAGTGCCCGTAAAATCGGGCTGTCCATCGGTTTAAATAACCGGTGAAGAAAGGGCCGGGCAAGACCGGTGCCAGCCGCCGCGGTAATACCGGCGGCTCGAGTGGTGGCCACTATTACTGGGCTTAAAGCGTTCGTAGCTGGTTTGTTAAGTCTCTGGGGAAATCTTCCGGCTTAACCGGAAGGCGTCTCAGGGATACTGGCAGACTAGGGACCGGGAGAGGTGAGAGGTACTCCAGGGGTAGGAGTGAAATCCTGTAATCCTTGGGGGACCACCTGTGGCGAAGGCGTCTCACCAGAACGGCTCCGACAGTGAGGGACGAAAGCTGGGGGAGCAAACCGG	376	ACTTTGCAATGCGGGAAACCGTGACAAGGGAACTCTGAGTGCCCGTAAAATCGGGCTGTCCATCGGTTTAAATAACCGGTGAAGAAAGGGCCGGGCAAGACCGGTGCCAGCCGCCGCGGTAATACCGGCGGCTCGAGTGGTGGCCACTATTACTGGGCTTAAAGCGTTCGTAGCTGGTTTGTTAAGTCTCTGGGGAAATCTTCCGGCTTAACCGGAAGGCGTCTCAGGGATACTGGCAGACTAGGGACCGGGAGAGGTGAGAGGTACTCCAGGGGTAGGAGTGAAATCCTGTAATCCTTGGGGGACCACCTGTGGCGAAGGCGTCTCACCAGAACGGCTCCGACAGTGAGGGACGAAAGCTGGGGGAGCAAACCGG	1	2	30
Otu29	Archaea;Euryarchaeota;Methanomicrobia;Methanomicrobiales;Methanomicrobiaceae;Methanoculleus;archaeon_enrichment_culture_clone_C1-38C-A	CCCTATGGGGTGCAGCAGGCGCGAAAACTTTACAATGCGGGCAACCGTGATAAGGGAACCTCGAGTGCCTGTACATGCAGGCTGTCTGGGTGTCTAAAACACACCCAAAGAAAGGGCCGGGCAAGACCGGTGCCAGCCGCCGCGGTAATACCGGCGGCTCGAGTGGTGGCCACTTTTATTGGGCTTAAAGCGTTCGTAGCTGGGTTGTTAAGTCTCTTGGGAAATCCGGCGGCTTAACCGTCGGGCGTCTAAGAGATACTGGCAATCTTGGAACCGGGAGAGGTGAGGGGTACTTCGGGGGTAGGAGTGAAATCCTGTAATCCTCGAGGGACCACCTGTGGCGAAGGCGCCTCACCAGAACGGCTTCGACAGTGAGGGACGAAAGCTGGGGGAGCAAAC…	464	CCCTATGGGGTGCAGCAGGAGAAGAAGTGCATGGCCACCTTACGGGCGCAGCAGGCGTGAATCCCTATGGGGTGCACCAGGCGCGAAAACTTTACAATGCGGGCAACCGTGATAAGGGAACCTCGAGTGCCTGTATATGCAGGCTGTCCAGGTGTCTAAAACGCACCTGAAGAAAGGGCCGGGCAAGACCGGTGCCAGCCGCCGCGGTAATACCGGCGGCTCGAGTGGTGGCCACTTTTATTGGGCTTAAAGCGTTCGTAGCTGGGTTGTTAAGTCTCTTGGGAAATCCGGCGGCTTAACCGTCGGGCGTCTAAGAGATACTGGCAATCTTGGAACCGGGAGAGGTGAGGGGTACTTCGGGGGTAGGAGTGAAATCCTGTAATCCTCGAGGGACCACCT…	45	17	26
Otu33	Archaea;Euryarchaeota;Methanomicrobia;Methanosarcinales;Methanosaetaceae;Methanosaeta;uncultured_Methanosarcinales_archaeon	CCCTATGGGGTGCAGCAGTCGAGAATCCCTATGGGGTGCAGCAGGCGCGAAAACTTTACAATGCTGGCAACAGCGATAAGGGAACCTCGAGTGCCAGGTTACAAATCTGGCTGTCGAGATGCCTAAAAAGCATTTCATAGCAAGGGCCGGGCAAGACCGGTGCCAGCCGCCGCGGTAACACCGGCGGCTCGAGTGGTAACCGTTATTATTGGGTCTAAAGGGTCTGTAGCCGGCCGGATAAGTCTCTTGAGAAATCTGGCAGCTTAACTGTCAGGCTTTCAGGAGATACTGTCTGGCTCGAGGCCGGGAGAGGTGAGAGGTACTTCAGGGGTAGGGGTGAAATCTTGTAATCCTTGAAGGACCACCAGTGGCGAAGGCGTCTCACCAGAACGGACCTGA…	464	CCCTATGGGGTGCACCAGTATACCTAAATGCATTAAGTGGAGAAGAAGTGCATGGCCACCCTATGGGGTGCAGCAGGCGCGAAAACTTTACAATGCTGGCAACAGCGATAAGGGAACCTCGAGTGCCAGGTTACAAATCTGGCTGTCGAGATGCCTAAAAAGCATTTCATAGCAAGGGCCGGGCAAGACCGGTGCCAGCCGCCGCGGTAACACCGGCGGCTCGAGTGGTAACCGTTATTATTGGGTCTAAAGGGTCTGTAGCCGGCCGGATAAGTCTCTTGAGAAATCTGGCAGCTTAACTGTCAGGCTTTCAGGAGATACTGTCTGGCTCGAGGCCGGGAGAGGTGAGAGGTACTTCAGGGGTAGGGGTGAAATCTTGTAATCCTTGAAGGACCACCA…	68	138	51
Otu518	Archaea;Euryarchaeota;Methanomicrobia;Methanosarcinales;Methanosaetaceae;Methanosaeta;uncultured_Methanosarcinales_archaeon	TACAATGCTGGCAACAGCGATAAGGGAACCTCGAGTGCCAGGTTACAAATCTGGCTGTCGAGATGCCTAAAAAGCATTTCATAGCAAGGGCCGGGCAAGACCGGTGCCAGCCGCCGCGGTAACACCGGCGGCTCGAGTGGTAACCGTTATTATTGGGTCTAAAGGGTCTGTAGCCGGCCGGATAAGTCTCTTGAGAAATCTGGCAGCTTAACTGTCAGGCTTTCAGGAGATACTGTCTGGCTCGAGGCCGGGAGAGGTGAGAGGTACTTCAGGGGTAGGGGTGAAATCTTGTAATCCTTGAAGGACCACCAGTGGCGAAGGCGTCTCACCAGAACGGACCTGACGGCAAGGGACGAAAGCTAGGGGCACGAACCGG	379	ACTTTACAATGCTGGCAACAGCGATAAGGGAACCTCGAGTGCCAGGTTACAAATCTGGCTGTCGAGATGCCTAAAAAGCATTTCATAGCAAGGGCCGGGCAAGACCGGTGCCAGCCGCCGCGGTAACACCGGCGGCTCGAGTGGTAACCGTTATTATTGGGTCTAAGGGTCTGTAGCCGGCCGGATAAGTCTCTTGAGAAATCTGGCAGCTTAACTGTCAGGCGTTCAGGAGATACTGTCTGGCTCGAGGCCGGGAGAGGTGAGAGGTACTTCAGGGGTAGGGGTGAAATCTAGTAATCCTTGAAGGACCACCAGTGGCGAAGGCGTCTCACCAGAACGGACCTGACGGCAAGGGACGAAAGCTAGGGGCACGAACCGG	34	14	62
Otu214	Archaea;Euryarchaeota;Methanomicrobia;Methanomicrobiales;Methanospirillaceae;Methanospirillum;uncultured_Methanomicrobia_archaeon	CCTTTACAATGCGGGCAACCGTGATAAGGAAACCCCGAGTGCCCGTAAACGCGGGCTGTCCATCTGTATAACACGCAGGTGAAGAAAGGGCCGGGCAAGACCGGTGCCAGCCGCCGCGGTAATACCGGCGGCTCGAGTGGTGGCCGCTATTACTGGGCTTAAAGGGTCCGTAGCTTGAGGATTGGGTCCCTTGAGAAATCCACCGGCTTAACTGGTGGGCGTTCAGGGGAAACTGGTCTTCTAGGGACCGGGAGAGGTGAGAGGTACTGCCGGGGTAGGAGTGAAATCCTGTAATCCCGGTGGGACCACCTATGGCGAAGGCATCTCACCAGAACGGCTCCGACAGTGAGGGACGAAAGCTGGGGGAGCAAACCGG	402	CCCTATGGGGTGCACCAGGCGCGAAACCTTTACAATGCGGGCAACCGTGATAAGGAAACCCCGAGTGCCCGTAAACGCGGGCTGTCCATCTGTATAACACGCAGGTGAAGAAAGGGCCGGGCAAGACCGGTGCCAGCCGCCGCGGTAATACCGGCGGCTCGAGTGGTGGCCACTATTACTGGGCTTAAAGGGTCCGTAGCTCGAGGATTGGGTCCCTTGAGAAATCCACCGGCTTAACTGGTGGGCGTTCAGGGGAAACTGGTCTTCTAGGGACCGGGAGAGGTGAGAGGTACTGCCGGGGTAGGAGTGAAATCCTGTAATCCCGGTGGGACCACCTATGGCGAAGGCATCTCACCAGAACGGCTCCGACAGTGAGGGACGAAAGCTGGGGGAGCAAAC…	5	11	17
Otu464	Archaea;Euryarchaeota;Methanomicrobia;Methanosarcinales;Methanosaetaceae;Methanosaeta;uncultured_Methanosarcinales_archaeon	TTTACAATGCTGGCAACAGCGATAAGGGAACCTCGAGTGCCAGGTTACAAATCTGGCTGTCGAGATGCCTAAAAAGCATTTCATAGCAAGGGCCGGGCAAGACCGGTGCCAGCCGCCGCGGTAACACCGGCGGCTCGAGTGGTAACCGTTATTATTGGGTCTAAAGGGTCTGTAGCCGGCCGGATAAGTCTCTTGAGAAATCTGGCAGCTTAACTGTCAGGCTTTCAGGAGATACTGTCTGGCTCGAGGCCGGGAGAGGTGAGAGGTACTCCAGGGGTAGGGGTGAAATCTTGTAATCCTTGAAGGACCACCAGTGGCGAAGGCGTCTCACCAGAACGGACCTGACGGCAAGGGACGAAAGCTAGGGGCACGAACCGG	380	ACTTTACAATGCTGGCAACAGCGATAAGGGAACCTCGAGTGCCAGGTTACAAATCTGGCTGTCGAGATGCCTAAAAAGCATTTCATAGCAAGGGCCGGGCAAGACCGGTGCCAGCCGCCGCGGTAACACCGGCGGCTCGAGTGGTAACCGTTATTATTGGGTCTAAAGGGTCTGTAGCCGGCCGGATAAGTCTCTTGAGAAATCTGGCAGCGTAACTGTCAGGCTTTCAGGAGATACTGTCTGGCTCGAGGCCGGGAGAGGTGAGAGGTACTTCAGGGGTAGGGGTGAAATCGTGTAATCCTTGAAGGACCACCAGTGGCGAAGGTGTCTCACCAGAACGGACCTGACGGCAAGGGACGAAAGCTAGGGGCACGAACCGG	17	6	37
Otu587	Archaea;Euryarchaeota;Thermoplasmata;Thermoplasmatales;Thermoplasmatales_Incertae_Sedis;Methanomassiliicoccus;uncultured_archaeon	ACTTCGCAATGGGGGCAACCCCGACGAGGGAATTCCAAGTGCTAGCACTTTGTGTTAGCTGTTCTCCTGTCTAAAAAACAGGAGGAGTAAGGGGCGGGTAAGACGGGTGCCAGCCGCCGCGGTAATACCCGCGCCCCAAGTGGTGGTCGATATTATTGAGCCTAAAACGTCCGTAGCCGGTCTTCTAAATCCTTGGGTAAATCGGGCAGCTTAACTGTCCGAAGTCCGGGGAGACTGGGAGACTTGGGACCGGGAGAGGTCAGAGGTACTTCTGGGGTAGGGGTAAAATCCTGTAATCCTGGAAGGACCACCGGTGGCGAAGGCGTCTGACTAGAACGGATCCGACGGTGAGGGACGAAGCCCTGGGGCGCAAAC	378	ACTTCGCAATGGGGGCAACCCCGACGAGGGAATTCCAAGTGCTAGCACTTTGTGTTAGCTGTTCTCCTGTCTAAAAAACAGGAGGAGTAAGGGGCGGGTAAGACGGGTGCCAGCCGCCGCGGTAATACCCGCGCCCCAAGTGGTGGTCGATATTATTGAGCCTAAAACGTCCGTAGCCGGTCTTCTAAATCCTTGGGTAAATCGGGCAGCTTAACTGTCCGAAGTCCGGGGAGACTGGGAGACTTGGAACCGGGAGAGGTCAGAGGTACTTCAGGGGTAGGGGTAAAATCCTGTAATCCTGGAAGGCCCACCGGTGGCGAAGGCGTCTGACTAGAACGGATCCGACGGTGAGGGACGAAGCCCTGGGGCGCAAACGGG	1	43	19
Otu300	Archaea;Euryarchaeota;Methanobacteria;Methanobacteriales;Methanobacteriaceae;Methanobrevibacter;uncultured_methanogenic_archaeon	CCTCCACAATGTACGAGAGTGCGATGGGGGGATCCCAAGTGCTATTCTTAACGGGATAGCTTTTCTTAAGTGTAAAAAGCTTTTGGAATAAGAGCTGGGCAAGACCGGTGCCAGCCGCCGCGGTAACACCGGCAGCTCTAGTGGTAGCTGTTTTTATTGGGCCTAAAGCGTTCGTAGCCGGTTTGATAAGTCTCTGGTGAAATCCTGTAGCTTAACTGTGGGAATTGCTGGTGATACTGTTGAACTTGAGGTCGGGAGAGGTTAGCGGTACTCCCAGGGTAGAGGTGAAATTCTGTAATCCTGGGAGGACCACCTGTGGCGAAGGCGGCTAACTGGAACGAACCTGACGGTGAGGGACGAAAGCTAGGGGCGCGAACCGG	380	CCTCCACAATGTACGAGAGTGCGATGGGGGGATCCCAAGTGCTATTCTTAACGGGATAGCTTTTCTTAAGTGTAAAAAGCTTTTGGAATAAGAGCTGGGCAAGACCGGTGCCAGCCGCCGCGGTAACACCGGCAGCTCTAGTGGTAGCTGTTTTTATTGGGCCTAAAGCGTTCGTAGCCGGTTTGATAAGTCTCTGGTGAAATCCTGTAGCTTAACTGTGGGAATTGCTGGTGATACTGTTGAACTTGAGGTCGGGAGAGGTTAGCGGTACTCCCAGGGTAGAGGTGAAATTCTGTAATCCTGGGAGGACCACCTGTGGCGAAGGCGGCTAACTGGAACGAACCTGACGGTGAGGGACGAAAGCTAGGGGCGCGAACCGG	22	0	0
Otu533	Archaea;Crenarchaeota;Thermoprotei;Fervidicoccales;Fervidicoccaceae;unclassified_Fervidicoccaceae;uncultured_archaeon	CCTTTGCAATACACGAAAGTGTGACAGGGCTATCCCGAGTGCCATCCGCTGAGGAAGGCTTTTACCCAGTATAGATCGCTGGGGGAATAAGGAGAGGGCAAGTCTGGTGTCAGCCGCCGCGGTAATACCAGCTCTCCGAGTGGTGTGGATGTTTATTGGGCCTAAAGCATCCGTAGCTGGCTAGGTAAGTCCCTTGTTAAATCCACCGAATTAATCGTTGGATCGCGGGGGATACTGCTTGGCTAGGGGACGAGAGAGGCAGACGGTATTTTCGGGGTAGGGGTGAAATCCTATAATCCCGGGAAGACCACCAGTGGCGAAGGCTGTCTGCTAGAACGCGCCCGACGGTGAGGGATGAAAGCTGGGGGAGCGAACCGG	377	CCTTTGCAATACACGAAAGTGTGACAGGGCTATCCCGAGTGCCATCCGCTGAGGAAGGCTTTTACCTAGTATAGATCGCTGGGGGAATAAGGAGAGGGCAAGTCTGGTGTCAGCCGCCGCGGTAATACCAGCTCTCCGAGTGGTGTGGATGTTTATTGGGCCTAAAGCATCCGTAGCTGGCTAGGTAAGTCCCTTGTTAAATCCACCGAATTAATCGTTGGATCGCGGGGGATACTGCTTGGCTAGGGGACGAGAGAGGCAGACGGTATTTTCGGGGTAGGGGTGAAATCCTATAATCCCGGGAAGACCACCAGTGGCGAAGGCTGTCTGCTAGAACGCGCCCGACGGTGAGGGATGAAAGCTGGGGAGCGAACCGG	9	16	7
Otu599	Archaea;Crenarchaeota;Thermoprotei;Fervidicoccales;Fervidicoccaceae;unclassified_Fervidicoccaceae;uncultured_archaeon	CCTTTGCAATACACGAAAGTGTGACAGGGCTATCCCGAGTGCCATCCGCTGAGGAAGGCTTTTACCCAGTCTAGATAGCTGGGGGAATAAGGAGAGGGCAAGTCTGGTGTCAGCCGCCGCGGTAATACCAGCTCTCCGAGTGGTGTGGACGTTTATTGGGCCTAAAGCATCCGTAGCTGGCTGAACAAGTCCCCTGTTAAACCCACCGATTTAATCGTTGGCTTGCGGGGGAAACTGCTCGGCTAGGGGACGAGAGAGGCAAGCGGTATTCTCGGGGTAGGGGTGAAATCCTATAATCCCGAGAAGACCACCAGTGGCGAAGGCTGCTTGCTAGAACGCGCCCGACGGTGAGGGATGAAAGCTGGGGGAGCGAACCGG	378	CCTTTGCAATACACGAAAGTGTGACAGGGTCATCCCGAGTGCCGACCGCTGAGGTTGGCTTTTACCCAGTCTGGAAAGCTGGGGGAATAAGGAGAGGGCAAGTCTGGTGTCGGCCGCCGCGGTAATACCAGCTCTCCGAGTGGTGTGGACGTTTATTGGGCCTAAAGCATCCGTAGCTGGCTGAACAAGTCCCCTGTTAAACCCACCGATTTAATCGTTGGCTCGCGGGGGAAACTGCTCGGCTAGGGGACGAGAGAGGCAAGCGGTATTCTCGGGGTAGGGGTGAAATCCTATAATCCCGAGAAGACCACCAGTGGCGAAGGCTGCTTGCTAGAACGCGCCCGACGGTGAGGGATGAAAGCTGGGGGAGCGAACCGG	22	27	10
Otu668	Archaea;Crenarchaeota;Thermoprotei;Fervidicoccales;Fervidicoccaceae;unclassified_Fervidicoccaceae;uncultured_archaeon	ACTTTGCAATACACGAAAGTGTGACAGGGCTATCCCGAGTGCCATCCGCTGAGTAAGGCTTTTACCCAGTCTAGAAAGCTGGGGGAATAAGGAGAGGGCAAGTCTGGTGTCAGCCGCCGCGGTAATACCAGCTCTCCGAGTGGTGTGGATGTTTATTGGGCCTAAAGCATCCGTAGCTGGCTAAGTTAGTCCCCTGTTAAATCCAACGAATTAATCGTTGGATCGCGGGGGATACTGCTTGGCTAGGGGACGAGAGAGGCAGGCGGTATTTCCGGGGTAGGGGTGAAATCCTATAATCCCGGGAAGACCACCAGTGGCGAAGGCTGTCTGCTAGAACGCGCCCGACGGTGAGGGATGAAAGCTGGGGGAGCGAACCGG	378	ACTTTGCAATACACGAAAGTGTGACAAGGCTATCCCGAGTGCCATCCGCTGAGGAAGGCTTTTACCCAGTCTAGAAAGCTGGGGGAATAAGGAGAGGGCAAGTCTGGTGTCAGCCGCCGCGGTAATACCAGCTCTCCGAGTGGTGTGGATGTTTATTGGGCCTAAAGCATCCGTAGCTGGCTAAGTTAGTCCCCTGTTAAATCCAACGAATTAATCGTTGGATCGAGGGGGATACTGCTTGGCTAGGGGACGAGAGAGGCAGACGGTATTTCCGGGGTAGGGGTGAAATCCTATAATCCCGGGAAGACCACCAGTGGCGAAGGCTGTCTGCTAGAACGCGCCCGACGGTGAGGGATGAAAGCTGGGGGAGCGAACCGG	5	81	54
Otu175	Archaea;Thaumarchaeota;Soil_Crenarchaeotic_Group(SCG);Unknown_Order;Unknown_Family;Candidatus_Nitrososphaera;uncultured_crenarchaeote	CCTCTGCAATAGGCGAAAGCCTGACAGGGTTATTCTGAGTGACTTTCGCTAAGAAAGTCTTTTGACACCTCTAAAAATGGTGTAGAATAAGGGGTGGGCAAGTCTGGTGTCAGCCGCCGCGGTAATACCAGCACCCCGAGTGGTCGGGACGATTATTGGGCCTAAAGCATCCGTAGCCGGTTTTACAAGTCCTCCGTTAAATCCAACTGCTTAACAGATGGGCCGCGGAGGATACTATAAGACTAGGAGGCAGGAGAGGCAAGCGGTACTCAGTGGGTAGGGGTAAAATCCGTTGATCCATTGAAGACCACCAGTGGCGAAGGCGGCTTGCCAGAATGCGCTCGACGGTGAGGGATGAAAGCTGGGGGAGCAAACCGG	404	CCCTATGGGGTGCACCAGGCGCGAAACCTCTGCAATAGGCGAAAGCCTGACAGGGTTATTCTGAGTGACTTTCGCTAGGAAAGTCTTTTGACACCTCTAAAAATGGTGTAGAATAAGGGGTGGGCAAGTCTGGTGTCAGCCGCCGCGGTAATACCAGCACCCCGAGTGGTCGGGACGATTATTGGGCCTAAAGCATCCGTAGCCGGTTTTACAAGTTCTCCGTTAAATCCAACTGCTTAACAGATGGGCCGCGGAGGATACTATAAGACTAGGAGGCAGGAGAGGCAAGCGGTACTCAGTGGGTAGGGGTAAAATCCGTTGATCCATTGAAGACCACCAGTGGCGAAGGCGGCTTGCCAGAATGCGCTCGACGGTGAGGGATGAAAGCTGGGGGAGCAA…	29	3	6
Otu1109	Archaea;Euryarchaeota;Methanomicrobia;Methanomicrobiales;Methanospirillaceae;Methanospirillum;uncultured_archaeon	ACTTTACAATGCGGGCAACCGTGATAAGGAAACCCCGAGTGCCACCACAGGGTGGCTGTCCACCAGTGTAAACAACTGGTGAAGAAAGGGCCGGGCAAGACCGGTGCCAGCCGCCGCGGTAATACCGGCGGCTCGAGTGGTGGCCGCTTTTACTGGGCTTAAAGGGTCCGTAGCTTGATTCACGGGTCCCTTGAGAAATCTATCGGCTTAACTGATAGGCGTTCAGGGGAAACTGTGATTCTAGGGACCGGGAGAGGTGAGAGGTACTGCCGGGGTAGGAGTGAAATCCTGTAATCCCGGTGGGACGACCTATGGCGAAGGCATCTCACCAGAACGGCTCCGACAGTGAGGGACGAAAGCTGGGGGAGCAAACCGG	376	ACTTTACAATGCGGGCAACCGTGATAAGGAAACCCCGAGTGCCACCACAGGGTGGCTGTCCACCAGTGTAAAAAACTGGTGAAGACAGGGCCGGGCAAGACCAGTGCCAGCCGCCGCGGTAATACCGGCGGCTCGAGTGGTGGCCGCTTTTACTGGGCTTAAAGGGTCCGTAGCTTGATTCACAAGTCCCTTGAGAAATCCATCGGCTTAACTGAAGGGCGTTCAGGGGATACTGTGGTTCTAGGGACCGGGAGAGGTGAGAGGTACTGCCGGGGTAGGAGTGAAATCCTGTAATCCCGGTGGGACGACCTATGGCGAAGGCATCTCACCAGAACGGCTCCGACAGTGAGGGACGAAAGCTGGGGGAGCAAACCGG	17	9	65
Otu1122	Archaea;Euryarchaeota;Methanomicrobia;Methanomicrobiales;Methanospirillaceae;Methanospirillum;uncultured_Methanospirillum_sp.	CCTTTACAATGCGGGCAACCGTGATAAGGAAACCCCGAGTGCCCGTAAACGCGGGCTGTCCATCTGTATAACACGCAGGTGAAGAAAGGGCCGGGCAAGACCGGTGCCAGCCGCCGCGGTAATACCGGCGGCTCGAGTGGTGGCCACTATTACTGGGCTTAAAGGGTCCGTAGCTTGAGCAATAAGTCCCTTGGGAAATTCAGCAGCTTAACTGGTGACAGTTCAGGGGACACTGTTGTTCTAGGGATCGGGAGAGGTAAGAGGTACTGCCGGGGTAGGAGTGAAATCCTGTAATCCTCGAGGGACCACCTGTGGCGAAGGCGCCTCACCAGAACGGCTTCGACAGTGAGGGACGAAAGCTGGGGGAGCAAACCGG	376	CCTTTACAATGCGGGCAACCGTGATAAGGAAACCCCGAGTGCCCGTAAACGCGGGCTGTCCATCTGTATAACACGCAGGTGAAGAAAGGGCCGGGCAAGACCGGTGCCAGCCGCCGCGGTAATACCGGCGGCTCGAGTGGTGGCCACTATTACTGGGCTTAAAGGGTCCGTAGCTTGAGCAATAAGTCCCTTGGGAAATTCAGCAGCTTAACTGGTGACAGTTCAGGGGACACTGTTGTTCTAGGGATCGGGAGAGGTAAGAGGTACTGCCGGGGTAGGAGTGAAATCCTGTAATCCTCGAGGGACCACCTGTGGCGAAGGCGCCTCACCAGAACGGCTTCGACAGTGAGGGACGAAAGCTGGGGGAGCAAACCGG	23	5	10
Otu735	Archaea;Crenarchaeota;Thermoprotei;Fervidicoccales;Fervidicoccaceae;unclassified_Fervidicoccaceae;uncultured_archaeon	ACTTTGCAATACACGCAAGTGTGACAGGGCTATCCCGAGTGCCATCCGCTGAGGAAGGCTTTTACCCAGTCTAGAAAGCTGGGAGAATAAGGAGAGGGCAAGTCTGGTGTCAGCCGCCGCGGTAATACCAGCTCTCCGAGTGGTGTGGATGTTTATTGGGCCTAAAGCATCCGTAGCTGGCTAAGTCAGTCCCTTGTTAAATCCACCGAATTAATCGTTGGATTGCGGGGGATACTGCTTGGCTAGGGGACGAGAGAGGCAGACGGTATTTTCGGGGTAGGGGTGAAATCCTATAATCCCGAGAAGACCACCAGTGGCGAAGGCTGCTTGCTAGAACGCGCCCGACGGTGAGGGATGAAAGCTGGGGGAGCGAACCGG	377	CTTTGCAATACACGCAAGTGTGACAGGGCTATCCCGAGTGCCATCCGCTGAGGAAGGCTTTTACCCAGTCTAGAAAGCTGGGAGAATAAGGAGAGGGCAAGTCTGGTGTCAGCCGCCGCGGTAATACCAGCTCTCCGAGTGGTGTGGATGTTTATTGGGCCTAAAGCATCCGTAGCTGGCTAAGTCAGTCCCCTGTTAAACCCACCGATTTAATCGTTGGCTTGCGGGGGAAACTGCTCGGCTAGGGGACGAGAGAGGCAAGCGGTATTCTCGGGGTAGGGGTGAAATCCTATAATCCCGAGAAGACCACCAGTGGCGAAGGCTGCTTGCTAGAACGCGCCCGACGGTGAGGGATGAAAGCTGGGGGAGCGAACCGG	6	11	1
Otu402	Archaea;Euryarchaeota;Methanobacteria;Methanobacteriales;Methanobacteriaceae;Methanosphaera;uncultured_archaeon	CCTCCACAATGTACGAAAGTGCGATGGGGGAATCCCAAGTGTTATTCTTAACAGAATAGCTTTTCATTAGTGTAAAAAGCTTTTAGAATAAGAGCTGGGCAAGACCGGTGCCAGCCGCCGCGGTAACACCGGCAGCTCGAGTGGTAGCTGTTTTTATTGGGCCTAAAGCGTTCGTAGCCGGTTTGATTAGTCTTTGGTGAAAGCTTGTAGCTTAACTATAAGAATTGCTGGAGATACTATCAGACTTGAAGTCGGGAGAGGTTAGAGGTACTACCGGGGTAGGGGTGAAATCCTATAATCCTGGGAGGACCACCTGTGGCGAAAGCGTCTAACTAGAACGATCTTGACGGTGAGTAACGAAAGCCAGGGGCGCGAACCGG	380	CCTCCACAATGTACGAAAGTGCGATGGGGGAATCCCAAGTGTTATTCTTAACAGAATAGCTTTTCATTAGTGTAAAAAGCTTTTAGAATAAGAGCTGGGCAAGACCGGTGCCAGCCGCCGCGGTAACACCGGCAGCTCGAGTGGTAGCTGTTTTTATTGGGCCTAAAGCGTTCGTAGCCGGTTTGATTAGTCTTTGGTGAAAGCTTGTAGCTTAACTATAAGAATTGCTGGAGATACTATCAGACTTGAAGTCGGGAGAGGTTAGAGGTACTACCGGGGTAGGGGTGAAATCCTATAATCCTGGGAGGACCACCTGTGGCGAAAGCGTCTAACTAGAACGATCTTGACGGTGAGTAACGAAAGCCAGGGGCGCGAACCGG	12	0	12
Otu497	Archaea;Euryarchaeota;Methanomicrobia;Methanosarcinales;Methanosaetaceae;Methanosaeta;uncultured_Methanosarcinales_archaeon	ACTTTACAATGCTGGCAACAGCGATAAGGGAACCTCGAGTGCCAGGTTACAAATCTGGCTGTCGAGATGCCTAAAAAGCATTTCATAGCAAGGGCCGGGCAAGACCGGTGCCAGCCGCCGCGGTAACACCGGCGGCTCGAGTGGTAACCGTTATTATTGGGTCTAAAGGGTCTGTAGCCGGCCGGATAAGTCTCTTGAGAAATCTGGCAGCTTAACTGTCAGGCTTTCAGGAGATACTGTCTGGCTCGAGGCCGGGAGAGGTGAGA	379	ACTTTACAATGCTGGCAACAGCGATAAGGGAACCTCGAGTGCCAGGTTACAAATCTGGCTGTCGAGATGCCTAAAAAGCATTTCATAGCAAGGGCCGGGCAAGACCGGTGCCAGCCGCCGCGGTAACACCGGCGGCTCGAGTGGTAACCGTTATTATTGGGCCTAAAGGGTCTGTAGCCGGCCGGAAAAGTCTCTTTAGAAATCTGGCAGCTTAACTGTCAGGCTTTCAGGAGATACTGTCTGGATCGAGGCCGGGAGAGGTGAGAGGTACGTCAGGGGTAGGGGTGAAATCATGTAATCCTTGAAGGACCACCAGTGACGAAGGCGTCTCACCAGAACGGACCTGACGGCAAGGGACGAAAGCTAGGGGCACGAACCG	19	6	3
Otu646	Archaea;Crenarchaeota;Thermoprotei;Fervidicoccales;Fervidicoccaceae;unclassified_Fervidicoccaceae;uncultured_archaeon	CCTTTGCAATACACGAAAGTGTGACAGGGCTATCCCGAGTGCCATCCGCTGAGGAAGGCTTTTACCCAGTCTAGAACGCTGGGGGAATAAGGAGAGGGCAAGTCTGGTGTCAGCCGCCGCGGTAATACCAGCTCTCCGAGTGGTGTGGATGTTTATTGGGCCTAAAGCATCCGTAGCTGGCTAGGTAAGTCCCTTGTTAAATCCACCGAATTAATCGTTGGATCGCGGGGGATACTGCTTGGCTAGGGGACGAGAGAGGCAGACGGTATTCTCGGGGTAGGGGTGAAATCCTATAATCCCGGGAAGACCACCAGTGGCGAAGGCTGTCTGCTAGAACGCGCCCGACGGTGAGGGATGAAAGCTGGGGGAGCGAACCGG	378	CCTTTGCAATACACGAAAGTGTGACAGGGTCATCCCGAGTGCCATCCGCTGAGGAAGGCTTTTACCCAGTCTAGAAAGCTGGGGGAATAAGGAGAGGGCAAGTCTGGTGTCAGCCGCCGCGGTAATACCAGCTCTTCGAGTGGTGTGGATGTTTATTGGGCCTAAAGCATCCGTAGCTGGCTAGGTCAGTCCCTTGTTAAATCCACCGAATTAATCGTTGGATCGCGGGGGATACTGCTTGGCTAGGGGACGAGAGAGGCAGACGGTATTTTCGGGGTAGGGGTGAAATCCTATAATCCCGGGAAGACCACCAGTGGCGAAGGCTGTCTGCTAGAACGCGCCCGACGGTGAGGGATGAAAGCTGGGGGAGCGAACCGG	33	14	51
Otu609	Archaea;Thaumarchaeota;Soil_Crenarchaeotic_Group(SCG);Unknown_Order;Unknown_Family;Candidatus_Nitrososphaera;Nitrososphaera_viennensis_EN76	CCTCTGCAATAGGCGAAAGCTTGACAGGGTTACTCTGAGTGACTTTCGTTAAGAAAGTCTTTTGACACCTCTAAAAATGGTGTAGAATAAGGGGTGGGCAAGTCTGGTGTCAGCCGCCGCGGTAATACCAGCACCCCGAGTGGTCGGGACGATTATTGGGCCTAAAGCATCCGTAGCCGGCCTTACAAGTCCTCCGTTAAATCCAGCTGCTCAACAGATGGGCTGCGGAGGATACTATAAGACTAGGAGGTAGGAGAGGCAAGCGGTACTCAGTGGGTAGGGGTAAAATCCGTTGATCCATTGAAGACCACCAGTGGCGAAGGCGGCTTGCCAGAATGCGCTCGACGGTGAGGGATGAAAGCTGGGGGAGCAAACCGG	378	CCTCTGCAATAGGCGAAAGCTTGACAGGGTTACTCTGAGTGACTTTCGTTAAGAAAGTCTTTTGACACCTCTAAAAATGGTGTAGAATAAGGGGTGGGCAAGTCTGGTGTCAGCCGCCGCGGTAATACCAGCACCCCGAGTGGTCGGGACGATTATTGGGCCTAAAGCATCCGTAGCCGGCCTTACAAGTCCTCCGTTAAATCCAGCTGCTCAACAGATGGGCTGCGGAGGATACTATAAGACTAGGAGGTAGGAGAGGCAAGCGGTACTCAGTGGGTAGGGGTAAAATCCGTTGATCCATTGAAGACCACCAGTGGCGAAGGCGGCTTGCCAGAATGCGCTCGACGGTGAGGGATGAAAGCTGGGGGAGCAAACCGG	1	0	14
Otu739	Archaea;Crenarchaeota;Thermoprotei;Fervidicoccales;Fervidicoccaceae;unclassified_Fervidicoccaceae;uncultured_archaeon	ACTTTGCAATACACGAAAGTGTGACAGGGCTATCCCGAGTGCCATCCGCTGAGGAAGGCTTTTACCCAGTCTAGAAAGCTGGGGGAATAAGGAGAGGGCAAGTCTGGTGTCAGCCGCCGCGGTAATACCAGCTCTCCGAGTGGTGTGGATGTTTATTGGGCCTAAAGCATCCGTAGCTGGCTAAGTTAGTCCCCTGTTAAATCCAACGAATTAATCGTTGGATCGCGGGGGATACTGCTTGGCTAGGGGACGAGAGAGGCAGACGGTATTTCCGGGGTAGGGGTGAAATCCTATAATCCCGGGAAGACCACCAGTGGCGAAGGCTGTCTGCTAGAACGCGCCCGACGGTGAGGGATGAAAGCTGGGGG	378	ACTTTGCAATACACGAAAGTGTGACAGGGCTATCCCGAGTGCCATCCGCTGAGGAAGGCTTTTACCCAGTCTAGGACGCTGGGGGAATAAGGAGAGGGCAAGTCTGGTGTCAGCCGCCGCGGTAATACCAGCTCTCCGAGTGGTGTGGATGTTTATTGGGCCTAAAGCATCCGTAGCTGGCTAAGTTAGTCCCCTGTTAAATCCAACGAATTAATCGTTGGATCGCGGGGGATACTGCTTGGCTAGGGGACGAGAGAGGCAGACGGTATTTCCGGGGTAGGGGTGAAATCCTATAATCCCGGGAAGACCACCAGTGGCGAGGGCTGTCTGCTAGAACGCGCCCGACGGTGGGGGATGAAAGCTGGGGGAGCGAACCGG	1	11	2
Otu787	Archaea;Crenarchaeota;Thermoprotei;Fervidicoccales;Fervidicoccaceae;unclassified_Fervidicoccaceae;uncultured_archaeon	ACTTTGCAATACACGCAAGTGTGACAGGGCTATCCCGAGTGCCATCCGCTGAGGAAGGCTTTTACCCAGTCTAGAAAGCTGGGAGAATAAGGAGAGGGCAAGTCTGGTGTCAGCCGCCGCGGTAATACCAGCTCTCCGAGTGGTGTGGATGTTTATTGGGCCTAAAGCATCCGTAGCTGGCTAAGTCAGTCCCTTGTTAAATCCACCGAATTAATCGTTGGATTGCGGGGGATACTGCTTGGCTAGGGGACGAGAGAGGCAGACGGTATTTTCGGGGTAGGGGTGAAATCCTATAATCCCGGGAAGACCACCAGTGGCGAAGGCTGTCTGCTAGAACGCGCCCGACGGTGAGGGATGAAAGCTGGGGGAGCGAA	378	ACTTTGCAATACACGCAAGTGTGACAGGGCTATCCCGAGTGCCATCCGCTGAGGAAGGCTTTTACCCAGTCTAGAAAGCTGGGGGAATAAGGAGAGGGCAAGTCTGGTGTCAGCCGCCGCGGTAATACCAGCTCTCCGGGTGGTGTGGATGTTTATTGGGCCTAAAGCATCCGTAGCTGGCTAAGTCAGTCCCTTGTTAAATCCACCGAATTAATCGTTGGATTGCGGGGGATACTGCTTGGCTAGGGGACGAGAGAGGCAGACGGTATTTTCGGGGTAGGGGTGAAATCCTATAATCCCGGGAAGACCACCAGTGGCGAAGGCTGTCTGCTAGAACGCGCCCGACGGTGAGGGATGGAAGCTGGGGGAGCGAACCGG	8	16	52
Otu1089	Archaea;Euryarchaeota;Methanomicrobia;Methanomicrobiales;Methanomicrobiaceae;Methanoculleus;uncultured_Methanomicrobiaceae_archaeon	CCTTTACAATGCGGGCAACCGTGATAAGGAAACCCCGAGTGCCCGTAAACGCGGGCTGTCCATCTGTATAACACGCAGGTGAAGAAAGGGCCGGGCAAGACCGGTGCCAGCCGCCGCGGTAATACCGGCGGCTCGAGTGGTGGCCACTTTTATTGGGCTTAAAGCGTTCGTAGCTGGGTTGTTAAGTCTCTTGGGAAATCCGGCAGCTTAACTGTCGGGCGTCTAAGGGATACTGGTAATCTTGGAACCGGGAGAGGTGAGGGGTACTTCGGGGGTAGGAGTGAAATCCTGTAATCCTCGAGGGACCACCTGTGGCGAAGGCGCCTCACCAGAACGGCTTCGACAGTGAGGGACGAAAGCTGGGGGAGCAAACCGG	376	CCTTTACAATGCGGGCAACCGTGATAAGGAAACCCCGAGTGCCCGTAAACGCGGGCTGTCCATCTGTATAACACGCAGGTGAAGAAAGGGCCGGGCAAGACCGGTGCCAGCCGCCGCGGTAATACCGGCGGCTCGAGTGGTGGCCACTTTTATTGGGCTTAAAGCGTTCGTAGCTGGGTTGTTAAGTCTCTTGGGAAATCCGGCGGCTTAGCCGTCGGGCGTCTAAGGGATACTGGCAATCTTGGAACCGGGAGAGGTGAGGGGTACTTCGGGGGTAGGAGTGAAATCCTGTAATCCTCGAGGGACCACCTGTGGCGAAGGCGCCTCACCAGAACGGCTTCGACAGTGAGGGACGAAAGCTGGGGGAGCAAACCGG	11	0	10
Otu1102	Archaea;Euryarchaeota;Methanomicrobia;Methanomicrobiales;Methanospirillaceae;Methanospirillum;uncultured_Methanospirillum_sp.	ACTTTACAATGCGGGCAACCGTGATAAGGAAACCCCGAGTGCCACCACAGGGTGGCTGTCCACCAGTGTAAACAACTGGTGAAGAAAGGGCCGGGCAAGACCGGTGCCAGCCGCCGCGGTAATACCGGCGGCTCGAGTGGTGGCCGCTTTTACTGGGCTTAAAGGGTCCGTAGCTGGATCTGTGTGTCCCTTGAGAAATCCATCGGCTTAACTGATGGGCGTTCAGGGGAAACTGCAGTTCTAGGGACCGGGAGAGGTGAGAGGTACTGCCGGGGTAGGAGTGAAATCCTGTAATCCCGGTGGGACGACCTATGGCGAAGGCATCTCACCAGAACGGCTCCGACAGTGAGGGACGAAAGCTGGGGGAGCAAACCGG	375	ACTTTACAATGCGGGCAACCGTGATAAGGAAACCCCGAGTGCCACCACAGGGTGGCTGTCCACCAGTGTAAAAAACTGGTGAAGAAAGGGCCGGGCAAGACCGGTGCCAGCCGCCGCGGTAATACCGGCGGCTCGAGTGGTGCCGCTTTTACTGGGCTTAAAGGGTCCGTAGCTTGATCCACAAGTCCCTTGAGAAATCCATCGGCTTAACTGATGGGCGTTCAGGGGATACTGTGGTTCTAGGGACCGGGAGAGGTGAGAGGTACTGCCGGGGTAGGAGTGGAATCCTGTAATCCCGGTGGGACGACCTATGGCGAAGGCATCTCACCAGAACGGCTCCGACAGTGAGGGACGAAAGCTGGGGGAGCAAACCGG	16	1	6
Otu1104	Archaea;Euryarchaeota;Methanomicrobia;Methanosarcinales;Methanosaetaceae;Methanosaeta;uncultured_Methanomicrobiales_archaeon	ACTTTACAATGCGGGAAACCGTGATAAGGGAACTCCGAGTGTCCGTAAATGCGGACTGTCCGTCTGTTTAAAAAGCAGGCGAAGAAAGGGCCGGGCAAGACCGGTGCCAGCCGCCGCGGTAATACCGGCGGCTCGAGTGGTGGCCACTATTACTGGGCTTAAAGCGTTCGTAGCTGGGTCGTTAAGTCTCTTGGGAAATCTACCGGCTTAACCGATAGGCGTCCAAGGGATACTGGCGATCTAGGGACCGGGAGAGGTGAGGGGTACTTCAGGGGTAGGAGTGAAATCCTGTAATCCTTGGGGGACCACCTGTGGCGAAGGCGCCTCACCAGAACGGCTCCGACAGTGAGGGACGAAAGCTGGGGGAGCAAACCGG	375	ACTTTACAATGCGGGAAACCGTGATAAGGGAACTCCGAGTGTCCGTAAATGCGGACTGTCCGTCTGTTTAAAAAGCAGGCGAAGAAAGGGCCGGGCAAGACCGGTGCCAGCCGCCGCGGTAATACCGGCGGCTCGAGTGGTGGCCACTATTACTGGGCTTAAGGCGTTCGTAGCTGGGTCGTTAAGTCTCTTGGGAAATCTACCGGCTTAACCGATAGGCGTCCAAGGGATACTGGCGATCTAGGGACCGGGAGAGGTGAGGGGTACTTCAGGGGTAGGAGTGAAATCCTGTAATCCTTGGGGGACCACCTGTGGCGAAGGCGCCACACCAGAACGGCTCCGACAGTGAGGGACGAAAGCTGGGGGAGCAAACCG	6	9	22
Otu104	Archaea;Euryarchaeota;Methanobacteria;Methanobacteriales;Methanobacteriaceae;Methanobacterium;uncultured_archaeon	CCTCCGCAATGCGAGCAATCGCGACGGGGGGACCCCAAGTGCCACTCTTAACGGGGTGGCTTTTCTTAAGTGTAAAAAGCTTTTGGAATAAGGGCTGGGCAAGACCGGTGCCAGCCGCCGCGGTAACACCGGCAGCCCAAGTGGTGGCCATTTTTATTGGGCCTAAAGCGTTCGTAGCCGGCCTGATAAGTCTCTGGTGAAATCCCGCAGCTTAACTGTGGGAATTGCTGGAGATACTATCAGGCTTGAGGTCGGGAGAGGTTAGAGGTACTCCCAGGGTAGGGGTGAAATCCTATAATCCTGGGAGGACCACCTGTGGCGAAGGCGTCTAACTGGAACGAACCTGACGGTGAGTAACGAAAGCCAGGGGCGCGAACCGG	432	CCCTATGGGGTGCACCAGTCGAGAATCCCTATGGGGTGCACCAGGCGCGAAACCTCCGCAATGCGAGAAATCGCGACGGGGGGACCCCAAGTGCCACTCTTAACGGGGTGGCTTTTCTTAAGTGTAAAAAGCTTTTGGAATAAGGGCTGGGCAAGACCGGTGCCAGCCGCCGCGGTAACACCGGCAGCTCAAGTGGTGGCCGTTTTTATTGGGCCTAAAGCGTTCGTAGCCGGTCTGATAAGTCTCTGGTGAAATCCTACAGCTTAACTGTGGGAATTGCTGGAGATACTATCAGGCTTGAGGTCGGGAGAGGTTAGAGGTACTCCCAGGGTAGGGGTGAAATCCTATAATCCTGGGAGGACCACCTGTGGCGAAGGCGTCTAACTGGAACGAACCTGA…	26	3	5
Otu1136	Archaea;Euryarchaeota;Methanomicrobia;Methanomicrobiales;Methanospirillaceae;Methanospirillum;uncultured_archaeon	ACTTTACAATGCGGGCAACCGTGATAAGGAAACCCCGAGTGCCACCACAGGGTGGCTGTCCACCAGTGTAAACAACTGGTGAAGAAAGGGCCGGGCAAGACCGGTGCCAGCCGCCGCGGTAATACCGGCGGCTCGAGTGGTGGCCGCTTTTACTGGGCTTAAAGGGTCCGTAGCTGGATCCACAAGTCCCTTGAGAAATCCATCGGCTTAACTGCTGGGCGTTCAGGGGATACTGTGGTTCTAGGGACCGGGAGAGGTGAGAGGTACTGCCGGGGTAGGAGTGAAATCCTGTAATCCCGGTGGGACGACCTATGGCGAAGGCATCTCACCAGAACGGCTCCGACAGTGAGGGACGAAAGCTGGGGGAGCAAACCGG	376	ACTTTACAATGCGGGCAACCGTGATAAGGAAACCCCGAGTGCCAGCACAGGCTGGCTGTCCACCAGTTTAAATAACTGGTGAAGAAGGGGCCGGGCAAGACCGGTGCCAGCCGCCGCGGTAATACCGGCGGCTCGAGTGGTGGCCGCTTTTACTGGGCTTAAAGGGTCCGTAGCTGGATTCACAAGTCCCTTGAGAAATCTATCGGCTTAACTGATAGGCGTTCAGGGGATACTGTGGTTCTAGGGACCGGGAGAGGTGAGAGGTACTGCCGGGGTAGGAGTGAAATCCTGTAATCCCGGTGGGACGACCTATGGCGAAGGCATCTCACCAGAACGGCTCCGACAGTGAGGGACGAAAGCTGGGGGAGCAAACCGG	2	2	12
Otu26	Archaea;Euryarchaeota;Methanomicrobia;Methanomicrobiales;Methanospirillaceae;Methanospirillum;uncultured_archaeon	CCCTATGGGGTGCAGCAGGCGAGAATCCCTATGGGGTGCAGCAGGCGCGAAACCTTTACAATGCGGGCAACCGTGATAAGGAAACCCCGAGTGCCCGTAAACGCGGGCTGTCCATCTGTATAACACGCAGGTGAAGAAAGGGCCGGGCAAGACCGGTGCCAGCCGCCGCGGTAATACCGGCGGCTCGAGTGGTGGCCACTATTACTGGGCTTAAAGGGTCCGTAGCTTGAGCAATAAGTCCCTTGGGAAATTCAGCAGCTTAACTGGTGACAGTTCAGGGGACACTGTTGTTCTAGGGATCGGGAGAGGTAAGAGGTACTGCCGGGGTAGGAGTGAAATCCTGTAATCCCGGTGGGACCACCGATGGCGAAGGCATCTTACCAGAACGACTCCGACAGT…	465	CCCTATGGGGTGCAGCAGGAGAAGAGGTGCATGGCCACCTTACGGGGTGCACCAGTCGAGAATCCCTATGGGGTGCAGCAGGCGCGAAACCTTTACAATGCGGGCAACCGTGATAAGGAAACCCCGAGTGCCCGTAAACGCGGGCTGTCCATCTGTATAACACGCAGGGGAAGAAAGGGCCAGGCAAGACCGGTGCCAGCCGCCGCGGTAATACCGGCGGCGCGAGTGGAGGCCACTATTACTGGGCTTAAAGGGTCCGTAGCTTGAGCAATAAGTCCCTTGGGAAATTCAGCAGCTTAACTGGTGACAGTTCAGGGGACACTGTGGTTCTAGGGATCGGGAGAGGTAAGGGGTACTGCCGGGGTAGGAGTGAAATCCTGTAATCCCGGTGGGACCACC…	11	32	62
Otu101	Archaea;Euryarchaeota;Methanomicrobia;Methanosarcinales;Methanosaetaceae;Methanosaeta;uncultured_Methanosarcinales_archaeon	AATGCTGGCAACAGCGATAAGGGAACCTCGAGTGCCAGGTTACAAATCTGGCTGTCGAGATGCCTAAAAAGCATTTCATAGCAAGGGCCGGGCAAGACCGGTGCCAGCCGCCGCGGTAACACCGGCGGCTCGAGTGGTAACCGTTATTATTGGGTCTAAAGGGTCTGTAGCCGGCCGGATAAGTCTCTTGAGAAATCTGGCAGCTTAACTGTCAGGCTTTCAGGAGATACTGTCTGGCTCGAGGCCGGGAGAGGTGAGAGGTACTTCAGGGGTAGGGGTGAAATCTTGTAATCCTTGAAGGACCACCAGTGGCGAAGGCGTCTCACCAGAACGGACCTGACGGCAAGGGACGAAAGCTAGGGGCACGAACCGG	432	ACCTACGGGGTGCAGCAGTCGAGAATCCCTATGGGGTGCACCAGGCGCGAAAACTTTACAATGCTGGCAACAGCGATAAGGGAACCTCGAATGCCAGGTTACAAATCTGGCTGTCGAGATGCCTAAAAAGCATTTCATAGCAAGGGCCGGTCAAGACCGGTGCCAGCCGCCGGGGTAACACCGGCGGCTCGCGTGGTAACCGTTATTTTTGGGTCTAAAGGGTCTGTAGCCGGCCGGATAAGTCTCTTGAGAAATCTGGCAGCTTAACTGTCAGGCTTTCAGGAGATACTGTCTGGCTCGAGGCCGGGAGAGGTGATGGGTACTTCAGGGGTAGGGGTGAAATCTTGTAATCCTTGAAGGACCACCAGTGGCGTAGGCGTCTCACCAGAACGGACCTGA…	11	5	33
Otu561	Archaea;Crenarchaeota;Thermoprotei;Fervidicoccales;Fervidicoccaceae;unclassified_Fervidicoccaceae;uncultured_archaeon	ACTTTGCAATACACGCAAGTGTGACAGGGCTATCCCGAGTGCCATCCGCTGAGGAAGGCTTTTACCCAGTCTAGAAAGCTGGGAGAATAAGGAGAGGGCAAGTCTGGTGTCAGCCGCCGCGGTAATACCAGCTCTCCGAGTGGTGTGGATGTTTATTGGGCCTAAAGCATCCGTAGCTGGCTAAGTCAGTCCCTTGTTAAATCCACCGAATTAATCGTTGGATTGCGGGGGATACTGCTTGGCTAGGGGACGAGAGAGGCAGACGGTATTTTCGGGGTAGGGGTGAAATCCTATAATCCCGGGAAGACCACCAGTGGCGAAGGCGTCTCACCAGAACGGACCTGACGGCAAGGGACGAAAGCTAGGGGCACGAACCGG	377	ACTTTGCAATACACGCAAGTGTGACAGGGCTATCCCGAGTGCCATCCGCTGAGGAAGGCTTTTACCCAGTCTAGAAAGCTGGGGGAATAAGGAGAGGGCAAGTCTGGTGTCAGCCGCCGCGGTAATACCAGCTCTCCGAGTGGTGTGGATGTTTATTGGGCCTAAAGCATCCGTAGCTGGCTAAGTCAGTCCCTTGTTAAATCCACCGAATTAATCGTTGGATTGCGGGGGATACTGCTTGGCTAGGGGACGAGAGAGGCAGACGGTATTTTCGGGGTAGGGGTGAAATCCTATAATCCCGGGAAGACCACCAGTGGCGAAGGCGTCTCACCAGAACGGACCTGACGGCAAGGGACGAAAGCTAGGGGCACGAACCG	19	7	3
Otu803	Archaea;Crenarchaeota;Thermoprotei;Fervidicoccales;Fervidicoccaceae;unclassified_Fervidicoccaceae;uncultured_archaeon	ACTTTGCAATACACGAAAGTGTGACAGGGCTATCCCGAGTGCCATCCGCTGAGGAAGGCTTTTACCCAGTCTAGAAAGCTGGGGGAATAAGGAGAGGGCAAGTCTGGTGTCAGCCGCCGCGGTAATACCAGCTCTCCGAGTGGTGTGGATGTTTATTGGGCCTAAGGCATCCGTAGCTGGCTAAGTTAGTCCCCTGTTAAATCCGACGAATTAATCGTTGGATCGCGGGGGATACTGCTTGGCTAGGGGACGAGAGAGGCAGACGGTATTTCCGGGGTAGGGGTGAAATCCTATAATCCCGGGAAGACCACCAGTGGCGAAGGCTGTCTGCTAGAACGCGCCCGACGGTGAGGGATGAAAGCTGGGGGAGCGAACCGG	378	ACTTTGCAATACACGAAAGTGTGACAGGGCTATCCCGAGTGCCATCCGCTGAGGAAGGCTTTTACCCAGTCTAGAAAGCTGGGGGAATAAGGAGAGGGCAAGTCTGGTGTCAGCCGCCGCGGTAATACCAGCTCTCCGAGTGGTGTGGATGTTTATTGGGCCTAAAGCATCCGTAGCTGGCTAAGTTAGTCCCCTGTTAAATCCAACGAATTAATCGTTGGATCGCGGGGGATACTGCTTGGCTAGGGGACGAGAGAGGCAGACGGTATTTCCGGGGTAGGGGTGAAATCCTATAATCCCGGGAAGACCACCAGTGGCGAAGGCTGTCTGCTAGAACGCGCCCGACGGTGAGGGATGAAAGCTAGGGGCACGAACCGG	6	18	178
Otu1077	Archaea;Euryarchaeota;Methanomicrobia;Methanomicrobiales;Methanospirillaceae;Methanospirillum;uncultured_Methanospirillum_sp.	ACTTTACAATGCGGGCAACCGTGATAAGGAAACCCCGAGTGCCAGCACAGGCTGGCTGTCCACCAGTGTAAACAGCTGGTGAAGAAAGGGCCGGGCAAGACCGGTGCCAGCCGCCGCGGTAATACCGGCGGCTCGAGTGGTGGCCGCTATTACTGGGCTTAAAGGGTCCGTAGCTTGATGTACAAGTCCCTTGAGAAATCCGCCGGCTTAACTGGCGGGCGTTCAGGGGAAACTGTATTTCTAGGGACTGGGAGAGGTGAGATGTACTGCCGGGGTAGGAGTGAAATCCTGTAATCCCGGTGGGACGACCTATGGCGAAGGCATCTCACCAGAACGGGTCCGACAGTGAGGGACGAAAGCTGGGGGAGCAAACCGG	376	ACTTTACAATGCGGGCAACCGTGATAAGGAAACCCCGAGTGCCAGCACAGGCTGGCTGTCCACCAGTGTAAACAGCTGGTGAAGAAAGGGCCGGGCAAGACCGGTGCCAGCCGCCGCGGTAATACCGGCGGCTCGAGTGGTGGCCGCTATTACTGGGCTTAAAGGGTCCGTAGCTTGATGTACAAGTCCCTTGAGAAATCCGCCGGCTTAACTGGCGGGCGTTCAGGGGAAACTGTATTTCTAGGGACTGGGAGAGGTGAGATGTACTGCCGGGGTAGGAGTGAAATCCTGTAATCCCGGTGGGACGACCTATGGCGAAGGCATCTCACCAGAACGGGTCCGACAGTGAGGGACGAAAGCTGGGGGAGCAAACCGG	0	2	12
Otu1095	Archaea;Euryarchaeota;Methanomicrobia;Methanomicrobiales;Methanospirillaceae;Methanospirillum;uncultured_archaeon	ACTTTACCATGCGGGCAACCGTGATAAGGAAACCCCGAGTGCCAGCATAGGCTGGCTGTCCATCAGTGTAAATAACTGGTGAAGAAAGGGCCGGGCAAGACCGGTGCCAGCCGCCGCGGTAATACCGGCGGCTCGAGTGGTGGCCACTATTACTGGGCTTAAAGGGTCCGTAGCTTGATAATCAAGTCCCTTGAGAAATCCGCCGGCTTAACTGGCGGGCGTTCAGGGGAAACTGGTTTTCTAGGGACCGGGAGAGGTGAGAGGTACTGCCGGGGTAGGAGTGAAATCCTATAATCCCGGTGGGACCACCTATAGCGAAGGCATCTCACCAGAACGGGTCCGACAGTGAGGGACGAAAGCTGGGGGAGCAAACCGG	376	ACTTTACCATGCGGGCAACCGTGATAAGGAAACCCCGAGTGCCAGCATAGGCTGGCTGTCCATCAGTGTAAATAACTGGTGAAGAAAGGGCCGGGCAAGACCGGTGCCAGCCGCCGCGGTAATACCGGCGGCTCGAGTGGTGGCCACTATTACTGGGCTTAAAGGGTCCGTAGCTTGATAATCAAGTCCCTTGAGAAATCCGCCGGCTTAACTGGCGGGCGTTCAGGGGAAACTGGTTTTCTAGGGACCGGGAGAGGTGAGAGGTACTGCCGGGGTAGGAGTGAAATCCTATAATCCCGGTGGGACCACCTATAGCGAAGGCATCTCACCAGAACGGGTCCGACAGTGAGGGACGAAAGCTGGGGGAGCAAACCGG	2	2	14
Otu123	Archaea;Euryarchaeota;Methanomicrobia;Methanomicrobiales;Methanoregulaceae;Methanoregula;uncultured_Methanoregula_sp.	ACTTTGCAATGCGAGCAATCGTGACAAGGGAACTCCGAGTGCCTGTAAAATCAGGCTGTCCGCCAGTTTAAATAACTGGCGAAGAAAGGGCCGGGCAAGACCGGTGCCAGCCGCCGCGGTAATACCGGCGGCTCGAGTGGTGGCCACTATTACTGGGCTTAAAGCGTTCGTAGCTGGTTTGTTAAGTCTCTGGGGAAATCTTCCGGCTCAACCGGAAGGCGTCTCAGGGATACTGGCAGACTAGGGACCGGAAGAGGTGAGAGGTACTCCAGGGGTAGGAGTGAAATCCTGTAATCCTTGGGGGACCACCTGTGGCGAAGGCGTCTCACCAGGACGGCTCCGACAGTGAGGAACGAAAGCTGGGGGAGCAAACCGG	428	CCCTATGGGGTGCACCAGGCGAGAATCCCTATGGGGTGCAGCAGGCGCGAAAACTTTGCAATGCGAGCAATCGTGACAAGGGAACTCCGAGTGCCTGTAAAATCAGGCTGTCCGCCAGTTTAAATAACTGGCGAAGAAAGGGCCGGGCAAGACCGGTGCCAACCGCCGCGGTAATACCGGCGGCTCGAGTGGTGGCCACTCTTACTGGGCTTAAAGCGTTCGTAGCTGGTTTGTTAAGTCTCTGGGGAAATCTTCCGGCTCAACCGGAAGGCGTCTCAGGGATACTGGCAGACTAGGGACCGGAAGAGGTGAGAGGTACTCCAGGGGTAGGAGTGAAATCCTGTAATCCTTGGGGGACCACCTGTGGCGAAGGCGTCTCACCAGGACGGCTCCGACAGT…	12	0	6
Otu570	Archaea;Crenarchaeota;Thermoprotei;Fervidicoccales;Fervidicoccaceae;unclassified_Fervidicoccaceae;uncultured_archaeon	ACTTTGCAATACACGAAAGTGTGACAGGGCTATCCCGAGTGCCATCCGCTGAGGAAGGCTTTTACCCAGTCTAGAACGCTGGGGGAATAAGGAGAGGGCAAGTCTGGTGTCAGCCGCCGCGGTAATACCAGCTCTCCGAGTGGTGTGGATGTTTATTGGGCCTAAAGCATCCGTAGCTGGCTAAGTTAGTCCCCTGTTAAATCCAACGAATTAATCGTTGGATCGCGGGGGATACTGCTTGGCTAGGGGACGAGAGAGGCAGACGGTATTTCCGGGGTAGGGGTGAAATCCTATAATCCCGGGAAGACCACCAGTGGCGAAGGCTGTCTGCTAGAACGCGCCCGACGGTGAGGGATGAAAGCTGGGGGAG	378	ACTTTGCAATACACGAAAGTGTGACAGGGCTATCCCGAGTGCCATCCGCTGAGGAAGGCTTTTACCCAGTCTAGAAAGCTGGGGGAATAAGGAGAGGGCAAGTCTGGTGTCAGCCGCCGCGGTAATACCAGCTCTCCGAGTGGTGTGGATGTGTATTGGGCCTAAAGCATCCGTAGCTGGCTAAGTTAGTCCCCTGTTAAATCCAACGAATTAATCGTTGGATCGCGGGGGATACCGCTTGGCTAGGGGACGAGAGAGGCAGACGGTATTTCCGGGGTAGGGGTGAAATCCTATAATCCCGGGAAGACCACCAGTGGCGAAGGCTGTCTGCTAGAACGCGCCCGACGGTGAGGGATGAAAGCTGGGGGAGCGAACCGG	24	101	72
Otu662	Archaea;Crenarchaeota;Thermoprotei;Fervidicoccales;Fervidicoccaceae;unclassified_Fervidicoccaceae;uncultured_archaeon	CCTTTGCAATACACGAAAGTGTGACAGGGCTATCCCGAGTGCCATCCGCTGAGGAAGGCTTTTACCCAGTCTAGATAGCTGGGGGAATAAGGAGAGGGCAAGTCTGGTGTCAGCCGCCGCGGTAATACCAGCTCTCCGAGTGGTGTGGATGTTTATTGGGCCTAAAGCATCCGTAGCTGGCTAGGTCAGTCCCTTGTCAAATCCACCGAATTAATCGTTGGATCGCGGGGGATACTGCTTGGCTAGGGGACGAGAGAGGCAGACGGTATTTTCGGGGTAGGGGTGAAATCCTATAATCCCGGGAAGACCACCAGTGGCGAAGGCTGTCTGCTAGAACGCGCCCGACGGTGAGGGATGAAAGCTGGGGGAGCGAA	378	CCTTTGCAATACACGAAAGTGTGACAGGACTATCCCGAGTGCCATCCGCTGAGGAAGGCTTTTACCCGGTCTAGATAGCTGGGGGAATAAGGAGAGGGCAAGTCTGGTGTCAGCCGCCGCGGTAATACCAGCTCTCCGAGTGGTGTGGATGTTTATTGGGCCTAAAGCATCCGTAGCTGGCTAGGTCAGTCCCTTGTCAAATCCACCGAATTAATCGTTGGATCGCGGGGGATACTGCCTGGCTAGGGGACGAGAGAGGCAGACGGTATTTTCGGGGTAGGGGTGAAATCCTATAATCCCGGGAAGACCACCAGTGGCGAAGGCTGTCTGCTAGAACGCGCCCGACGGTGAGGGATGAAAGCTGGGGGAGCGAACCGG	25	50	22
Otu774	Archaea;Euryarchaeota;Thermoplasmata;Thermoplasmatales;Thermoplasmatales_Incertae_Sedis;Methanomassiliicoccus;uncultured_archaeon	ACTTCGCAATGGGGGCAACCCCGACGAGGGAATTCCAAGTGCTAGCACTTTGTGTTAGCTGTTCTCCTGTCTAAAAAACAGGAGGAGTAAGGGGCGGGTAAGACGGGTGCCAGCCGCCGCGGTAATACCCGCGCCCCAAGTGGTGGTCGATATTATTGAGCCTAAAACGTCCGTAGCCGGTCTTCTAAATCCTTGGGTAAATCGGGCAGCTTAACTGTCCGAAGTCCGGGGAGACTGGGAGACTTGGGACCGGGAGAGGTCAGAGGTACTTCTGGGGTAGGGGTAAAATCCTGTAATCCTGGAAGGACCACCGGTGGCGAAGGCGTCTGACTAGAACGGATCCGACGGTGAGGGACGAAGCCCTGGGGC	378	ACTTCGCAATGGGGGCAACCCCGACGAGGGAATTCCAAGTGCTAGCACTTTGTGTTAGCTGTTCTCCTGTCTAAAAAACAGGAGGAGTAAGGGGCGGGTAAGACGGGCGCCAGCCGCCGCGGTAATACCCGCGCCCCAAGTGGTGGTCGATATTATTGAGCCTAAAACGTCCGTAGCCGGTCTTTTAAATCCTTGGGTAAATCGGGCAGCTTAACTGTCCGACTTCCGAGGAGACTGGAAGACTTGGGACCGGGAGAGGTCAGAGGTACTTCTGGGGTAGGGGTAAAATCCTGTAATCCTGGAAGGACCACCGGTGGCGAAGGCGTCTGACTAGAACAGATCCGACGGTGAGGGACGAAGCCCTGGGGCGCAAACGGG	2	25	38
Otu856	Archaea;Crenarchaeota;Thermoprotei;Fervidicoccales;Fervidicoccaceae;unclassified_Fervidicoccaceae;uncultured_archaeon	ACTTTGCAATACACGAAAGTGTGACAGGGCTATCCCGAGTGCCATCCGCTGAGGAAGGCTTTTACCCAGTCTAGAACGCTGGGGGAATAAGGAGAGGGCAAGTCTGGTGTCAGCCGCCGCGGTAATACCAGCTCTTCGAGTGGTGTGGATGTTTATTGGGCCTAAAGCATCCGTAGCTGGCTAAGTTAGTCCCCTGTTAAATCCAACGAATTAATCGTTGGATCGCGGGGGATACTGCTTGGCTAGGGGACGAGAGAGGCAGACGGTATTTCCGGGGTAGGGGTGAAATCCTATAATCTCGGGAAGACCACCAGTGGCGAAGGCTGTCTGCTAGAACGCGCCCGACGGTGAGGGATGAAAGCTGGGGGAGCGAACCGG	378	ACTTTGCAATACACGAAGGTGTGACAGGGCTATCCCGAGTGCCATCCGCTGAGGAAGGCTTTTACCCAGTCTAGAACGCTGGGGGAATAAGGAGAGGGCAAGTCTGGTGTCAGCCGCCGCGGTAATACCAGCTCTCCGAGTGGTGTGGATGTTTATTGGGCCTAAAGCATCCGTAGCTGGCTAAGTTAGTCCCCTGTTAAATCCAACGAATTAATCGTTGGATCGCGGGGGATACTGCTTGGCTAGGGGACGAGAGAGGCAGACGGTATTTCCGGGGTAGGGGTGAAACCCTATAATCCCGGGAAGACCACCAGTGGCGAAGGCTGTCTGCTAGAACGCGCCCGACGGTGAGGGATGAAGGCTGGGGGAGCGAACCGG	1	5	39
Otu1116	Archaea;Euryarchaeota;Methanomicrobia;Methanomicrobiales;Methanospirillaceae;Methanospirillum;Methanospirillum_hungatei_JF-1	CCTTTACAATGCGGGCAACCGTGATAAGGAAACCCCGAGTGCCAGCACAGGCTGGCTGTCCGCCAGTGTAAATAACTGGTGAAGAAAGGGCCGGGCAAGACCGGTGCCAGCCGCCGCGGTAATACCGGCGGCTCGAGTGGTGGCCACTATTACTGGGCTTAAAGGGTCCGTAGCTGGATGTACAAGTCTCTTGAGAAATCCGCCGGCTTAACCGGTGGGCGTTCAGGGGAAACTGTATTTCTAGGGACCGGGAGAGGTGAGAGGTACTGCCGGGGTAGGAGTGAAATCCTGTAATCCCGGTGGGACCACCTATGGCGAAGGCATCTCACCAGAACGGGTCCGACAGTGAGGGACGAAAGCTGGGGGAGCAAACCGG	376	ACTTTACCATGCGGGCAACCGTGATAAGGAAACCCCGAGTGCCAGCACAGGCTGGCTGTCTGCCAGTGTAAATAACTGGTGAAGAAAGGGCCGGGCAAGACCGGTGCCAGCCGCCGCGGTAATACCGGCGGCTCGAGTGGTGGCCACTATTACTGGGCTTAAAGGGTCCGTAGCTGGATGTACAAGTCTCTTGAGAAATCCGCCGGCTTAACCGGTGGGCGTTCAGGGAAAACTGTATTTCTAGGGACCGGGAGAGGTGAGAGGTACTGCCGGGGTAGGAGTGAAATCCTGTAATCCCGGTGGGACCACCTATGGCGAAGGCATCTCACCAGAACGGGTCCGACAGTGAGGGACGAAAGCTGGGGGAGCAAACCGG	11	13	81
Otu79	Archaea;Euryarchaeota;Methanomicrobia;Methanosarcinales;Methanosaetaceae;Methanosaeta;uncultured_archaeon	CCTCTGCAATGCGGGAAACCGTGACAGGGGGATCCCAAGTGCTCATGCATTGCATGGGCTGTTCTTTGGTCTAAGTAACCAGAGGAGTAAGGGCTGGGCAAGACCGGTGCCAGCCGCCGCGGTAATACCGGCAGCTCAAGTGGTAGCCGCGATTATTGGGCCTAAAGCGTTCGTAGCCGGATAAGTAAGTCTTTGGTTAAATCCTGCAACTCAACTGTGGGAAATCTAGGGATACTGCTTGTCTTGAGACCGGGAGAGGTTAGAGGTACTCCTAGGGTAGGGGTGAAATCCTGTAATCCTAGGGGGACCACCTGTGGCGAAGGCGTCTAACTGGAACGGGTCTGACGGTGAGGGACGAAACCTAGGGGAGCGAG	441	CCCTATGGGGTGCAGCAGGAGAAGAAGTGCATGGCCACCCTATGGGGTGCAGCAGGCGCGAAACCTCTGCAATGCGGGAAACCGTGACAGGGGGATCCCAAGTGCTCATGCATTGCATGGGCTGTTCTTTGGTCTAAGTAACCAGAGGAGTAAGGGCTGGGCAAGACCGGTGCCAGCCGCAGCGGTAATACCGGCAGCTCAAGTGGTAGCCGCGATTATTGGGCCTAAAGCGTTCGTAGCCGGATAAGTAAGTCTTTGGTTAAATCCGTGCACTCAACTGTGAGAAATCTAGGGATACGGCTTGTCTTGAGACCGGGAGAGGTTAGAGGTAATCCTAGGGTAGGGGTGAAATCCTGGAATCCTAGGGGGACCACCTGTGGCGAAGGCATCTAACTGGAA…	0	4	10
Otu181	Archaea;Euryarchaeota;Thermoplasmata;Thermoplasmatales;Thermoplasmatales_Incertae_Sedis;Methanomassiliicoccus;uncultured_archaeon	ACTTCGCAATGGGGGCAACCCCGACGAGGGAATTCCAAGTGCTAGCACTTTGTGTTAGCTGTTCTCCTGTCTAAAAAACAGGAGGAGTAAGGGGCGGGTAAGACGGGTGCCAGCCGCCGCGGTAATACCCGCGCCCCAAGTGGTGGTCGATATTATTGAGCCTAAAACGTCCGTAGCCGGTCTTCTAAATCCTTGGGTAAATCGGGCAGCTTAACTGTCCGAAGTCCGGGGAGACTGGGAGACTTGGGACCGGGAGAGGTCAGAGGTACTTCTGGGGTAGGGGTAAAATCCTGTAATCCTGGAAGGACCACCAGTGGCGAAGGCTGTCTGCTAGAACGCGCCCGACGGTGAGGGATGAAAGCTGGGGGAGCGAACCGG	404	CCCTACGGGGTGCAGCAGTCGCGAAAACTTCGCAATGGGGGCAACCCCGACGAGGGAATTCCAAGTGCTAGCACTTTGTGTTAGCTGTTCTCCTGTCTAAAAAACAGGAGGAGTAAGGGGCGGGTAAGACGGGTGCCAGCCACCGCGGTAATACCCGCGCCCCAAGTGGTGGTCGATATTATTGAGCCTAAAACGTCCGTAGCCGGTCTTCTAAATCCTTGGGTAAATCGGGCAGCTTAACTGTCCGAAGTCCGGGGAGACTGGGAGACTTGGGACCGGGAGAGGTCAGAGGTACTTCTGGGGTAGGGGTGAAATCCTATAATCCCGGGAAGACCACCAGTGGCGAAGGCTGTCTGCTAGAACGCGCCCGACGGTGAGGGATGAAAGCTGGGGGAGCGA…	0	15	3
Otu408	Archaea;Euryarchaeota;Thermoplasmata;Thermoplasmatales;Thermoplasmatales_Incertae_Sedis;Candidatus_Methanomethylophilus;unidentified_archaeon	ACTTCACACTGGGGGCAACCCCGATGAGGGAATTCCTAGTGCTAGCGCTTTTTGTGCTAGCTTTTCTTCAGTATAGATAGCTGGAGGAATAAGGGCTGGGTAAGACGGGTGCCAGCCGCCGCGGTAATACCTGCAGCCCAAGTGGTGGTCGATTTTATTGAGTCTAAAACGTTCGTAGCCGGTTTGATAAATCCTTGGGTAAATCGGAGAGCTTAACTTTCCGACTTCCGAGGAGACTGTCAAACTTGGGACCGGGAGAGGCAAGAGGTACTTGAGGGGTAGGGGTAAAATCCTGTAATCCTTTAAGGACCACCGGTGGCGAAGGCGTCTTGCTAGAACGGATCCGACGGTGAGGGACGAAGCCCTGGGTCGCAAACGGG	380	ACTTCACACTGGGGGCAACCCCGATGAGGGAATTCCTAGTGCTAGCGCTTTTTGTGCTAGCTTTTCTTCAGTATAGATAGCTGGAGGAATAAGGGCTGGGTAAGACGGGTGCCAGCCGCCGCGGTAATACCTGCAGCCCAAGTGGTGGTCGATTTTATTGAGTCTAAAACGTTCGTAGCCGGTTTGATAAATCCTTGGGTAAATCGGAGAGCTTAACTTTCCGACTTCCGAGGAGACTGTCAAACTTGGGACCGGGAGAGGCAAGAGGTACTTGAGGGGTAGGGGTAAAATCCTGTAATCCTTTAAGGACCACCGGTGGCGAAGGCGTCTTGCTAGAACGGATCCGACGGTGAGGGACGAAGCCCTGGGTCGCAAACGGG	3	0	7
Otu491	Archaea;Euryarchaeota;Methanomicrobia;Methanosarcinales;Methanosaetaceae;Methanosaeta;uncultured_Methanosarcinales_archaeon	ACAATGCTGGCAACAGCGATAAGGGAACCTCGAGTGCCAGGTTACAAATCTGGCTGTCGAGATGCCTAAAAAGCATTTCATAGCAAGGGCCGGGCAAGACCGGTGCCAGCCGCCGCGGTAACACCGGCGGCTCGAGTGGTAACCGTTATTATTGGGTCTAAAGGGTCTGTAGCCGGCCGGATAAGTCTCTTGAGAAATCTGGCAGCTTAACTGTCAGGCTTTCAGGAGATACTGTCTGGCTCGAGGCCGGGAGAGGTGAGAGGTACTTCAGGGGTAGGGGTGAAATCTTGTAATCCTTGAAGGACCACCAGTGGCGAAGGCGTCTCACCAGAACGGACCTGACGGCAAGGGACGAAAGCTAGGGGCACGAACCGG	379	CTTTACAATGCTGGCAACAGCGATAAGGGAACCTCGAGTACCAGGTTACAAATCTGGCTGTCGAGATGCCTAAAAAGCATTTCATAGCAAGGGCCGGGCAAGACCGGTGCCAGCCGCCGCGGTAACACCGGCGGCTCGAGTGGTAACCGCTATTATTGGGTCTAAAGGGTCTGTAGCCGGCCGGATAAGTCTCTTGAGAAATCTGGCAGCTTAACTGTCAGGCTTTCAGGAGATACTGTCTGGCTCGAGGCCGGGAGAGGTGAGAGGTACTTCAGGGGTAGGGGTGAAATCTTGAAATCCTTGAAGGACCACCAGTGGCGAAGGCGTCTCACCAGAACGGACCTGACGGCAAGGGACGAAAGCGAGGGGCACGAACCGG	6	12	14
Otu595	Archaea;Euryarchaeota;Thermoplasmata;Thermoplasmatales;Thermoplasmatales_Incertae_Sedis;Methanomassiliicoccus;uncultured_archaeon	ACTTCGCAATGGGGGCAACCCCGACGAGGGAATTCCAAGTGCTAGCACTTTGTGTTAGCTGTTCTCCTGTCTAAAAAACAGGAGGAGTAAGGGGCGGGTAAGACGGGTGCCAGCCGCCGCGGTAATACCCGCGCCCCAAGTGGTGGTCGATATTATTGAGCCTAAAACGTCCGTAGCCGGTCTTCTAAATCCTTGGGTAAATCGGGCAGCTTAACTGTCCGAAGTCCGGGGAGACTGGGAGACTTGGGACCGGGAGAGGTCAGAGGTACTTCTGGGGTAGGGGTAAAATCCTGTAATCCCGGTGGGACCACCGATGGCGAAGGCATCTTACCAGAACGACTCCGACAGTGAGGGACGAAAGCTGGGGGAGCAAACCGG	378	ACTTCGCAATGGGGGCAACCCCGACGAGGGAATTCCAAGTGCTAGCACTTTGTGTTAGCTGTTCTCCTGTCTAAAAAACAGGAGGAGTAAGGGGCGGGTAAGACGGGTGCCAGCCGCCGCGGTAATACCCGCGCCCCAAGTGGTGGTCGATATTATTGAGCCTAAAACGTCCGTAGCCGGTCTTCTAAATCCTTGGGTAAATCGGGCAGCTTAACTGTCCGAAGTCCGGGGAGACTGGGAGACTTGGGACCGGGAGAGGTCAGAGGTACTTCTGGGGTAGGGGTAAAATCCTGTAATCCCGGTGGGACCACCGATGGCGAAGGCATCTTACCAGAACGACTCCGACAGTGAGGGACGAAAGCTGGGGGAGCAAACCGG	6	24	4
Otu748	Archaea;Thaumarchaeota;Soil_Crenarchaeotic_Group(SCG);Unknown_Order;Unknown_Family;Candidatus_Nitrososphaera;uncultured_crenarchaeote	TCTCTGCAATAGGCGAAAGCTTGACAGGGTTACTCTGAGTGATTCCCGCTAAGGGGATCTTTTGGCACCTTTAAAAATGGTGCAGAATAAGGGGTGGGCAAGTCTGGTGTCAGCCGCCGCGGTAATACCAGCACCCCGAGTGGTCGGGACGATTATTGGGCCTAAAGCATCCGTAGCCGGTACTGCAAGTCTTCCGTTAAATCCACCTGCTTAACAGTTGGGCTGCGGGGGATACTACAGCGCTAGGAGGCGGGAGAGGCAAGCGGTACTCAATGGGTAGGGGTAAAATCCGCTGATCCATTGAAGACCACCAGTGGCGAAGGCGGCTTGCCAGAACGCGCTCGACGGTGAGGGATGAAAGCTGGGGGAGCAAACCGG	378	TCTCTGCAATAGGCGAAAGCTTGACAGGGTTACTCTGAGTGATTCCCGCTAAGGGGATCTTTTGGCACCTTTAAAAATGGTGCAGAATAAGGGGTGGGCAAGTCTGGTGTCAGCCGCCGCGGTAATACCAGCACCCCGAGTGGTCGGGACGATTATTGGGCCTAAAGCATCCGTAGCCGGTACTGCAAGTCTTCCGTTAAATCCACCTGCTTAACAGTTGGGCTGCGGGGGATACTACAGCGCTAGGAGGCGGGAGAGGCAAGCGGTACTCAATGGGTAGGGGTAAAATCCGCTGATCCATTGAAGACCACCAGTGGCGAAGGCGGCTTGCCAGAACGCGCTCGACGGTGAGGGATGAAAGCTGGGGGAGCAAACCGG	7	0	0
Otu812	Archaea;Crenarchaeota;Thermoprotei;Fervidicoccales;Fervidicoccaceae;unclassified_Fervidicoccaceae;uncultured_archaeon	TTGCAATACACGAAAGTGTGACAGGGCTATCCCGAGTGCCATCCGCTGAGGAAGGCTTTTACCCAGTCTAGAACGCTGGGGGAATAAGGAGAGGGCAAGTCTGGTGTCAGCCGCCGCGGTAATACCAGCTCTCCGAGTGGTGTGGATGTTTATTGGGCCTAAAGCATCCGTAGCTGGCTAAGTTAGTCCCCTGTTAAATCCAACGAATTAATCGTTGGATCGCGGGGGATACTGCTTGGCTAGGGGACGAGAGAGGCAGACGGTATTTCCGGGGTAGGGGTGAAATCCTATAATCCCGGGAAGACCACCAGTGGCGAAGGCTGTCTGCTAGAACGCGCCCGACGGTGAGGGATGAAAGCTGGGGGAGCGAACCGG	378	ACTTTGCAATAAGCGAAAGCTTGACAGGGCTATCCCGAGTGCCATCCGCTGAGGAAGGCTTTTACCCAGTGTAGAACGCTGGGGGAATAAGGAGAGGGCAAGTCTGGTGTCAGCCGCCGCGGTAATACCAGCTCTCCGAGTGGTGTGGATGTTTATTGGGCCTAAAGCATCCGTAGCTGGCTAAGTTAGTCCCCTGTTTAATCCAACGAATTAATCGTTGGATCGCGGGGGATACTGCTTGGCTAGGGGACGAGAGAGGCAGACGGTATTTCCGGGGTAGGGGTGAAATCCTATAATCCCGGGAAGACCACCAGTGGCGAAGGCTGTCTGCTAGAACGCGCCCGACGGTGAGGGATGAAAGCTGGGGGTGCGAACCGG	1	1	8
Otu865	Archaea;Crenarchaeota;Thermoprotei;Fervidicoccales;Fervidicoccaceae;unclassified_Fervidicoccaceae;uncultured_archaeon	ACTTTGCAATACACGAAAGTGTGACAGGGCTATCCCGAGTGCCATCCGCTGAGGAAGGCTTTTACCCAGTCTAGAAAGCTGGGGGAATAAGGAGAGGGCAAGTCTGGTGTCAGCCGCCGCGGTAATACCAGCTCTCCGAGTGGTGTGGATGTTTATTGGGCCTAAAGCATCCGTAGCTGGCTAAGTTAGTCCCCTGTTAAATCCAACGAATTAATCGTTGGCTCGCGGGGGATACTGCTTGGCTAGGGGACGAGAGAGGCAGACGGTATTTACGGGGTAGGGGTGAAATCCTATAATCCCGGGAAGACCACCAGTGGCGAAGGCTGTCTGCTAGAACGCGCCCGACGGTGAGGGATGAAAGCTGGGGGAGCGAACCGG	378	ACTTTGCAATACACGCAAGTGTGACAGGGCTATCCCGAGTGCCATCCGCTGAGGAAGGCTTTTACCCAGTCTAGAAAGCTGGGGGAATAAGGAGAGGGCAAGTCTGGTGTCAGCCGCCGCGGTAATACCAGCTCTCCGAGTGGTGTGGATGTCTATTGGGCCTAAAGCATCCGTAGCTGGCTAAGTCAGTCCCTTGTTAAATCCACCGAATTAATCGTTGGATTGCGGGGGATACTGCTTGGCTAGGGGACGAGAGAGGCAGACGGAATTTTCGGGGTAGGGGTGAAATCCTATAATCCCGGGAAGACCACCAGTGGCGAAGGCTGTCTGCTAGAACGCGCCCGACGGTGAGGGATGAAAGCTGGGGGAGCGAACCGG	10	4	77
Otu1124	Archaea;Euryarchaeota;Methanomicrobia;Methanomicrobiales;Methanospirillaceae;Methanospirillum;Methanospirillum_hungatei_JF-1	ACTTTACCATGCGGGCAACCGTGATAAGGAAACCCCGAGTGCCAGCACAGGCTGGCTGTCCACCAGTGTAAATAACTGGTGAAGAAAGGGCCGGGCAAGACCGGTGCCAGCCGCCGCGGTAATACCGGCGGCTCGAGTGGTGGCCGCTATTACTGGGCTTAAAGGGTCCGTAGCTGGATATGCAAGTCCCTTGAGAAATCCGCCGGCTTAACTGGCGGGCGTTCAGGGGAAACTGCATTTCTAGGGACCGGGAGAGGTGAGAGGTACTGCCGGGGTAGGAGTGAAATCCTGTAATCCCGGTGGGACCACCTATGGCGAAGGCATCTCACCAGAACGGGTCCGACAGTGAGGGACGAAAGCTGGGGGAGCAAACCGG	376	ACTTTACCATGCGGGCAACCGTGATAAGGAAACCCCGAGTGCCAGCACAGGCTGGCTGTCCACCAGTGTAAATAACTGGTGAAGAAAGGGCCGGGCAAGACCGGTGCCAGCCGCCGCGGTAATACCGGCGGCTCGAGTGGTGGCCGCTATTACTGGGCTTAAAGGGTCCGTAGCTGGATATGCAAGTCCCTTGAGAAATCCGCCGGCTTAACTGGCGGGCGTTCAGGGGAAACTGCATTTCTAGGGACCGGGAGAGGTGAGAGGTACTGCCGGGGTAGGAGTGAAATCCTGTAATCCCGGTGGGACCACCTATGGCGAAGGCATCTCACCAGAACGGGTCCGACAGTGAGGGACGAAAGCTGGGGGAGCAAACCGG	0	1	12
Otu1357	Archaea;Euryarchaeota;Methanomicrobia;Methanomicrobiales;Methanomicrobiaceae;Methanoculleus;uncultured_euryarchaeote	ACTTTACAATGCGGGCAACCGTGATAAGGGAACCTCGAGTGCCTGTATATGCAGGCTGTCCAGGTGTCTAAAACACACCTGAAGAAAGGGCCGGGCAAGACCGGTGCCAGCCGCCGCGGTAATACCGGCGGCTCGAGTGGTGGCCACTATTACTGGGCTTAAAGCGTTCGTAGCTGGGTTGTTAAGTCTCTTGGGAAATCTATCGGCTTAACCGATAGGCGTCCAAGGGATACTGGCAATCTAGGGACCGGGAGAGGTGAGGGGTACTTCAGGGGTAGGAGTGAAATCCTGTAATCCTTGGGGGACCACCTGTGGCGTAGGCGCCTCACCAGAACGGCTCCGACAGTGAGGGACGAAAGCTGGGGGAGCAAACCGG	376	ACTTTACAATGCGGGCAACCGTGATAAGGGAACCTCGAGTGCCTGTATATGCAGGCTGTCCAGGTGTCTAAAACACACCTGAAGAAAGGGCCGGGCAAGACCGGTGCCAGCCGCCGCGGTAATACCGGCGGCTCGAGTGGTGGCCACTATTACTGGGCTTAAAGCGTTCGTAGCTGGGTTGTTAAGTCTCTTGGGAAATCTATCGGCTTAACCGATAGGCGTCCAAGGGATACTGGCAATCTAGGGACCGGGAGAGGTGAGGGGTACTTCAGGGGTAGGAGTGAAATCCTGTAATCCTTGGGGGACCACCTGTGGCGTAGGCGCCTCACCAGAACGGCTCCGACAGTGAGGGACGAAAGCTGGGGGAGCAAACCGG	7	0	5
Otu49	Archaea;Euryarchaeota;Methanobacteria;Methanobacteriales;Methanobacteriaceae;Methanobacterium;Methanobacterium_curvum	CCCTATGGGGTGCAGCAGGCGCGAAACCTCCGCAATGCACGCAAGTGCGACGGGGGGACCCCAAGTGCCACTCTTAACGGGGTGGCTTTTCTAGAGTGTAAAAAGCTTTAGGAATAAGAGCTGGGCAAGACCGGTGCCAGCCGCCGCGGTAACACCGGCAGCTCAAGTGGTGGCCATTTTTATTGGGCCTAAAGCGTTCGTAGCCGGCCTGATAAGTCTTTGGTGAAATCCTACAGCTTAACTGTGGGAATTGCTGGGGATACTATCAGGCTTGAGGTCGGGAGAGGTTAGCGGTACTCCCAGGGTAGGGGTGAAATCCTATAATCCTGGGAGGACCACCTGTGGCGAAGGCGGCTAACTGGAACGAACCTGACGGTGAGTAACGAAAGCCAGGGGCGC…	448	CCCTATGGGGTGCACCAGTAGGGGAGAAGAAGCGCATGGCCTCCCTATGGGGTGCAGCAGGCGCGAAACCTCCGCAATGCACGCAAGTGCGACGGGGGGACCCCAAGTGCCACTCTTAACGGGGTGGCTTTTCTAGAGTGTAAAAAGCTTTAGGAATAAGAGCTGGGCAAGACCGGTGCCAGCCGCCGCGGTAACACCGGCAGCTCAAGTGGTGGCCATTTTTGTTGGGCCTAAAGCGTTCGTAGCCGGCCTGATAAGTCTTTGGTGAAATCCTACGGCTTAACTGTGGGAATTGCTGGGGATACTATCAGGCTTGAGGTCGGGAGAGGTTAGCGGTACTCCCAGGGTAGGGGTGAAATCCTTTAATCCTGGGAGGACCACCTGTGGCGAAGGCGGCTA…	15	9	2
Otu85	Archaea;Euryarchaeota;Methanomicrobia;Methanomicrobiales;Methanospirillaceae;Methanospirillum;uncultured_Methanospirillum_sp.	CCTTTACAATGCGGGCAACCGTGATAAGGAAACCCCGAGTGCCCGTAAACGCGGGCTGTCCATCTGTATAACACGCAGGTGAAGAAAGGGCCGGGCAAGACCGGTGCCAGCCGCCGCGGTAATACCGGCGGCTCGAGTGGTGGCCACTATTACTGGGCTTAAAGGGTCCGTAGCTTGATATGCAAGTCTCTTGAGAAATCCGCCAGCTTAACTGGTGGGCGTTCAGGGGAAACTGCATTTCTAGGGACCGGGAGAGGTGAGAGGTACTGCCGGGGTAGGAGTGAAATCCTGTAATCCCGGTGGGACCACCTATGGCGAAGGCATCTCACCAGAACGGGTCCGACAGTGAGGGACGAAAGCTGGGGGAGCAAACCGG	439	CCCTATGGGGTGCACCAGGAGAAGAAGTGCATGGCCACCCTATGGGGTGCAGCAGGCGCGAAACCTTTACAATGCGGGCAACCGTGATAAGGAAACCCCGAGTGCCCGTAAACGCGGGCTGTCCATCTGTATAACACGCAGATGAAGAAAGGGCCGGGCAAGACCGGTGCCAGCCGCCGCGGTAATACCGGCGGCTCGAGTGGTGGCCACTATTACTGGGCTTAAAGGGTCCGTAGCTTGATATGCAAGTCTCTTGAGAAATCCGCCAGCTTAACTGGTGGGCGTTCAGGGGAAACTGCATTTCTAGGGACCGGGAGAGGTGAGAGGTACTGCCGGGGTAGGAGTGAAATCCTGTAATCCCGGTGGGACCACCTATGGCGAAGGCATCTCACCAGAACG…	7	6	7
Otu100	Archaea;Euryarchaeota;Methanomicrobia;Methanosarcinales;Methanosaetaceae;Methanosaeta;uncultured_Methanosarcinales_archaeon	ACTTTACAATGCTGGCAACAGCGATAAGGGAACCTCGAGTGCCAGGTTACAAATCTGGCTGTCGAGACGCCTAAAAAGCATTTCATAGCAAGGGCCGGGCAAGACCGGTGCCAGCCGCCGCGGTAACACCGGCGGCTCGAGTGGTAACCGTTATTATTGGGTCTAAAGGGTCTGTAGCCGGCCCGATAAGTCTCTTGAGAAATCTGGCAGCTTAACTGTCAGGCTTTCAGGAGATACTGTCTGGCTCGAGGCCGGGAGAGGTGAGAGGTACTTCAGGGGTAGGGGTGAAATCTTGTAATCCTTGAAGGACCACCAGTGGCGAAGGCGTCTCACCAGAACGGACCTGACGGCAAGGGACGAAAGCTAGGGGCACGAACCGG	432	CCCTACGGGGCGCACCAGGCGAGAATCCCTATGGGGTGCAGCAGGCGCGAATACTTTACAATGCTGGCAACAGCGATAAGGGAACCTCGAGTGCCAGGTTACAAATCTGGCTGTCGATATGCCTAAAAAGCATTTCATAGCAAGGGCCGGGCAAGACCGGTGCCAGCCGCCGCGGTAACACCGGCGGCTCGAGTGGTAACCGTTATTATGGGGTCTAAAGGGTCTGTAGCCGGCGGGATAAGTCTCTTGAGAAATCTGGCAGCTTGACTGTCAGGCTTTCAGGAGATGCTGTCTGGCGAGAGGCCGGGAGAGGTGAGAGGTACTTCAGGGGTAGGGGTGAAATCTTGTAATCCGTGAAGAACCACCAGTGGCGAAGGCGTCTCACCAGAACGGACCTGA…	1	2	31
Otu269	Archaea;Euryarchaeota;Halobacteria;Halobacteriales;Halobacteriaceae;Halostagnicola;Halostagnicola_sp._T26	CCTTTACACTGCACGAGAGTGCGATAAGGGGACTCCAAGTGCGAGGGCATATAGTCCTCACTTTTTCCGACCGTAGGATGGTCGGCGAATAAGTGCTGGGCAAGACCGGTGCCAGCCGCCGCGGTAATACCGGCAGCACAAGTGATGACCGCTATTATTGGGCCTAAAGCGTCCGTAGCTGGCCACGCAAGTCCATCGGGAAATCTCTCCGCTCAACGGAGAGGCGTCCGGTGGAAACTGCATGGCTTGGGACCGGAAGATCCAGAGGGTACGTCTGGGGTAGGAGTGAAATCCTGTAATCCGAGACGGACCACCGGTGGCGAAAGCGCTCTGGAAAGACGGATCCGACGGTGAGGGACGAAAGCTCGGGTCACGAACCGG	381	CCTTTACACTGCACGAGAGTGCGATAAGGGGACTCCAAGTGCGAGGGCATATAGTCCTCGCTTTTTCCGACCGTAGGATGGTCGGCGAATAAGTGCTGGGCAAGACCGGTGCCAGCCGCCGCGGTAATACCGGCAGCACAAGTGATGACCGCTATTATTGGGCCTAAAGCGTCCGTAGCTGGCCACGCAAGTCCATCGGGAAATCTCCCCGCTCAACGAGGAGGCGTCCGGTGGAAACTGCATGGCTTGGGACCGGAAGACCCAGAGGGTACGTCTGGGGTAGGAGTGAAATCCTGTAATCCGAGACGGACCACCGGTGGCGAAAGCGCTCTGGAAAGACGGATCCGACGGTGAGGGACGAAAGCTCGGGTCACGAACCGG	0	0	22
Otu784	Archaea;Crenarchaeota;Thermoprotei;Fervidicoccales;Fervidicoccaceae;unclassified_Fervidicoccaceae;uncultured_archaeon	ACTTTGCAATACACGAAAGTGTGACAGGGCTATCCCGAGTGCCATCCGCTGAGGAAGGCTTTTACCCAGTCTAGAAAGCTGGGGGAATAAGGAGAGGGCAAGTCTGGTGTCAGCCGCCGCGGTAATACCAGCTCTCCGAGTGGTGTGGATGTTTATTGGGCCTAAAGCATCCGTAGCTGGCTAAGCTAGTCCCCTGTTAAATCCAACGAATTAATCGTTGGATCGCGGGGGATACTGCTTGGCTAGGGGACGAGAGAGGCAGACGGTATTTCCGGGGTGGGGGTGAAATCCTATAATCCCGGGAAGACCACCAGTGGCGAAGGCTGTCTGCTAGAACGCGCCCGACGGTGAGGGATGAAAGCTGGGGGAGCGAACCGG	378	ACTTTGCAATACACGCAAGTGTGACAGGGCTATCCCGAGTGCCATCCGCTGAGGAAGGCTTTTACCCAGTCTAGAAAGCTGGGAGAATAAGGAGAGGGCAAGTCTGGTGTCAGCCGCCGCGGTAATACCAGCTCTCCGAGTGGTGTGGATGTTTATTGGGCCTAAAGCATCCGTAGCTGGCTAAGTCAGTCCCTTGTTAAATCCACCGAATTAATCGTTGGATTGCGGGGGATACTGCTTGGCTAGGGGACGAGAGAGGCAGACGGTATTTTTGGGGTAGGGGTGAAATCCTATAATCCCAGGAAGACCACCAGTGGCGAAGGCTGTCTGCCAGAACGCGCCCGACGGTGAGGGATGAAAGCTGGGGGAGCGAACCGG	10	21	106
Otu943	Archaea;Crenarchaeota;Thermoprotei;Fervidicoccales;Fervidicoccaceae;unclassified_Fervidicoccaceae;uncultured_archaeon	ACTTTGCAATACACGAAAGTGTGACAGGGCTATCCCGAGTGCCATCCGCTGAGGAAGGCTTTTACCCAGTCTAGAAAGCTGGGGGAATAAGGAGAGGGCAAGTCTGGTGTCAGCCGCCGCGGTATACCAGCTCTCCGAGTGGTGTGGATGTTTATTGGGCCTAAAGCATCCGTAGCTGGCTAAGTTAGTCCCCTGTTAAATCCAACGAATTAATCGTTGGATCGCGGGGGATACTGCTTGGCTAGGGGACGAGAGAGGCAGACGGTATTTCCGGGGTAGGGGTGAAATCCTATAATCCCGGGAAGACCACCAGTGGCGAAGGCTGTCTGCTAGAACGCGCCCGACGGTGAGGGATGAAAGCTGGGGGAGCGAACCGG	378	ACTTTGCAATACACGAAAGTGTGACAGGGCTATCCCGAGTGCCATCCGCTGAGGAAGGCTTTTACCCAGTCTAGAAAGCTGGGGGAATAAGGAGAGGGCAAGTCTGGTGTCAACCGCCGCGGTAATACCAGCTCCCCGAGTGGTGTGGATGTTTATTGGGCCTAAAGCATCCGTAGCTGGCTAAGTTAGTCCCCTGTTAAATCCAACGAATTAATCGTTGGATCGCGGGGGATACTGCTTGGCTAGGGGACGAGAGAGGCAGACGGTATTTCCGGGGTAGGGGTGAAATCATATAATCCCGGGAAGACCACCAGTGGCGAAGGCTGTCTGCTAGAACGCGCCCGACGGTGAGGGATGAAAGCTGGGGGAGCGAACCGG	0	6	12
Otu1087	Archaea;Euryarchaeota;Methanomicrobia;Methanomicrobiales;Methanospirillaceae;Methanospirillum;Methanospirillum_hungatei_JF-1	ACTTTACCATGCGGGCAACCGTGATAAGGAAACCCCGAGTGCCAGCACAGGCTGGCTGTCCGCCAGTGTAAATAACTGGTGAAGAAAGGGCCGGGCAAGACCGGTGCCAGCCGCCGCGGTAATACCGGCGGCTCGAGTGGTGGCCACTATTACTGGGCTTAAAGGGTCCGTAGCTGGATATACAAGTCTCTTGAGAAATCCGCCGGCTTAACCGGTGGGCGTTCAGGGGAAACTGTATTTCTAGGGACCGGGAGAGGTGAGAGGTACTGCCGGGGTAGGAGTGAAATCCTGTAATCCCGGTGGGACCACCTATGGCGAAGGCATCTCACCAGAACGGACCTGACGGCAAGGGACGAAAGCTAGGGGCACGAACCGG	376	ACTTTACCATGCGGGCAACCGTGATAAGGGAACCCCGAGTGCCAGCACAGGCTGGCTGTCCGCCAGTGTAAATAACTGGTGAAGAAAGGGCCGGGCAAGACCGGTGCCAGCCGCCGCGGTAATACCGGCGGCTCGAGTGGTGGCCACTATTACTGGGCTTAAAGGGTCCGTAGCTGGATGTACAAGTCTCTTGAGAAATCCGCCGGCTTAACCGGTGGGCGTTCAGGGGAAACTGTATTTCTAGGGACCGGGAGAGGTGAGAGGTACTGCCGGGGTAGGAGTGAAATCCTGTAATCCCGGTGGGACCACCTATGGCGAAGGCATCTCACCAGAACGGACCTGACGGCAAGGGACGAAAGCTAGGGGCACGAACCGG	11	5	6
Otu1296	Archaea;Euryarchaeota;Methanomicrobia;Methanomicrobiales;Methanospirillaceae;Methanospirillum;uncultured_archaeon	ACTTTACAATGCGGGCAACCGTGATAAGGAAACCCCGAGTGCCACCACAGGGTGGCTGTCCACCAGTGTAAAAAACTGGTGAAGAAAGGGCCGGGCAAGACCGGTGCCAGCCGCCGCGGTAATACCGGCGGCTCGAGTGGTGGCCGCTTTTACTGGGCTTAAAGGGTCCGTAGCTTGATTCACAAGTCCCTTGAGAAATCCACCGGCTTAACTGGTGGGCGTTCAGGGGAAACTGGTCTTCTAGGGACCGGGAGAGGTGAGAGGTACTGCCGGGGTAGGAGTGAAATCCTGTAATCCCGGTGGGACCACCTATGGCGAAGGCATCTCACCAGAACGGCTCCGACAGTGAGGGACGAAAGCTGGGGGAGCAAACCGG	376	ACTTTACAATGCGGGCAACCGTGATAAGGAAACCCCGAGTGCCACCACAGGGTGGCTGTCCACCAGTGTAAAAAACTGGTGAAGAAAGGGCCGGGCAAGACCGGTGCCAGCCGCCGCGGTAATACCGGCGGCTCGAGTGGTGGCCGCTTTTACTGGGCTTAAAGGGTCCGTAGCTTGATTCACAAGTCCCTTGAGAAATCCATCGGCTTATCTGTTGGGCGTTCAGGGGATACTGTGGTTCTAGGGACCGGGAGAGGTGAGAGGTACTGCCGGGGTAGGAGTGAAATCCTGTAATCCCGGTAGGACGACCTATGGCGAAGGCATCTCACCAGAACGGCTCCGACAGTGAGGGACGAAAGCTGGGGGAGCAAACCGG	4	3	28
Otu1360	Archaea;Euryarchaeota;Methanomicrobia;Methanomicrobiales;Methanospirillaceae;Methanospirillum;Methanospirillum_hungatei_JF-1	CTTTACCATGCGGGCAACCGTGATAAGGAAACCCCGAGTGCCAGCAAAGGCTGGCTGTCCGCCAGTGTAAATAACTGGTGAAGAAAGGGCCGGGCAAGACCGGTGCCAGCCGCCGCGGTAATACCGGCGGCTCGAGTGGTGGCCACTATTACTGGGCTTAAAGGGTCCGTAGCTGGATATACAAGTCTCTTGAGAAATCCGCCGGCTTAACCGGTGGGCGTTCAGGGGAAACTGTATTTCTAGGGACCGGGAGAGGTGAGAGGTACTGCCGGGGTAGGAGTGAAATCCTGTAATCCCGGTGGGACCACCTATGGCGAAGGCATCTCACCAGAACGGGTCCGACAGTGAGGGACGAAAGCTGGGGGAGCAAACCG	376	ACTTTACCATGCGGGCAACCGTGATAAGGAAACCCCGAGTGCCAGCACAGGCTGGCTGTCCGCCAGTGTAAATAACTGGTGAAGAAAGGGCCGGGCAAGACCGGTGCCAGCCGCCGCGGTAATACCGGCGGCTCGAGTGGTGGCCACTATTACTGGGCTTAAAGGGTCCGTAGCTGGGTATACAAGTCTCTTGAGAAATCCGCCGGCTTAACCGGTGGGCGTTCAGGGGAAACTGTATTTCTAGGGACCGGGAGAGGTGAGAGGTACTGACGGGGTAAGAGTGAAATCCTGTAATCCCGGTGGGACCACCTATGGCGAAGGCATCTCACCAGAACGGGTCCGACAGTGAGGGACGAAAGCTGGGGGTGCAAACCGG	1	3	19
Otu12	Archaea;Euryarchaeota;Methanomicrobia;Methanomicrobiales;Methanospirillaceae;Methanospirillum;uncultured_Methanomicrobiales_archaeon	ACTTTACCATGCGGGCAACCGTGATAAGGAAACCCCGAGTGCCAGCACAGGCTGGCTGTCCACCAGTGTAAATAACTGGTGAAGAAAGGGCCGGGCAAGACCGGTGCCAGCCGCCGCGGTAATACCGGCGGCTCGAGTGGTGGCCACTATTACTGGGCTTAAAGGGTCCGTAGCTTGATATGCAAGTCTTTTGAGAAATCCGCCGACTTAACTGGTGGGCGTTCAGGGGAAACTGCATTTCTAGGGACCGGGAGAGGTGAGAGGTACTGCCGGGGTAGGAGTGAAATCCTGTAATCCCGGTGGGACCACCTATAGCGAAGGCATCTCACCAGAACGGGTCCGACAGTGAGGGACGAAAGCTGGGGGAGCAAACCGG	466	CCCTATGGGGTGCAGCAGGGAGAAGAAGTGCATGGCCACCCAATGGGGTGCAGCAGGCGAGAATCCCTATGGGGTGCACCAGGCGCGAAAACTTTACCATGCGGGCAACCGTGATAAGGAAACCCCGAGTGCCAGCACAGGCTGGCTGTCCGCCAGTGTAAATAACTGGTGAAGAAAGGGCCGGGCAAGACCGGTGCCAGCCGCCGCGGTAATACCGGCGGCTCGAGTGGTGGCCACTATTACTGGGCTTAAAGGGTCCGTAGCTTGATATGCAAGTCTCTTGAGAAAGCCGCCAGCTCAACTGGTGGGCGTTCAGGGGAAACTGCATTTCTAGGGACCGGGAGAGGTGAGAGGTACTGCCGGGGTAGGAGTGAAATCCTGTAATCCCGGTGGGACCAC…	9	40	105
Otu61	Archaea;Crenarchaeota;Thermoprotei;Fervidicoccales;Fervidicoccaceae;unclassified_Fervidicoccaceae;uncultured_archaeon	ACTTTGCAATACACGAAAGTGTGACAGGGCTATCCCGAGTGCCATCCGCTGAGGAAGGCTTTTACCCAGTCTAGAAAGCTGGGGGAATAAGGAGAGGGCAAGTCTGGTGTCAGCCGCCGCGGTAATACCAGCTCTCCGAGTGGTGTGGATGTTTATTGGGCCTAAAGCATCCGTAGCTGGCTAAGTTAGTCCCCTGTTAAATCCAACGAATTAATCGTTGGATCGCGGGGGATACTGCTTGGCTAGGGGACGAGAGAGGCAGACGGTATTTCCGGGGTAGGGGTGAAATCCTATAATCCCGGGAAGACCACCAGTGGCGAAGGCTGTCTGCTAGAACGCGCCCGACGGTGAGGGATGAGAGCTGGGGGAGCGAACCGGA	445	CCCTATGGGGTGCAGCAGTGGGGAGAAGAAGTGCATGGCCTCCCTATGGGGTGCAGCAGTCGCGAAAACTTTGCAATACACGAAAGTGTGACAGGGCTATCCCGAGTGCCATCCGCTGAGGAAGGCTTTTACCCAGTCTAGAACGCTGGGGGAATAAGGAGAGGGCAAGTCTGGTGTCAGCCGCCGCGGTAATACCAGCTCTCCGAGTGGTGTGGATGTTTATTGGGCCTAAAGCATCCGTAGCTGGCTAAGTTAGTCCCCTGTTAAATCCAACGAATTAATCGTTGGATCGCGGGGGATACTGCTTGGCTAGGGGACGAGAGAGGCAGACGGTATTTCCGGGGTAGGGGTGAAATCCTATAATCCCGGGAAGACCACCAGTGGCGAAGGCTGTCTGCT…	9	76	57
Otu205	Archaea;Euryarchaeota;Methanomicrobia;Methanomicrobiales;Methanoregulaceae;Methanoregula;uncultured_archaeon	ACTTTACAATGCGGGAAACCGTGATAGGGGAACTCTGAGTGCCCGTTAAATCGGGCTGTCCATCAGTTTAAACAACTGGTGAAGAAAGGGCCGGGCAAGACCGGTGCCAGCCGCCGCGGTAATACCGGCGGCTCGAGTGGTGGCCACTATTACTGGGCTTAAAGCGTTCGTAGCTGGTTTGTTAAGTCTCTGGGGAAATCTTCCGGCTTAACCGGAAGGCGTCTCAGGGATACTGGCAGACTAGGGACCGGGAGAGGTGAGGGGTACTCCAGGGGTAGGAGTGAAATCCTGTAATCCTTGGGGGACCACCTGTGGCGAAGGCGCCTCACCAGAACGGCTCCGACAGTGAGGGACGAAAGCTGGGGGAGCAAACCGG	402	CCCTATGGGGTGCAGCAGGCGCGAAAACTTTGCAATGCGGGAAACCGTGACAAGGGAACTCTGAGTGCCCGTAAAATCGGGCTGTCCATCAGTTTAAAAAACTGGTGAAGAAAGGGCCGGGCAAGACCGGTGCCAGCCGCCGCGGTAATACCGGCGGCTCGAGTGGTGGCCACTATTACTGGGTTTAAAGCGTTCGTAGCTGGTTTGTTAAGTCTCTGGGGAAATCTTCCGGCTCAACCGGAAGGCGTTTCAGGGATACTGGCAGACTAGGGACCGGAAGAGGTGAGAGGTACTCCAGGGGTAGGAGTGAAATCCTGTAATCCTTGGGGGACCACCTGTGGCGAAGGCGTCTCACCAGGACGGCTCCGACAGTGAGGGACGAAAGCTGGGGGAGCAAAC…	9	5	7
Otu274	Archaea;Euryarchaeota;Methanomicrobia;Methanosarcinales;Methanosarcinaceae;Methanosarcina;uncultured_euryarchaeote	ACTTTACAATGCGGGAAACCGTGATAAGGGGACACCGAGTGCCAGCATCATATGTTGGCTGTCCAGATGTGTAAAATACATCTGTTAGCAAGGGCCGGGCAAGACCGGTGCCAGCCGCCGCGGTAACACCGGCGGCCCGAGTGGTGATCGTGATTATTGGGTCTAAAGGGTCCGTAGCCGGTTTGGTCAGTCCTCCGGGAAATCTGACGGCTCAAACGTTAGGCTTTCGGTGGATACTGCCAGACTTGGAACCGGGAGAGGTAAGAGGTACTACAGGGGTAGGAGTGAAATCTTGTAATCCCTGTGAGACCACCTGTGGCGAAGGCGTCTTACCAGAACGGGTTCGACGGTGAGGGACGAAAGCTGGGGG	381	ACTTTACAATGCGGGAAACCGTGATAAGGGGACACCGAGTGCCAGCATCATATGCTGGCTGTCCGGATGTGTAAAATACATCCGTTAGCAAGGGCCGGGCAAGACCGGTGCCAGCCGCCGCGGTAACACCGGCGGCCCGAGTGGTGATCGTGATTATTGGGTCTAAAGGGTCCGTAGCCGGTTTGGTCAGTCCTCCGGGAACTCTGACGGCTCAACCGTTAGGCTTTCGGTGGGTACTGCCAGACTTGGAACCGGGAGAGGTAAGAGGTACTACAGGGGTAGGAGTGAAATCGTGTAATCCCTGTGAGACCACCTGTGGCGAAGGCGTCTAACCAGAGCGGGTTCGACGGTGAGGGACGGAAGATGGGGGCACGAACCGGA	1	3	11
Otu462	Archaea;Euryarchaeota;Methanomicrobia;Methanosarcinales;Methanosaetaceae;Methanosaeta;uncultured_Methanosarcinales_archaeon	ACTTTACAATGCTGGCAACAGCGATAAGGGAACCTCGAGTGCCAGGTTACAAATCTGGCTGTCGAGATGCCTAAAAAGCATTTCATAGCAAGGGCCGGGCAAGACCGGTGCCAGCCGCCGCGGTAACACCGGCGGCTCGAGTGGTAACCGCTATTATTGGGTCTAAAGGGTCTGTAGCCGGCCGGATAAGTCTCTTGAGAAATCTGGCAGCTTAACTGTCAGGCTTTCAGGAGATACTGTCCGGCTCGAGGCCGGGAGAGGTGAGAGGTACTTCAGGGGTAGGGGTGAAATCTTGTAATCCTTGAAGGACCACCAGTGGCGAAGGCGTCTCACCAGAACGGACCTGACGGCAAGGGACGAAAGCTAGGGGCACGAACCG	380	ACTTTACAATGCTGGCAACAGCGATAAGGGAACCTCGAGTGCCAGGTTACAAATCTGGCTGTCGAGATGCCTAAAAAGCATTTCATAGCAAGGGCCGGGCAAGACCGGTGCCAGCCGCCGCGGTAACACCGGCGGCTCGAGTGGTAACCGCTACTATTGGGTCTAAAGGGTCTGTAGCCGGCCGGATAAGTATCTTTAGAAATCTGGCAGCTTAACTGTCAGGCTTTCAGGAGATACTGTCTGGCTAGAGGCCGGGAGAGGTGAGAGGTACTTCAGGGGTAGGAGTGAAATCTTGTTATCATTGAGGGACCACCCGTGGCGAAGGCGTCTCACCAGAACGAACCTGACGGCAAGGGACGAAAGCTAGGGGCACGAACCGG	2	2	6
Otu579	Archaea;Crenarchaeota;Thermoprotei;Fervidicoccales;Fervidicoccaceae;unclassified_Fervidicoccaceae;uncultured_archaeon	CCTTTGCAATACACGCAAGTGTGACAGGGCTATCCCGAGTGCCATCCGCTGAGGAAGGCTTTTACCCAGTCTAGAACGCTGGGGGAATAAGGAGAGGGCAAGTCTGGTGTCAGCCGCCGCGGTAATACCAGCTCTCCGAGTGGTGTGGATGTTTATTGGGCCTAAAGCATCCGTAGCTGGCTAAGTTAGTCCCTTGTTAAATCCACCGAATTAATCGTTGGATCGCGGGGGATACTGCTTGGCTAGGGGACGAGAGAGGCAGACGGTATTTTTGGGGTAGGGGTGAAATCCTATAATCCCAGGAAGACCACCAGTGGCGAAGGCTGTCTGCTAGAACGCGCCCGACGGTGAGGGATGAAAGCTGGGGGAGCGAACCGG	378	CCTTTGCAATAAGCGAAAGCTTGACAGGGCTATCCCGAGTGCCATCCGCTGAGGAAGGCTTTTACCCAGTGTAGACCGCTGGGGGAATAAGGAGAGGGCAAGTCTGGTGTCAGCCGCCGCGGTAATACCAGCTCTTCGAGTGGTGTGGATGTTTATTGGGCCTAAAGCATCCGTAGCTGGCTAAGTTAGTCTCCTGTTAAATCCACCGAATTAATCGTTGGACTGCGGGGGATACTGCTTGGCTAGGGGACGAGAGAGGCAGACGGTATTTTTAGGGTAGGGGTGAAATCCTATAATCCCAGGAAGACCACCAGTGGCGAAGGCTGTCTGCTAGAACGCGCCCGACGGTGAGGGATGAAAGCTGGGGGAGCGAACCGG	2	14	8
Otu607	Archaea;Crenarchaeota;Thermoprotei;Fervidicoccales;Fervidicoccaceae;unclassified_Fervidicoccaceae;uncultured_archaeon	ACTTTGCAATAAGCGAAAGCTTGACAGGGCTATCCCGAGTGCCATCCGCTGAGGAAGGCTTTTACCCAGTCTAGATAGCTGGGGGAATAAGGAGAGGGCAAGTCTGGTGTCAGCCGCCGCGGTAATACCAGCTCTCCGAGTGGTGTGGATGTTTATTGGGCCTAAAGCATCCGTAGCTGGCTAGGTCAGTCCCTTGTCAAATCCACCGAATTAATCGTTGGATCGCGGGGGATACTGCTTGGCTAGGGGACGAGAGAGGCAGACGGTATTTTCGGGGTAGGGGTGAAATCCTATAATCCCGGGAAGACCACCAGTGGCGAAGGCTGTCTGCTAGAACGCGCCCGACGGTGAGGGATGAAAGCTGGGGGAGCGAACCGG	378	ACTTTGCAATACACGCAAGTGTGACAGGGCTATCCCGAGTGCCATCCGCTGAGGAAGGCTTTTACCCAGTCTAGATAGCTGGGGGAATAAGGAGAGGGCAAGTCTGGTGTCAGCCGCCGCGGTAATACCAGCTCTCCGAGTGGTGTGGATGTTTATTGGGCCTAAAGCATCCGTAGCTGGCTAGGTCAGTCCCTTGTCAAATCCACCGAATTAATCGTTGGATCGCGGGGGATACTGCTTGGCTAGGGGACGAGAGAGGCAGACGGTATTTTCGGGGTAGGGGTGAAATCCTATAATCCCGGGAAGACCACCAGTGGCGAAGGCTGTCTGCTAGAACGCGCCCGACGGTGAGGGATGAAGGCTGGGGGAGCGAACCGG	23	22	10
Otu661	Archaea;Crenarchaeota;Thermoprotei;Fervidicoccales;Fervidicoccaceae;unclassified_Fervidicoccaceae;uncultured_archaeon	ACTTTGCAATACACGAAAGTGTGACAGGGCTATCCCGAGTGCCATCCGCTGAGGAAGGCTTTTACCCAGTCTAGAACGCTGGGGGAATAAGGAGAGGGCAAGTCTGGTGTCAGCCGCCGCGGTAATACCAGCTCTCCGAGTGGTGTGGATGTTTATTGGGCCTAAAGCATCCGTAGCTGGCTAAGTTAGTCCCCTGTTAAATCCAACGAATTAATCGTTGGATCGCGGGGGATACTGCTTGGCTAGGGGACGAGAGAGGCAGACGGTATTTCCGGGGTAGGGGTGAAATCCTATAATCCCGGGAAGACCACCAGTGGCGAAGGCGTCTCACCAGAACGGACCTGACGGCAAGGGACGAAAGCTAGGGGCACGAACCGG	378	ACTTTGCAATACACGAAAGTGTGACAGGGCTATCCCGAGTGCCATCCGCTGAGGAAGGCTTTTACCCAGTCTAGAACGCTGGGGGAATAAGGAGAGGGCAAGTCTGGTGTCAGCCGCCGCGGTAATACCAGCTCTCCGAGTGGTGTGGATGTTTATTGGGCCTAAAGCATCCGTAGCTGGCTAAGTTAGTCCCCTGTTAAATCCAACGAATTAATCGTTGGATCGCGGGGGATACTGCTTGGCTAGGGGACGAGAGAGGCAGACGGTATTTCCGGGGTAGGGGTGAAATCCTATAATCCCGGGAAGACCACCAGTGGCGAAGGCGTCTCACCAGAACGGACCTGACGGCAAGGGACGAAAGCTAGGGGCACGAACCGG	4	2	5
Otu864	Archaea;Crenarchaeota;Thermoprotei;Fervidicoccales;Fervidicoccaceae;unclassified_Fervidicoccaceae;uncultured_archaeon	ACTTTGCAATACACGAAAGTGTGACAGAGCTATCCCGAGTGCCATCCGCTGAGGAAGGCTTTTACCCAGTCTAGAAAGCTGGGGGAATAAGGAGAGGGCAAGTCTGGTGTCAGCCGCCGCGGTAATACCAGCTCTCCGAGTGGTGTGAATGTTTATTGGGCCTAAAGCATCCGTAGCTGGCTAAGTTAGTCCCCTGTTAAATCCAACGAATTAATCGTTGGATCGCGGGGGATACTGCTTGGCTAGGGGACGAGAGAGGCAGACGGTATTTCCGGGGTAGGGGTGAAATCCTATAATCCCGGGAAGACCACCAGTGGCGAAGGCTGTCTGCTAGAACGCGCCCGACGGTGAGGGATGAAAGCTGGGGGAGCGAACCGG	378	ACTTTGCAATACACGAAAGTGTGACAGGGCTACCCCGAGTGCCATCCGCTGAGGAAGGCTTTTACCCAGTCTAGAAAGCTGGGGGAATAAGGAGAGGGCAAGTCTGGTGTCAGCCGCCGCGGTAATACCAGCTCTCCGAGTGGTGTGGATGTTTATTGGGCCTAAAGCATCCGTAGCTGGCTAAGTTAGTCCCCTGTTAAATCCAACGAATTAATCGTTGGATCGCGGGGGATACTGCTTGGCTAGGGGACGAGAGAGGCAGACGGTATTTCCGGGGTAGGGGTGACATCCTATAATCCCGGGAAGACCACCAGTGGCGAAGGCTGTCTGCTAGAACGCGCCCGACGGTGAGGGATGAAAGCTGGGGGAGCGAACCGG	1	3	24
Otu1144	Archaea;Euryarchaeota;Methanomicrobia;Methanomicrobiales;Methanospirillaceae;Methanospirillum;uncultured_Methanospirillum_sp.	ACTTTACAATGCGGGCAACCGTGATAAGGAAACCCCGAGTGCCAGCATAGGCTGGCTGTCCACCAGTGTAAACAGCTGGTGAAGAAAGGGCCGGGCAAGACCGGTGCCAGCCGCCGCGGTAATACCGGCGGCTCGAGTGGTGGCCGCTATTACTGGGCTTAAAGGGTCCGTAGCTGGATTTACAAGTCCCTTGAGAAATCCGCCGGCTTAACTGGCGGGCGTTCAGGGGAAACTGTAATTCTAGGGACCGGGAGAGGTGAGAGGTACTGCCGGGGTAGGAGTGAAATCCTGTAATCCCGGTGGGACCACCAATGGCGAAGGCATCTCACCAGAACGGGTCCGACAGTGAGGGACGAAAGCTGGGGGAGCAAACCGG	376	ACTTTACAATGCGGGCAACCGTGATAAGGAAACCCCGAGTGCCAGCATAGGCTGGCTGTCCACCAGTGTAAACAGCTGGTGAAGAAAGGGCCGGGCAAGACCGGTGCCAGCCGCCGCGGTAATACCGGCGGCTCGAGTGGTGGCCGCTATTACTGGGCTTAAAGGGTCCGTAGCTGGATTTACAAGTCCCTTGAGAAATCCGCCGGCTTAACTGGCGGGCGTTCAGGGGAAACTGTAATTCTAGGGACCGGGAGAGGTGAGAGGTACTGCCGGGGTAGGAGTGAAATCCTGTAATCCCGGTGGGACCACCAATGGCGAAGGCATCTCACCAGAACGGGTCCGACAGTGAGGGACGAAAGCTGGGGGAGCAAACCGG	8	2	4
Otu1384	Archaea;Euryarchaeota;Methanomicrobia;Methanomicrobiales;Methanospirillaceae;Methanospirillum;uncultured_archaeon	ACTTTACAATGCGGGCAACCGTGATAAGGAAACCCCGAGTGCCAGCATAGGTTGGCTGTCCGCCAGTGTAAAAAACTGGTGAAGAAAGGGCCGGGCAAGACCGGTGCCAGCCGCCGCGGTAATACCGGCGGCTCGAGTGGTGGCCGCTTTTACTGGGCTTAAAGGGTCCGTAGCTTGATTCACAAGTCCCTTGAGAAATCCATCGGCTTAACTGATGGGCGTTCAGGGGATACTGTGGTTCTAGGGACCGGGAGAGGTGAGAGGTACTGCCGGGGTAGGAGTGAAATCCTGTAATCCCGGTGGGACGACCTATGGCGAAGGCATCTCACCAGAACGGCTCCGACAGTGAGGGACGAAAGCTGGGGGAGCAAACCGG	376	ACTTTACAATGCGGGCAACCGTGATAAGGAAACCCCGAGTGCCACCACAGGGTGGCTGTCCACCAGTGTAAAAAACTGGTGAAGAAAGGGCTGGGCAAGACCGGTGCCAGCCGCCGCGGTAATACCGGCGGCTCGAGTGGTGGCCGCTTTTACTGGGCTTAAAGGGTCCGTAGCTTGATTCACAAGTCCCTTGAGAAATCCATCGGCTTAACTGATGGGCGTTCAGGGGATACTGTGGTTCTAGGGACCGGGAGAAGTGAGAGGTACTGCCGGGGTAGGAGTGAAAACCTGTAATCCCGGTGGGACGACCTATGGCGAAGGCATCTCACCAGAACGGCTCCGACAGTGAGGGACGAAAGCTGGGGGAGCAAACCGG	9	31	127
Otu39	Archaea;Euryarchaeota;Methanomicrobia;Methanosarcinales;Methanosaetaceae;Methanosaeta;uncultured_Methanosarcinales_archaeon	CCCTATGGGGTGCACCAGGCGAGAATCCCTATGGGGTGCAGCAGGCGCGAAAACTTTACAATGCTGGCAACAGCGATAAGGGAACCTCGAGTGCCAGGTTACAAATCTGGCTGTCGAGATGCCTAAAAAGCATTTCATAGCAAGGGCCGGGCAAGACCGGTGCCAGCCGCCGCGGTAACACCGGCGGCTCGAGTGGTAACCGTTATTATTGGGTCTAAAGGGTCTGTAGCCGGCCGGATAAGTCTCTTGAGAAATCTGGCAGCTTAACTGTCAGGCTTTCAGGAGATACTGTCTGGCTCGAGGCCGGGAGAGGTGAGAGGTACTTCAGGGGTAGGGGTGAAATCTTGTAATCCTTGAAGGACCACCAGTGGCGAAGGCGTCTCACCAGAACGGACCTGA…	458	CCCTATGGGGTGCACCAGGCGAGGATCCCTATGGGGTGCACCAGGCGAGAATCCCTATGGGGTGCACCAGGCGCGAAAACTTTACAATGCTGGCAACAGCGATAAGGGAACCTCGAGTGCCAGGTTACAAATCTGGCTGTCGAGATGCCTAAAAAGCATTTCATAGCAAGGGCCGGGCAAGACCGGTGCCAGCCGCCGCGGTAACACCGGCGGCTCGAGTGGTAACCGTTAGTATTGGGTCTAAAGGGTCTGTAGCCGGCCGGATAAGTCTCTTGAGAAATCTGGCAGCTTAACTGTCAGGCTTTCAGGAGATACTGTCTGGCTCGAGGCCGGGAGAGGTGAGAGGTACTTCAGGGGTAGGGGTGAAATCTTGTAATCCTTGAAGGACCACCAGTGGCG…	31	22	51
Otu196	Archaea;Euryarchaeota;Methanomicrobia;Methanomicrobiales;Methanospirillaceae;Methanospirillum;uncultured_Methanospirillum_sp.	CCTTTACAATGCGGGCAACCGTGGTAAGGAAACCCCGAGTGCCCGTAAACGCGGGCTGTCCATCTGTATAACACGCAGGTGAAGAAAGGGCCGGGCAAGACCGGTGCCAGCCGCCGCGGTAATACCGGCGGCTCGAGTGGTGGCCACTATTACTGGGCTTAAAGGGTCCGTAGCTTGAGCAATAAGTCCCTTGGGAAATTCAGCAGCTTAACTGGTGACAGTTCAGGGGACACTGTTGTTCTAGGGATCGGGAGAGGTAAGAGGTA	402	CCCTACGGGGTGCAGCAGGCGCGAAACCTTTACAATGCGGGCAACCGTGATAAGGAAACCCCGAGTGCCCGTAAACGCGGGCTGTCCATCTGTATAACACGCAGGTGAAGAAAGGGCCGGGCAAGACCGGTGCCAGCCGCCGCGGTAATACCGGCGGCTCGAGTGGTGGCCACTATTACTGGGCTTAAAGGGTCCGTAGCTTGAGCAATAAGTCCCTTGGGAAATTCAGCAGCTTAACTGGTGACAGTTCAGGGGACACTGTTGTTCTAGGGATCGGGAGAGGTAAGAGGTACTGCCGGGGTAGGAGTGAAATCCTGTAATCCCGGTGGGACCACCGATGGCGAAGGCGTCTCACCATAACGGACCTGACGGCAAGGGACGAAAGCTAGGGGCACGAAC…	14	10	8
Otu439	Archaea;Euryarchaeota;Methanomicrobia;Methanosarcinales;Methanosarcinaceae;Methanosarcina;uncultured_archaeon	ACTTTACAATGCGGGAAACCGTGATAAGGGAACACCGAGTGCCAGCATCATATGCTGGCTGTCCAGATGTGTAAACTACATCTGTTAGCAAGGGCCGGGCAAGACCGGTGCCAGCCGCCGCGGTAACACCGGCGGCCCGAGTGGTGACCGTTATTATTGGGTCTAAAGGGTCCGTAGCCGGTTTGGTCAGTCCTCCGGGAAATCTGATAGCTTAACTGTTAGGCTTTCGGGGGATACTGCCAGGCTTGGAACCGGGAGAGGTAAGAGGTACTACAGGGGTAGGAGTGAAATCTTGTAATCCCTGTGAGACCACCTGTGGCGAAGGCGTCTTACCAGAACGGGTTCGACGGTGAGGGACGAAAGCTGGGGGCACGAACCGG	380	ACTTTACAATGCGGGAAACCGTGATAAGGGAACACCGAGTGCCAGCATCATATGCTGGCTGTCCAGATGTGTAAACTACATCTGTTAGCAAGGGCCGGGCAAGACCGGTGCCAGCCGCCGCGGTAACACCGGCGGCCCGAGTGGTGACCGTTATTATTGGGTCTAAAGGGTCCGTAGCCGGTTTGGTCAGTCCTCCGGGAAATCTGATAGCTTAACTGTTAGGCTTTCGGGGGATACTGCCAGGCTTGGAACCGGGAGAGGTAAGAGGTACTACAGGGGTAGGAGTGAAATCTTGTAATCCCTGTGAGACCACCTGTGGCGAAGGCGTCTTACCAGAACGGGTTCGACGGTGAGGGACGAAAGCTGGGGGCACGAACCGG	1	0	3
Otu446	Archaea;Euryarchaeota;Methanomicrobia;Methanosarcinales;Methanosaetaceae;Methanosaeta;uncultured_Methanosarcinales_archaeon	ACTTTACAATGCTGGCAACAGCGATAAGGGAACCTCGAGTGCCAGGTTACAAATCTGGCTGTCGAGATGCCTAAAAAGCATTTCATAGCAAGGGCCGGGCAAGACCGGTGCCAGCCGCCGCGGTAACACCGGCGGCTCGCGTGGTAACCGTTATTATTGGGTCTAAAGGGTCTGTAGCCGGCCGGATAAGTCTCTTGAGAAATCTGGCAGCTTAACTGTCAGGCTTTCAGGAGATACTGTCTGGCTCGAGGCCGGGAGAGGTGAGAGGTACTTCAGGGGTAGGGGTGAAATCTTGTAATCCTTGAAGGACCACCAGTGGCGAAGGCGTCTCACCAGAACGGACCTGACGGCAAGGGACGAAAGCTAGGG	380	ACTTTACAATGCTGGCAACAGCGATAGGGGAACCTCGAGTGCCAGGTTACAAATCTGGCCGTCGAGATGCCTAAAAAGCATTTCATAGCAAGGGCCGGGCAAGACCGGTGCCAGCCGCCGCGGTAACACCGGCGGCTCGAGTGGTAACCGTTATTATTGGGTCTAAAGGGTCTGTAGCCGGCCGGATAAGTCTCTTGAGAAATCTGGCAGCTTAACTGTCAGGCTTTCAGGAGATACTGTCTGGCTCGAGGCCGGGAGAGGTGAGAGGTACTTCAGGGGTAGGGGTGAAATCTTGTAATCCTTGAAGGACCACCAGTGGCGAAGGCGTCTCGCCAGAACGGACCTGACGGCAAGGGACGAAAGCTAGGGGCACGAACCGG	26	16	45
Otu744	Archaea;Crenarchaeota;Thermoprotei;Fervidicoccales;Fervidicoccaceae;unclassified_Fervidicoccaceae;uncultured_archaeon	CCTTTGCAATAAGCGAAAGCTTGACAGGGCTATCCCGAGTGCCATCCGCTGAGGAAGGCTTTTACCCAGTCTAGAAAGCTGGGGGAATAAGGAGAGGGCAAGTCTGGTGTCAGCCGCCGCGGTAATACCAGCTCTTCGAGTGGTGTGGATGTTTATTGGGCCTAAAGCATCCGTAGCTGGCTAGGTCAGTCCCTTGTTAAATCCACCGAATTAATCGTTGGATCGCGGGGGATACTGCTTGGCTAGGGGACGAGAGAGGCAGACGGTATTTTCGGGGTAGGGGTGAAATCCTATAATCCCGGGAAGACCACCAGTGGCGAAGGCGTCTCACCAGAACGGACCTGACGGCAAGGGACGAAAGCTAGGGGCACGAACCGG	378	CCTTTGCAATAAGCGAAAGCTTGACAGGGCTATCCCGAGTGCCATCCGCTGAGGAAGGCTTTTACCCAGTCTAGAAAGCTGGGGGAATAAGGAGAGGGCAAGTCTGGTGTCAGCCGCCGCGGTAATACCAGCTCTTCGAGTGGTGTGGATGTTTATTGGGCCTAAAGCATCCGTAGCTGGCTAGGTCAGTCCCTTGTTAAATCCACCGAATCAATCGTTGGATCGCGGGGGATACTGCTTGGCTAGGGGACGAGAGAGGCAGACGGTATTTTCGGGGTAGGGGTGAAATCCTATAATCCCGGGAAGACCACCAGTGGCGAAGGCTGTCTGCTAGAACGCGCCTGACGGCAAGGGACGAAAGCTAGGGGCACGAACCGG	9	0	3
Otu767	Archaea;Crenarchaeota;Thermoprotei;Fervidicoccales;Fervidicoccaceae;unclassified_Fervidicoccaceae;uncultured_archaeon	ACTTTGCAATACACGCAAGTGTGACAGGGCTATCCCGAGTGCCATCCGCTGAGGAAGGCTTTTACCCAGTCTAGAAAGCTGGGGGAATAAGGAGAGGGCAAGTCTGGTGTCAGCCGCCGCGGTAATACCAGCTCTCCGAGTGGTGTGGATGTTTATTGGGCCTAAAGCATCCGTAGCTGGCTAAGTCAGTCCCTTGTTAAATCCACCGAATTAATCGTTGGATTGCGGGGGATACTGCTTGGCTAGGGGACGGGAGAGGCAGACGGTATTGTCGGGGTAGGGGTGAAATCCTATAATCCCGGGAAGACCACCAGTGGCGAAGGCTGTCTGCTAGAACGCGCCCGACGGTGAGGGATGAAAGCTGGGGGAGCGAACCGG	378	ACTTTGCAATACACGCAAGTGTGACAGGGCTATCCCGAGTGCCATCCGCTGAGGAAGGCTTTTACCCAGTCTAGAAAGCTGGGGGAATAAGGAGAGGGCAAGTCTGGTGTCAGCCGCCGCGGTAATACCAGCTCTCCGAGTGGTGTGGATGTTTATTGGGCCTAAAGCATCCGTAGCTGGCTAAGTCAGTCCCTTGTTAAATCCACCGAATTAATCGTTGGATTGCGGGGGATACTGCTTGGCTAGGGGACGGGAGAGGCAGACGGTATTGTCGGGGTAGGGGTGAAATCCTATAATCCCGGGAAGACCACCAGTGGCGAAGGCTGTCTGCTAGAACGCGCCCGACGGTGAGGGATGAAAGCTGGGGGAGCGAACCGG	0	2	12
Otu907	Archaea;Crenarchaeota;Thermoprotei;Fervidicoccales;Fervidicoccaceae;unclassified_Fervidicoccaceae;uncultured_archaeon	ACTTTGCAATACACGAAAGTGTGACAGGGCTATCCCGAGTGCCATCCGCTGAGGAAGGCTTTTACCCAGTCTAGAAAGCTGGGGGAATAAGGAGAGGGCAAGTCTGGTGTCAGCCGCCGCGGTAATACCAGCTCTCCGAGTGGTGTGGATGTTTATTGGGCCTAAAGCATCCGTAGCTGGCTAAGTTAGTCCCCTGTTAAATCCAACGAATTAATCGTTGGATCGCGGGGATACTGCTTGGCTAGGGGACGAGAGAGGCAGACGGTATTTCCGGGGTAGGGGTGAAATCCTATAATCCCGGGAAGACCACCAGTGGCGAAAGCTGTCTGCTAGAACGCGCCCGACGGTGAGGGATGAAAGCTGGGGGAGCGAACCGG	378	ACTTTGCAATACACGCAAGTGTGACAGAGCTATCCCGAGTGCCATCCGCTGAGGAAGGCTTTTACCCAGTCTAGAAAGCTGGGGGAATAAGGAGAGGGCAAGTCTGGTGTCGGCCGCCGCGGTAATACCAGCTCTCCGAGTGGTGTGGATGTTTATTGGGCCTAAAGCATCCGTAGCTGGCTAAGTCAGTCCCTTGTTAAATCCACCGAATTAATCGTTGGATTGCGGGGGATACTGCTTGGCTAGGGGACGAGAGAGGCAGACGGTATTTTCGGGGTAGGGGTGAAATCCTATAATCCCGGGAAGACCACCAGTGGCGAAGGCTGTCTGCTAGAACGCGCCCGACGGTGAGGGATGAAAGCTGGGGGAGCGAACCGG	4	5	36
Otu928	Archaea;Crenarchaeota;Thermoprotei;Fervidicoccales;Fervidicoccaceae;unclassified_Fervidicoccaceae;uncultured_archaeon	CCTTTGCAATAAGCGAAAGCTTGACAGGGCTATCCCGAGTGCCATCCGCTGAGGAAGGCTTTTACCCAGTCTAGAAAGCTGGGGGAATAAGGAGAGGGCAAGTCTGGTGTCAGCCGCCGCGGTAATACCAGCTCTTCGAGTGGTGTGGATGTTTATTGGGCCTAAAGCATCCGTAGCTGGCTAGGTCAGTCCCTTGTTAAATCCACCGAATTAATCGTTGGATCGCGGGGGATACTGCTTGGCTAGGGGACGAGAGAGGCAGACGGTATTTTCGGGGTAGGGGTGAAATCCTATAATCCCGGGAAGACCACCAGTGGCGAAGGCTGTCTGCTAGAACGCGCCCGACGGTGAGGGATGAAAGCTGGGGGAGCGAA	378	CCTTTGCAATAAGCGAAAGCTTGACAGGGCTATCCCGAGTGCCATCCGCTGAGGGAGGCTTTTACCCAGTCTAGAAAGCTGGGGGAATAAGGAGAGGGCAAGTCTGGTGTCAGCCGCCGCGGTAATACCAGCTCTTCGAGTGGTGTGGATGTTTATTGGGCCTAAAGCATCCGTAGCTGGCTAGGTCAGTCCCTTGTTAAATCCATCGAATTAATCGTTGGATCGCGGGGGATACTGCTTGGCTAGGGGACGAGAGAGGCAGACGGTATTTTCGGGGTAGGGGTGAAATCCTATAATCCCGGGAGGACCACCAGTGGCGAAGGCTGTCTGCTAGAACGCGCCCGACGGTGAGGGATGAAAGCTGGGGGAGCGAACCGG	0	4	7
Otu1092	Archaea;Euryarchaeota;Methanomicrobia;Methanomicrobiales;Methanospirillaceae;Methanospirillum;uncultured_archaeon	ACTTTACAATGCGGGCAACCGTGATAAGGAAACCCCGAGTGCCACCACAGGGTGGCTGTCCACCAGTGTAAAAAACTGGTGAAGAAAGGGCCGGGCAAGACCGGTGCCAGCCGCCGCGGTAATACCGGCGGCTCGAGTGGTGGCCGCTTTTACTGGGCTTAAAGGGTCCGTAGCTTGATTCACAAGTCCCTTGAGAAATCCATCGGCTTAACTGATGGGCGTTCAGGGGATACTGTGGTTCTAGGGACCGGGAGAGGTGAGAGGTACTGCCGGGGTAGGAGTGAAATCCTGTAATCCCGGTGGGACGACCTATGGCGAAGGCATCTCACCAGAACGGCTCCGACAGTGAGGGACGAAAGCTGGGGGAGC	376	ACTTTACAATGCGGGCAACCGTGATAAGGAAACCCCGAGTGCCACCACAGGGTGGCTGTCCACCAGTGTAAAAAACTGGTGAAGAAAGGGCCGGGCAAGACCGGTGCCAGCCGCCGCGGTAATACCGGCGGCTCGAGTGGTTGCCGCTTTTACTGGGCTTAAAGGGTCCGTAGCTTGATTCACAAGTCCCTTGAGAAATCCATCGGCTTAACTGATGGGCGTTCAGGGGATACTGTGGTTCTAGGGACCGGGAGAGGTGAGAGGTACTGCCGGGGTAGGAGTGAAATCCTGTAATCCCGGTGGGACGACCTATGGCGAAGGCATCTCACCAGAACGGACCTGACGGCAAGGGACGAAAGCTAGGGGCACGAACCGG	4	10	10
Otu1127	Archaea;Euryarchaeota;Methanomicrobia;Methanosarcinales;Methanosaetaceae;Methanosaeta;uncultured_Methanomicrobiales_archaeon	ACTTTACAATGCGGGAAACCGTGATAAGGGAACTCCGAGTGTCCGTCAATGCGGACTGTCCGTATGTTTAAAAAGCATGCGAAGAAAGGGCCGGGCAAGACCGGTGCCAGCCGCCGCGGTAATACCGGCGGCTCGAGTGGTGGCCACTATTACTGGGCTTAAAGCGTTCGTAGCTGGGTTGTTAAGTCTCTTGGGAAATCTATCGGCTTAACCGATAGGCGTCCAAGGGATACTGGCAATCTAGGGACCGGGAGAGGTGAGGGGTACTTCGGGGGTAGGAGTGAAATCCTGTAATCCCGGTGGGACCACCGATGGCGAAGGCATCTTACCAGAACGACTCCGACAGTGAGGGACGAAAGCTGGGGGAGCAAACCGG	376	ACTTTACAATGCGGGAAACCGTGATAAGGGAACTCCGAGTGTCCGTAAATGCGGACTGTCCGTATGTTTAAAAAGCATGCGAAGAAAGGGCCGGGCAAGACCGGTGCCAGCCGCCGCGGTAATACCGGCGGCTCGAGTGGTGGCCACTATTATTGGGCTTAAAGCGTTCGTAGCTGGGTTATTAAGTCTCTTGGGAAATCTACCGGCTTAACCGATAGGCGTCCAAGGGATACTGGTAATCTAGGGACCGGGAGAGGTGAGGGGTACTTCAAGGGTAGGAGTGAAATCCTGTAATCCCGGTGGGACCACCGATGGCGAAGGCATCTTACCAGAACGACTCCGACAGTGAGGGACGAAAGCTGGGGGAGCAAACCGG	14	5	2
Otu1151	Archaea;Euryarchaeota;Methanomicrobia;Methanomicrobiales;Methanospirillaceae;Methanospirillum;Methanospirillum_hungatei_JF-1	ACTTTACCATGCGGGCAACCGTGATAAGGAAACCCCGAGTGCCAGCACAGGCTGGCTGTCCGCCAGTGTAAATAACTGGTGAAGAAAGGGCCGGGCAAGACCGGTGCCAGCCGCCGCGGTAATACCGGCGGCTCGAGTGGTGGCCGCTATTACTGGGCTTAAAGGGTCCGTAGCTGGATGTACAAGTCCCTTGAGAAATCCGCCGGCTTAACTGGCGGGCGTTCAGGGGAAACTGTATTTCTAGGGACCGGGAGAGGTGAGAGGTACTGCCGGGGTAGGAGTGAAATCCTGTAATCCCGGTGGGACCACCTATGGCGAAGGCATCTCACCAGAACGGGTCCGACAGTGAGGGACGAAAGCTGGGGGAGCAAACCGG	376	ACTTTACCATGCGGGCAACCGTGATAAGGAAACCCCGAGTGCCAGCACAGGCTGGCTGTCCGCCAGTGTAAATAACTGGTGAAGAAAGGGCCGGGCAAGACCGGTGCCAGCCGCCGCGGTAATACCGGCGGCTCGAGTGGTGGCCGCTATTACTGGGCTTAAAGGGTCCGTAGCTGGATGTACAAGTCCCTTGAGAAATCCGCCGGCTTAACTGGCGGGCGTTCAGGGGAAACTGTATTTCTAGGGACCGGGAGAGGTGAGAGGTACTGCCGGGGTAGGAGTGAAATCCTGTAATCCCGGTGGGACCACCTATGGCGAAGGCATCTCACCAGAACGGGTCCGACAGTGAGGGACGAAAGCTGGGGGAGCAAACCGG	0	3	4
Otu1160	Archaea;Euryarchaeota;Methanomicrobia;Methanomicrobiales;Methanospirillaceae;Methanospirillum;uncultured_Methanomicrobiales_archaeon	ACTTTACAATGCGGGCAACCGTGATAAGGAAACCCCGAGTGCCACCACAGGGTGGCTGTCCACCAGTGTAAAAAACTGGTGAAGAAAGGGCCGGGCAAGACCGGTGCCAGCCGCCGCGGTAATACCGGCGGCTCGAGTGGTGGCCACTATTACTGGGCTTAAAGCGTTCGTAGCTGGGTTGTTAAGTCTCTTGGGAAATCTATCGGCTTAACCGATAGGCGTCCAAGGGATACTGGCAATCTAGGGACCGGGAGAGGTGAGGGGTACTTCAGGGGTAGGAGTGAAATCCTGTAATCCTTGGGGGACCACCTGTGGCGTAGGCGCCTCACCAGAACGGCTCCGACAGTGAGGGACGAAAGCTGGGGGAGCAAACCGG	375	CTTTACAATGCGGGCAACCGTGATAAGGAAACCCCGAGTGCCACCACAGGGTGGCTGTCCACCAGTGTAAAAAACTGGTGAAGAAAGGGCCGGGCAAGACCGGTGCCAGCCGCCGCGGTAATACCGGCGGCTCGAGTGGTGGCCACTATTACTGGGCTTAAAGCGTTCGTAGCTGGGTTGTTAAGTCTCTTGGGAAATCTATCGGCTTAACCGATAGGCGTCCAAGGGATACTGGCAATCTAGGGACCGGGAGAGGTGAGGGGTACTTCAGGGGTAGGAGTGAAATCCTGTAATCCTTGGGGGACCACCTGTGGCGTAGGCGCCTCACCAGAACGGCTCCGACAGTGAGGGACGAAAGCTGGGGGAGCAAACCGG	4	3	1
Otu1250	Archaea;Euryarchaeota;Methanomicrobia;Methanomicrobiales;Methanospirillaceae;Methanospirillum;uncultured_archaeon	ACTTTACAATGCGGGCAACCGTGATAAAGAAACCCCGAGTGCCAGCACAGGCTGGCTGTCCGCCAGTGTAAACAACTGGTGAAGAAAGGGCCGGGCAAGACCGGTGCCAGCCGCCGCGGTAATACCGGCGGCTCGAGTGGTGGCCGCTTTTACTGGGCTTAAAGGGTCCGTAGCTGGATTCACAAGTCCCTTGAGAAATCCATCGGCTTAACTGATGGGCGTTCAGGGGATACTGTGGTTCTAGGGACCGGGAGAGGTGAGAGGTACTGCCGGGGTAGGAGTGAAATCCTGTAATCCCGGTGGGACGACCTATGGCGAAGGCATCTCACCAGAACGGCTCCGACAGTGAGGGACGAAAGCTGGGGGAGCAAACCGG	376	ACTTTACAATGCGGGCAACCGTGATAAGGAAACCCCGAGTGCCACCACAGGGTGGCTGTCCACCAGTGTAAAAAACTGGTGAAGAAAGGACCGGGCAAGACCGGTGCCAGCCGCCGCGGTAATACCGGCGGCTCGAGTGGTGGCCGCTTTTACTGGGCTTAAAGGGTCCGTAGCTTGATTCACAAGTCCCTTGAGAAATCCATCGGCTTAACTGATGGGCGTTCAGGGGATACTGTGGTTCTAGGGACCGGGAGAGGCGAGAGGTACTGCCGGGGTAGGAGTGAAATCCTGTAATCCCGGTGGGACGACCTATGGCGAAGGCATCTCACCAGAACGGCTCCGACAGTGTGGGACGAAAGCTGGGGGAGCAAACCGG	1	1	39
Otu2	Archaea;Euryarchaeota;Methanomicrobia;Methanomicrobiales;Methanospirillaceae;Methanospirillum;uncultured_archaeon	ACTTTACAATGCGGGCAACCGTGATAAGGAAACCCCGAGTGCCACCACAGGGTGGCTGTCCATCAGTGTAAAAAACTGGTGAAGAAAGGGCCGGGCAAGACCGGTGCCAGCCGCCGCGGTAATACCGGCGGCTCGAGTGGTGGCCGCTTTTACTGGGCTTAAAGGGTCCGTAGCTTGATTCACAAGTCCCTTGAGAAATCCATCAGCTTAACTGATGGGCGTTCAGGGGATACTGTGGTTCTAGGGACCGGGAGAGGTGAGAGGTACTGCCGGGGTAGGAGTGAAATCCTGTAATCCCGGTGGGACGACCTATGGCGAAGGCATCTCACCAGAACGGCTCCGACAATGAGGGACGAAAGCTGGGGGAGCAAACCGG	467	CCCTATGGGGTGCAGCAGGCGAGAATCCCTATGGGGTGCACCAGGGGAGAAGAAATGCATGGCCTCCCTACGGGGTGCACCAGGCGCGAAAACTTTACAATGCGGGCAACCGTGATAAGGAAACCCCGAGTGCCACCACAGGGTGGCTGTCCACCAGTGTAAAAAACTGGTGAAGAAAGGGCCGGGCAAGACCGGTGCCAGCCGCCGCGGTAATACCGGCGGCTCGAGTGGTGGCCGCTTTTACTGGGCTTAAAGGGTCCGTAGCTTGATTCACAAGTCCCTTGAGAAATCCATCGGCTTAACTGATGGGCGTTCAGGGGATACTGTGGTTCTAGGGACCGGGAGAGGTGAGAGGTACTGCCGGGGTAGGAGTGAAATCCTGTAATCCCGGTGGGACGA…	18	49	90
Otu31	Archaea;Euryarchaeota;Methanomicrobia;Methanomicrobiales;Methanospirillaceae;Methanospirillum;uncultured_Methanomicrobia_archaeon	ACTTTACAATGCGGGCAACCGTGATAAGGAAACCCCGAGTGCCACCACAGGGTGGCTGTCCACCAGTGTAAAAAACTGGTGAAGAAAGGGCCGGGCAAGACCGGTGCCAGCCGCCGCGGTAATACCTGCGGCTCGAGTGGTGGCCACTATTACTGGGCTTAAAGGGTCCGTAGCTTGAGCAATAAGTCCCTTGGGAAATTCAGCAGCTTAACTGGTGACAGTTCAGGGGACACTGTTGTTCTAGGGATCGGGAGAGGTAAGAGGTACTGCCGGGGTAGGAGTGAAATCCTGTAATCCCGGTGGGACCACCGATGGCGAAGGCATCTTACCAGAACGACTCCGACAGTGAGGGACGAAAGCTGGGGGAGCAAACCGG	464	CCCTATGGGGTGCAGCAGGAGAAGTAGTGCATGGCCACCCTATGGGTGCAGCAGGCGAGGACCCCTATGGGGTGCAGCAGGCGCGAAAACTTTACAATGCGGGCAACCGTGATAAGGAAACCCCGAGTGCCACCACAGGGTGGCTGTCCACCAGTGTAAAAAACTGGTGAAGAAAGGGCCGGGCAAGACCGGTGCCAGCCGCCGCGGTAATACCGGCGGCTCGAGTGGTTGCCACTATTACTGGGCTTAAAGGGTCCGTAGCTTGAGCAATAAGTCCCTTGGGAAATGCAGCAGCTTAACTGGTGACAGTTCAGGGGACACTGTTGTTCTAGGGATCGGGAGAGGTAAGAGGTACTGCCGGGGTAGGAGTGAAATCCTGTAATCCCGGTGGGACCACCG…	8	14	6
Otu60	Archaea;Euryarchaeota;Methanomicrobia;Methanosarcinales;Methanosaetaceae;Methanosaeta;uncultured_archaeon	TCTGCAATGCGGGAAACCGTGACAGGGGGATCCCAAGTGCTCATGCATTGCATGGGCTGTTCTTTGGTCTAAGTAACCAGAGGAGTAAGGGCTGGGCAAGACCGGTGCCAGCCGCCGCGGTAATACCGGCAGCTCAAGTGGTAGCCGCGATTATTGGGCCTAAAGCGTTCGTAGCCGGATAAGTAAGTCTTTGGTTAAATCCTGCAACTCAACTGTGGGAAATCTAGGGATACTGCTTGTCTTGAGACCGGGAGAGGTTGGAGGTACTCCTAGGGTAGGGGTGAAATCCTGTAATCCTAGGGGGACCACCTGTGGCGAAGGCGTCTAACTGGAACGGGTCTGACGGTGAGGGACGAAACCTAGGGGAGCGAGCCGG	445	CCCTATGGGGTGCAGCAGGAGGGAGAAGAAGTGCATGGCCACCCTATGGGGTGCAGCAGGCGCGAAACCTCTGCAATGCGGGAAACCGTGACAGGGGGATCCCAAGTGCTCATGCATTGCATGGGCTGTTCTTTGGTCTAAGTAACCAGAGGAGTAAGGGCTGGGCAAGACCGGTGCCAGCCGCCGCGGTAATACCGGCAGCTCAAGTGGTAGCCGCGATTATTGGGCCTAAAGCGTTCGTAGCCGGATAAGTAAGTCTTTGGTTAAATCCTGCAACTTAACTGTGGGAAATCTAGGGATACGGCTTGTCTTGAGACCGGGAGAGGTTAGAGGTACTCCTAGGGTAGGGGTGAAATCCTGTAATCCTAGGGGGACCACCTGTGGCGAAGGCGTCTAACT…	1	33	30
Otu218	Archaea;Euryarchaeota;Methanomicrobia;Methanomicrobiales;Methanospirillaceae;Methanospirillum;uncultured_archaeon	ACTTTACAATGCGGGCAACCGTGATAAGGAAACCCCGAGTGCCACCACAGGGTGGCTGTCCACCAGTGTAAAAAACTGGTGAAGAAAGGGCCGGGCAAGACCGGTGCCAGCCGCCGCGGTAATACCGGCGGCTCGAGTGGTGGCCACTATTACTGGGCTTAAAGGGTCCGTAGCTTGATATGCAAGTCTCTTGAGAAATCCGCCAGCTTAACTGGTGGGCGTTCAGGGGAAACTGCATTTCTAGGGACCGGGAGAGGTGAGAGGTACTGCCGGGGTAGGAGTGAAATCCTGTAATCCCGGTGGGACCACCTATGGCGAAGGCATCTCACCAGAACGGGTCCGACAGTGAGGGACGAAAGCTGGGGGAGCAAACCGG	401	CCCTAGGGGTGCAGCAGGCGCGAAAACTTTACAATGCGGGCAACCGTGATAAGGAAACCCCGAGTGCCACCACAGGGTGGCTGTCCACCAGTGTAAAAAACTGGTGAAGAAAGGGCCGGGCAAGACCGGTGCCAGCCGCCGCGGTAATACCGGCGGCTCGAGTGGTGGCCACTATTACTGGGCTTAAAGGGTCCGTAGCTTGATATGCAAGTCTCTTGAGAAATCCGCCAGCTTAAATGGTGGGCGTTCAGGGGAAACTGCATTTCTAGGGACCGGGAGAGGTGAGAGGTACTGCCGGGGTAGGAGTGAAATCCTGTAATCCCGGTGGGACCACCTATGGCGAAGGCATCTCACCAGAACGGGTCCGACAGTGAGGGACGAAAGCTGGGGGAGCAAACC…	5	5	10
Otu303	Archaea;Euryarchaeota;Methanobacteria;Methanobacteriales;Methanobacteriaceae;Methanobacterium;Methanobacterium_oryzae	CCTCCGCAATGCACGCAAGTGCGACGGGGGGACCCCAAGTGCCACTCTTAACGGGGTGGCTTTTATGGAGTGTAAAAAGCTTCAAGAATAAGAGCTGGGCAAGACCGGTGCCAGCCGCCGCGGTAACACCGGCAGCTCAAGTGGTGGCCATTTTTATTGGGCCTAAAGCGTTCGTAGCCGGCCTGATAAGTCTCTGGTGAAATCCCATAGCTTAACTGTGGGAATTGCTGGAGATACTATCAGGCTTGAGATCGGGAGAGGTTAGGGGTACTCCCAGGGTAGGGGTGAAATCCTATAATCCTGGGAGGACCACCTGTGGCGAAGGCGCCTAACTGGAACGAATCTGACGGTGAGTAACGAAAGCCAGGGGCGCGAACCGG	380	CCTCCGCAATGCACGCAAGTGCGACGGGGGGACCCCAAGTGCCACTCTTAACGGGGTGGCTTTTATGGAGTGTAAAAAGCTTCAAGAATAAGAGCTGGGCAAGACCGGTGCCAGCCGCCGCGGTAACACCGGCAGCTCAAGTGGTGGCCATTTTTATTGGGCCTAAAGCGTTCGTAGCCGGCCTGATAAGTCTCTGGTGAAATCCCATAGCTTAACTGTGGGAGTTGCTGGAGATACTATCAGGCTTGAGATCGGGAGAGGTTAGGGGTACTCCCAGGGTAGGGGTGAAATCCTATAATCCTGGGAGGACCACCTGTGGCGAAGGCGCCTAACTGGAACGAATCTGACGGTGAGTAACGAAAGCCAGGGGCGCGAACCGG	5	2	1
Otu415	Archaea;Euryarchaeota;Methanobacteria;Methanobacteriales;Methanobacteriaceae;Methanothermobacter;uncultured_archaeon	ACTTAACCATGCACGGAAGTGTGATTAGGTTACCCGGAGTGCTAAAGGTAGAACTTTTAGCTGTTATAGTGTGTAGATAACACTATGAGAAAGGAGAGGGCAAGGCTGGTGCCAGCCGCCGCGGTAACACCAGCTCTTCAAGTGATCGGGACTATTATTGGGCTTAAAGTGTCCGTAGCCGGTTTGGTAAGTCCCTGGTTAAAGCTGGCAGCTTAACTGTCAGTTCGCTAGGGAAACTACCTTACTAGAGGGCGGGAAAGGTGTGAGGTACTCCAGGGGTAGCGGTGAAATGCGATAATCCTTGGGGGACCACCAGTGGCGAAGGCGTCAGACTGGAACGCGCCTGACGGTGAGGGACGAAAGCCAGGGGAGCGAACGGG	380	ACTTAACCATGCACGGAAGTGTGATTAGGTTACCCGGAGTGCTAAAGGTAGAACTTTTAGCTGTTATAGTGTGTAGATAACACTATGAGAAAGGAGAGGGCAAGGCTGGTGCCAGCCGCCGCGGTAACACCAGCTCTTCAAGTGATCGGGACTATTATTGGGCTTAAAGTGTCCGTAGCCGGTTTGGTAAGTCCCTGGTTAAAGCTGGCAGCTTAACTGTCAGTTCGCTAGGGAAACTACCTTACTAGAGGGCGGGAAAGGTGTGAGGTACTCCAGGGGTAGCGGTGAAATGCGATAATCCTTGGGGGACCACCAGTGGCGAAGGCGTCAGACTGGAACGCGCCTGACGGTGAGGGACGAAAGCCAGGGGAGCGAACGGG	3	0	0
Otu440	Archaea;Euryarchaeota;Methanomicrobia;Methanosarcinales;Methanosaetaceae;Methanosaeta;uncultured_Methanosarcinales_archaeon	ACTTTACAATGCTGGCAACAGCGATAAGGGAACCTCGAGTGTCAGGTTACAAATCTGGCTGTCGAGATGCCTAAAAAGCATTTCATAGTAAGGGCCGGGCAAGACCGGTGCCAGCCGCCGCGGTAACACCGGCGGTTCGAGTGGTAACCGTTATTATTGGGTCTAAAGGGTCTGTAGCCGGTCGGATAAGTCTCTTGAGAAATCTGGTAGCTTAACTGTCAGGCTTTCAGGAGATACTGTCTGGTTCGAGGCCGGGAGAGGTGAGAGGTACTTCAGGGGTAGGGGTGAAATCTTGTAATCCTTGAAGGACCATCAGTGGCGAAGGTGTCTCATTAGAACGGATCTGATGGCAAGGGACGAAAGCTAGGGGCACGAACCGG	380	ACTTTACAATGCTGGCAACAGCGATAAGGGAACCTCGAGTGTCAGGTTACAAATCTGGCTGTCGAGATGCCTAAAAAGCATTTCATAGTAAGGGCCGGGCAAGACCGGTGCCAGCCGCCGCGGTAACACCGGCGGTTCGAGTGGTAACCGTTATTATTGGGTCTAAAGGGTCTGTAGCCGGTCGGATAAGTCTCTTGAGAAATCTGGTAGCTTAACTGTCAGGCTTTCAGGAGATACTGTCTGGTTCGAGGCCGGGAGAGGTGAGAGGTACTTCAGGGGTAGGGGTGAAATCTTGTAATCCTTGAAGGACCATCAGTGGCGAAGGTGTCTCATTAGAACGGATCTGATGGCAAGGGACGAAAGCTAGGGGCACGAACCGG	0	0	3
Otu441	Archaea;Euryarchaeota;Methanomicrobia;Methanosarcinales;Methanosaetaceae;Methanosaeta;uncultured_archaeon	ACTTTACAATGCGGGAAACCGTGATAAGGGAATCTCGAGTGCCAGCATATAATGTTGGCTGTCCAGATGCCTAAAAAGCATCTGTTAGCAAGGGCCGGGCAAGACCGGTGCCAGCCGCCGCGGTAACACCGGCGGCCCGAGTGGTAACCGCTTTTATTGGGTCTAAAGGGTCTGTAGCCGGCCAAGTAAGTCCCTTGGGAAATCTGGCAGCTTAACTGTCAGGCTGCTAGGGGATACTGCTAGGCTTGGGACCGGGAGAGGTGAGAGGTACCTTGGGGGTAGGGGTGAAATCTTGTGATCCTCGGGGGACCACCAGTGGCGAAGGCGTCTCACCAGAACGGGTCCGACGGTAAGGGACGAAAGCTAGGGGCACGAACCGG	380	ACTTTACAATGCGGGAAACCGTGATAAGGGAATCTCGAGTGCCAGCATATAATGTTGGCTGTCCAGATGCCTAAAAAGCATCTGTTAGCAAGGGCCGGGCAAGACCGGTGCCAGCCGCCGCGGTAACACCGGCGGCCCGAGTGGTAACCGCTTTTATTGGGTCTAAAGGGTCTGTAGCCGGCCAAGTAAGTCCCTTGGGAAATCTGGCAGCTTAACTGTCAGGCTGCTAGGGGATACTGCTAGGCTTGGGACCGGGAGAGGTGAGAGGTACCTTGGGGGTAGGGGTGAAATCTTGTGATCCTCGGGGGACCACCAGTGGCGAAGGCGTCTCACCAGAACGGGTCCGACGGTAAGGGACGAAAGCTAGGGGCACGAACCGG	0	0	3
Otu520	Archaea;Euryarchaeota;Methanomicrobia;Methanosarcinales;Methanosaetaceae;Methanosaeta;uncultured_Methanosarcinales_archaeon	ACTTTACAATGCTGGCAACAGCGATAAGGGAACCTCGAGTGCCAGGTTACAAATCTGGCTGTCGAGATGCCTAAAAAGCATTTCATAGCAAGGGCCGGGCAAGACCGGTGCCAGCCGCCGCGGTAACACCGGCGGCTCGAGTGGTAACCGTTATTATTGGGTCTAAAGGGTCTGTAGCCGGCCGGATAAGTCTCTTGAGAAATCTGGCAGCTTAACTGTCAGGCTTTCAGGAGATACTGTCTGGCTCGAGGCCGGGAGAGGT	379	ACTTTACAATGCTGGCAACAGCGATAAGGGAACCTCGAGTGCCAGGTTACAAATCTGGCTGTCGAGATGCCTAAAAAGCATTTCATAGCAAGGGCCGGGCAAGACCGGTGCCAGCCGCCGCGGTAACACCGGCGGCTCGAGTGGTAACCGTTATTATTGGGTCTAAAGGGTCTGTAGCCGGCCGGATAAGTCTCTTGAGAAATCTGGCAGCTTAACTGTCAGGCTTTCAGGAGATACTGTCTGGCTCGAAGCCGTGAGAGGTGAGAGGTACTTCAGGGGTAGGGGTGAAATCTTGTAATCCTTGAAGGACCACCAGTGGCGAAGGCGTCTCACCAGAACGGACCTGACGGCAAGGGACGAAAGCTAGGGGCACGAACCG	7	6	18
Otu652	Archaea;Crenarchaeota;Thermoprotei;Fervidicoccales;Fervidicoccaceae;unclassified_Fervidicoccaceae;uncultured_archaeon	ACTTTGCAATACACGCAAGTGTGACAGGGCTATCCCGAGTGCCGACCGCTGAGGTTGGCTTTTACCCAGTCTAGAAAGCTGGGGGAATAAGGAGAGGGCAAGTCTGGTGTCAGCCGCCGCGGTAATACCAGCTCTCCGAGTGGTGTGGACGTTTATTGGGCCTAAAGCATCCGTAGCTGGCTGAACAAGTCCCCTGTTAAACCCACCGATTTAATCGTTGGCTTGCGGGGGAAACTGCTCGGCTAGGGGACGAGAGAGGCAAGCGGTATTCTCGGGGTAGGGGTGAAATCCTATAATCCCGAGAAGACCACCAGTGGCGAAGGCTGCTTGCTAGAACGCGCCCGACGGTGAGGGATGAAAGCTGGGGGAGCGAACCGG	378	ACTTTGCAATACACGAAAGTGTGACAGGGCTATCCCGAGTGCCATCCGCTGAGGAAGGCTTTTACCCAGTCTAGAAAGCTGGGGGAATAAGGAGAGGGCAAGTCTGGTGTCAGCCGCCGCGGTAATACCAGCTCTCCGAGTGGTGTGGACGTTTATTGGGCTTAAAGCATCCGTAGCTGGCTGAACAAGTCCCCTGTTAAACCCACCGATTTAATCGTTGGCTTGCGGGGGAAACTGCGCGGCTAGGGGACGAGAGAGGCAAGCGGTATGCTCGGGGTAGGGGTGAAATCCTAGAATCCCAGGAAGACCACCAGTGGCGAAGGCTGTCTGCTAGAACGCGCCCGACGGTGAGGGATGAAAGCTGGGGGAGCGAACCGG	13	7	1
Otu746	Archaea;Crenarchaeota;Thermoprotei;Fervidicoccales;Fervidicoccaceae;unclassified_Fervidicoccaceae;uncultured_archaeon	ACTTTGCAATACACGAAAGTGTGACAGGGCTATCCCGAGTGCCCTCCGCTGAGGAAGGCTTTTACCAGTCTAGAACGCTGGGGGAATAAGGAGAGGGCAAGTCTGGTGTCAGCCGCCGCGGTAATACCAGCTCTCCGAGTGGTGTGGATGTTTATTGGGCCTAAAGCATCCGTAGCTGGCTAAGTTAGTCCCCTGTTAAATCCAACGAATTAATCGTTGGATCGCGGGGGATACTGCTTGGCTAGGGGACGAGAGAGGCAGACGGTATTTCCGGGGTAGGGGTGAAATCCTATAATCCCGGGAAGACCACCAGTGGCGAAGGCTGTCTGCTAGAGCGCGCCCGACGGTGAGGGATGAAAGCTGGGGGAGCGAACCGG	378	ACTTTGCAATACACGAAAGTGTGACAGGGCTATCCCGAGTGCCATCCGCTGAGGAAGGCTTTTACCCAGTCTAGAACGCTGGGGGAATAAGGAGAGGGCAAGTCTGGTGTCAGCCGCCGCGGTAATACCAGCTCTCCGAGTGGTGTGGATGTTTATTGGGCCTAAAGCATCCGTAGCTGGCTAAGTTAGTCGCCTGTTAAATCCAACGAATTAATCGTTGGATCGCGGGGGATACTGCTTGGCTAGGGGACGAGAGGGGCAGACGGTATTTCAGGGGTAGGGGTGAAATCCTATAATCCCGGGAAGACCACCAGTGGCGAAGGCTGTCTGCTACAACGCGCCCGACGGTGAGGGATGAAAGCTGGGGGAGCGAACCGG	0	8	24
Otu843	Archaea;Crenarchaeota;Thermoprotei;Fervidicoccales;Fervidicoccaceae;unclassified_Fervidicoccaceae;uncultured_archaeon	ACTTTGCAATACACGAAAGTGTGACAGGGCTATCCCGAGTGCCATCCGCTGAGGAAGGCTTTTACCCAGTCTAGACAGCTGGGGGAATAAGGAGAGGGCAAGTCTGGTGTCAGCCGCCGCGGCAATACCAGCTCTCCGAGTGGTGTGGATGTTTATTGGGCCTAAAGCATCCGTAGCTGGCTAAGTTAGTCCCCTGTTAAATCCAACGAATTAATCGTTGGATCGCGGGGGATACTGCTTGGCTAGGGGACGAGAGAGGCAGACGGTATTTCCGGGGTAGGGGTGAAATCCTATAATCCCGGGAAGACCACCAGTGGCGAAGGCTGTCTGCTAGAACGCGCCCGACGGTGAGGGATGAAAGCTGGGGGAGCGAACCGG	378	ACTTTGCAATACACGAAAGTGTGACAGGGCTATCCCGAGTGCCATCCGCTGAGGAAGGCTTTTACCCAGTCTAGACAGCTGGGGGAAGAAGGAGAGGGCAAGTCTGGTGTCAGCCGCCGCGGTAATACCAGCTCTCCGAGTGGTGTGGATGTTTATTGGGCCTAAAGCATCCGTAGCTGGCTAAGTTAGTCCCCTGTTAAATCCAACGAATTAATCGTTGGATTGCGGGGGATACTGCTTGGCTAGGGGACGAGAGAGGCAGACGGTATTTTCGGGGTAGGGGTGAAATCCTATAATCCCGGGAAGACCACCAGTGGCGAAGGCTGTCTGCTAGAACGCGCCCGACGGTGAGGGATGAAAGCTGGGGGAGCGAACCGG	1	2	43
Otu849	Archaea;Crenarchaeota;Thermoprotei;Fervidicoccales;Fervidicoccaceae;unclassified_Fervidicoccaceae;uncultured_archaeon	ACTTTGCAATACACGAAAGTGTGACAGGGCTATCCCGAGTGCCATCCGCTGAGGAAGGCTTTTACCCAGTCTAGGAAGCTGGGGGAATAAGGAGAGGGCAAGTCTGGTGTCAGCCGCCGCGGTAATACCAGCTCTCCGAGTGGTGTGGATGTTTATTGGGCCTAAAGCATCCGTAGCTGGCTAAGTTAGTCCCCTGTTAAATCCAACGAATTAATCGTTGGATCGCGGGGGATACTGCTTGGCTAGGGGACGAGAGAGGCAGACGGTATTTCCGGGGTAGGGGTGAAATCCTATAATCCCGGGAAGACCATCAGTGGCGAAGGCTGTCTGCTAGAACGCGCCCGACGGTGAGGGATGAAAGCTGGGGGAGCGAACCGG	378	ACTTTGCAATACATGCAAGTGTGACAGGGCTATCCCGAGTGCCATCCGCTGAGGAAGGCTTTTACCCAGTCTAGGAAGCTGGGAGAATAAGGAGAGGGCAAGTCTGGTGTCAGCCGCCGCGGTAATACCAGCTCTCCGAGTGGTGTGGATGTTTATTGGGCCTAAAGCATACGTAGCTGGCTAAGTCAGTCCCTTGTTAAATCCACCGAATTAATCGTTGGATTGCGGGGGATACTGCTTGGCTAGGGGACGAGAGAGGCAGACGGTATTTTCGGGGTAGGGGTGAAATCCTATAATCCCGGGAAGACCACCAGTGGCGAAGGCTGTCTGCTAGAACGCGCCCGACGGTGAGGGATGAAAGCTGGGGGAGCGAACCGG	0	1	17
Otu986	Archaea;Crenarchaeota;Thermoprotei;Fervidicoccales;Fervidicoccaceae;unclassified_Fervidicoccaceae;uncultured_archaeon	ACTTTGCAATACACGCAAGTGTGACAGGGCTATCCCGAGTGCCATCCGCTGAGGAAGGCTTTTACCCAGTCTAGAAAGCTGGGAGAATAAGGAGAGGGCAAGTCTGGTGTCAGCCGCCGCGGTAATACCAGCTCTCCGAGTGGTGTGGATGTTTATTGGGCCTAAAGCATCCGTAGCTGGCTAAGTCAGTCCCTTGTTAAATCCACCGAATTAATCGTTGGATTGCGGGGGATACTGCTTGGCTAGGGGACGAGAGAGGCAGACGGTATTTTCGGGGTAGGGGTGAAATCCTAGAATCCCGGGAAGACCACCAGTGGCGAAGGCTGTCTGCTAGAACGCGCCCGACGGTGAGGGATGAAAGCTGGGGGAGCGAA	377	ACTTTGCAATACACGCAAGTGTGACAGGGCTATCCCGAGTGCCATCCGCTGAGGAAGGCTTTTACCCAGTCTAGAAAGCTGGGAGAATAAGGAGAGGGCAAGTCTGGTGTCAGCCGCCGCGGTAATACCAGCTCTCCGAGTGGTGTGGATGTTTATTGGGCCTAAAGCATCCGTAGCTGGCTAAGTCAGTCCCTTTTTATATCGACCGAATTAATCGTTGGATTGCGGGGTTACTGCTTGGCTAGGGGACGAGGGAGGCCGACGGTATTTTCGGGGTAGGGGTGAAATCCTATAATCCCGGGGAGACCACCAGTGGCGAAGGCTGTCTGCTAGAGCGCGCCCGTCGGTGAGGGATGAAAGCTGGGGGAGCGAACCGG	1	2	3
Otu1037	Archaea;Euryarchaeota;Thermoplasmata;Thermoplasmatales;Thermoplasmatales_Incertae_Sedis;Methanomassiliicoccus;uncultured_archaeon	ACTTCGCAATGGGGGCAACCCCGACGAGGGAATTCCAAGTGCTAGCACTTTGTGTTAGCTGTTCTTCTGTCTAAAAAACAGGAGGAGTAAGGGGCGGGTAAGACGGGTGCCAGCCGCCGCGGTAATACCCGCGCCCCAAGTGGTGGTCGATATTATTGAGCCTAAAACGTCCGTAGCCGGTCTTCTAAATCCTTGGGTAAATCGGGCAGCTTAACTGTCCGAAGTCCGGGGAGACTGGGAGACTTGGGACCGGGAGAGGTCAGAGGTACTTCTGGGGTAGGGGTAAAATCCTGTAATCCTGGAAGGACCACCGGTGGCGAAGGCGTCTGACTAGAACGGATCCGACGGTGAGGGACGAAGCCCTGGGGCGCAA	377	ACTTCGCAATGGGGGCAACCCCGACGAGGGAATTCCAAGTGCTAGCACTTTGTGTTAGCTGTTCTTCTGTCTAAAAAACAGGAGGAGTAAGGGGCGGGTAAGACAGGTGCCAGCCGCCGCGGTAATACCCGCGCCCCAAGTGGTGGTCGATATTATTGAGCCTAAAACGTCCGTAGCCGGTCTTCTAAATCCTTGGGTAAATCGGGCAGCTTATCTGTCCGAAGTCCGGGGAGACTGGGAGACTTGGGACCGGGAGAGGTCAGAGGTACTTCTGGGGTAGGGGTAAAATCCTGTAATCCTGGAAGGACCACCGGTGGCGAAGGCGTCTGACTAGAACGGATCCGACGGTGAGGGACGAAGCCCTGGGGCGCAAACGG	0	14	6
Otu1173	Archaea;Euryarchaeota;Methanomicrobia;Methanomicrobiales;Methanospirillaceae;Methanospirillum;uncultured_Methanomicrobiales_archaeon	ACTTTACAATGCGGGAAACCGTGATAAGGGAACTCTGAGTGCCCGTAAAATCGGGCTGTCCATCAGTTTAAATAACTGGTGAAGAAAGGGCCGGGCAAGACCGGTGCCAGCCGCCGCGGTAATACCGGCGGCTCGAGTGGTGGCCACTATTACTGGGCTTAAAGCGTTCGTAGCTGGGTTGTTAAGTCTCTTGGGAAATCTATCGGCTTAACCGATAGGCGTCCAAGGGATACTGGCAATCTAGGGACCGGGAGAGGTGAGGGGTACTTCAGGGGTAGGAGTGAAATCCTGTAATCCTTGGGGGACCACCTGTGGCGTAGGCGCCTCACCAGAACGGCTCCGACAGTGAGGGACGAAAGCTGGGGGAGCAAACCGG	376	ACTTTACAATGCGGGAAACCGTGATAAGGGAACTCTGAGTGCCCGTAAAATCGGGCTGTCCATCAGTTTAAATAACTGGTGAAGAAAGGGCCGGGCAAGACCGGTGCCAGCCGCCGCGGTAATACCGGCGGCTCGAGTGGTGGCCACTATTACTGGGCTTAAAGCGTTCGTAGCTGGGTTGTTAAGTCTCTTGGGAAATCTATCGGCTTAACCGATAGGCGTCCAAGGGATACTGGCAATCTAGGGACCGGGAGAGGTGAGGGGTACTTCAGGGGTAGGAGTGAAATCCTGTAATCCTTGGGGGACCACCTGTGGCGTAGGCGCCTCACCAGAACGGCTCCGACAGTGAGGGACGAAAGCTGGGGGAGCAAACCGG	8	0	0
Otu3	Archaea;Euryarchaeota;Methanomicrobia;Methanosarcinales;Methanosaetaceae;Methanosaeta;uncultured_Methanomicrobiales_archaeon	CCCTATGGGGTGCAGCAGTCGAGAATCCCTATGGGGTGCACCAGGCGCGAAAACTTTACAATGCGGGAAACCGTGATAAGGGAACTCCGAGTGTCCGTCAATGCGGACTGTCCGTATGTTTAAAAAGCATGCGAAGAAAGGGCCGGGCAAGACCGGTGCCAGCCGCCGCGGTAATACCGGCGGCTCGAGTGGTGGCCACTATTACTGGGCTTAAAGCGTTCGTAGCTGGGTTGTTAAGTCTCTTGGGAAATCTATCGGCTTAACCGATAGGCGTCCAAGGGATACTGGCAATCTAGGGACCGGGAGAGGTGAGGGGTACTTCAGGGGTAGGAGTGAAATCCTGTAATCCTTGGGGGACCACCTGTGGCGTAGGCGCCTCACCAGAACGGCTCCGACAGT…	467	CCCTATGGGGTGCAGCAGGGGAGAAGAAGTGCATGGCCACCCTATGGGGTGCACCAGGCGAGAATCCCTATGGGGTGCAGCAGGCGCGAAAACTTTACAATGCGGGAAACCGTGATAAGGGAACTCCGAGTGTCCGTCAATGCGGACTGTCCGTATGTTTAAAAAGCATGCGAAGAAAGGGCCGGGCAAGACCGCTGCCAGCCGCCGCGGTAATACCGGCGGCCCGAGTGGTGGCCACTATTACTGGGCTTACAGCGTTCGTAGCTGGGTTGTTAAGTATCTTGGGAAATCTATCGGCTTAACCGATAGGCGTCCAAGGGATACTGGCAATCTAGGAACCGGGAGAGGTGAGGGGTACTTCAGGGGTAGGAGTGAAATCCTGTAATCCTTGGGGGACCA…	2	9	0
Otu6	Archaea;Crenarchaeota;Thermoprotei;Fervidicoccales;Fervidicoccaceae;unclassified_Fervidicoccaceae;uncultured_archaeon	CCCTATGGGTGCAGCAGGCGAGAATCCCTATGGGGTGCACCAGTCGCGAAAACTTTGCAATACACGAAAGTGTGACAGGGCTATCCCGAGTGCCATCCGCTGAGGAAGGCTTTTACCCAGTCTAGAAAGCTGGGGGAATAAGGAGAGGGCAAGTCTGGTGTCAGCCGCCGCGGTAATACCAGCTCTCCGAGTGGTGTGGATGTTTATTGGGCCTAAAGCATCCGTAGCTGGCTAAGTTAGTCCCCTGTTAAATCCAACGAATTAATCGTTGGATCGCGGGGGATACTGCTTGGCTAGGGGACGAGAGAGGCAGACGGTATTTCCGGGGTAGGGGTGAAATCCTATAATCCCGGGAAGACCACCAGTGGCGAAGGCTGTCTGCTAGAACGCGCCCGACGG…	467	CCCTATGGGGTGCAGCAGGAGAAGAGGTGCATGGCCACCCTATGGGGTGCAGCAGGCGAGAATCCCTATGGGGTGCAGCAGTCGCGAAACCTTTGCAATACATGAAAGTGTGACAGGGTCATCCCGAGTGCCGACCGCTGAGGTTGGCTTTTACCCAGTCTAGAAAGCTGGGGGAATAAGGAGAGGGCAAGTCTGGTGTCAGCCGCCGCGGTAATACCAGCTCTCCGAGTGGTGTGGATGTTTATTGGGCCTAAAGCATCCGTAGCTGGCTAAGTTAGTCCCCTGTTAAATCCAACGAATTAATCGTTGGATCGCGGGGGATACTGCTTGGCTAGGGGACGAGAGAGGCAGACGGTATTTCCGGGGTAGGGGTGAAATCCTATAATCCCGGGAAGACCA…	5	18	3
Otu23	Archaea;Euryarchaeota;Methanomicrobia;Methanomicrobiales;Methanospirillaceae;Methanospirillum;uncultured_Methanospirillum_sp.	TTTACAATGCGGGCAACCGTGATAAGGAAACCCCGAGTGCCCGTAAACGCGGGCTGTCCATCTGTATAACACGCAGGTGAAGAAAGGGCCGGGCAAGACCGGTGCCAGCCGCCGCGGTAATACCGGCGGCTCGAGTGGTGGCCACTATTACTGGGCTTAAAGGGTCCGTAGCTTGAGCAATAAGTCCCTTGGGAAATTCAGCAGCTTAACTGGTGACAGTTCAGGGGACACTGTTGTTCTAGGGATCGGGAGAGGTAAGAGGTACTGCCGGGGTAGGAGTGAAATCCTGTAATCCCGGTGGGACCACCGATGGCGAAGGCATCTTACCAGAACGACTCCGACAGTGAGGGACGAAAGCTGGGGGAGCAAACCG	466	CCCTATGGGGTGCAGCAGGGAGAAGAAGTGCATGGCCGCCCTACGGGGTGCACCAGGCGAGAATCCCTATGGGGTGCAGCAGGCGCGAAACCTTTACAATGCGGTCAACCGTGATAAGGAAACCCCGAGTGCCCGTAAACGCGGGCTGTCCATCTGTATAACACGCAGGTGAAGAAAGGGCCGGGCAAGACCGGTGCCAGCCGCCGCGGTAATACCGGCGGCTCGAGTGGTGGCCACTATTACTGGGCTTAAAGGGTCCGTAGCTTGAGCAATAAGTCCCTTGGGAAATGCAGCAGCTTAGCTGGTGACAGTTCAGGGGACACTGTTGTTCTAGGGATCGGGAGAGGTAAGAGGTACTGCCGGGGTAGGAGTGAAATCCTGTAATCCCGGTGGGACGAC…	5	14	25
Otu27	Archaea;Euryarchaeota;Methanomicrobia;Methanomicrobiales;Methanospirillaceae;Methanospirillum;uncultured_Methanospirillum_sp.	CCTATGGGGTGCACCAGGCGCGAAACCTTTACAATGCGGGCAACCGTGATAAGGAAACCCCGAGTGCCCGTAAACGCGGGCTGTCCATCTGTATAACACGCAGGTGAAGAAAGGGCCGGGCAAGACCGGTGCCAGCCGCCGCGGTAATACCGGCGGCTCGAGTGGTGGCCACTATTACTGGGCTTAAAGGGTCCGTAGCTTGAGCAATAAGTCCCTTGGGAAATTCAGCGGCTTAACTGGTGACAGTTCAGGGGACACTGTTGTTCTAGGGATCGGGAGAGGTAAGAGGTACTGCCGGGGTAGGAGTGAAATCCTGTAATCCCGGTGGGACCACCGATGGCGAAGGCATCTTACCAGAACGACTCCGACAGTGAGGGACGAAAGCTGGGGGAGCAAACC…	465	CCCTATGGGGTGCAGCAGGGAGAAGAAGTGCATGGCCGCCCTCGGGGTGCAGCAGACGAGAATCCCTATGGGGTGCAGCAGGCGCGAAACCTTTACAATGCGGGCAACCGTGATAAGGAAACCCCGAGTGCCCGTAAACGCGGGCTGTCCATCTGTATAACACGCAGGTGAAGAAAGGGCCGGGCAAGACCGGTGCCAGCCGCCGCGGTAATACCGGCGGCTCGAGTGGTGGCCACTATGACGGGGCTTAAAGGGTCCGTAGCGTGAGCAGTAAGTCCCTTGTGAAATTCAGCAGCTTAACTGGTGACAGTTCAGGGGACACTGTTGTCCTAGGGATCGGGAGAGGTAAGAGGTACTGCCGGGGTAGGAGTGAAATCCTGTAATCCCGGTGGGACCACC…	5	19	22
Otu35	Archaea;Euryarchaeota;Methanomicrobia;Methanosarcinales;Methanosaetaceae;Methanosaeta;uncultured_Methanosarcinales_archaeon	CCCTATGGGGTGCAGCAGAGAAGAAGTGCATGGCCACCCTATGGGGTGCAGCAGGCGCGAAAACTTTACAATGCTGGCAACAGCGATAAGGGAACCTCGAGTGCCAGGTTACAAATCTGGCTGTCGAGATGCCTAAAAAGCATTTCATAGCAAGGGCCGGGCAAGACCGGTGCCAGCCGCCGCGGTAACACCGGCGGCTCGAGCGGTAACCGTTATTATTGGGTCTAAAGGGTCTGTAGCCGGCCGGATAAGTCTCTTGAGAAATCTGGCAGCTTAACTGTCAGGCTTTCAGGAGATACTGTCTGGCTCGAGGCCGGGAGAGGTGAGAGGTACTTCAGGGGTAGGGGTGAAATCTTGTAATCCTTGAAGGACCACCAGTGGCGAAGGCGTCTCACCAGA…	460	CCCTATGGGGTGCACCAGTCCATTGAAATTGAAGGGAGAAGAAGTGCATGGCCACCCTATGGGGTGCACCAGGCGCGAAAACTTTACAATGCTGGCAACAGCGATAAGGGAACCTCGAGTGCCAGGTTACAAATCTGGCTGTCGAGATGCCTAAAAAGCATTTCATAGCAAGGGCCGGGCAAGACCGGTGTCAGCCGCCGCGGTAACACCGGCGGCTCGAGTGGTAACCGTGATTATTGGGTCTAAAGGGACTGTAGCCGGGCGGATAAGTCTCTTGAGAAATCTGGCAGCTTAACTGGCAGGCTTTCAGGAGATACTGTCTGGCTCGAGGCCGGGAGAGGTGAGAGGTACTTCAGGGGTAGGGGTGAAATCTTGTAATCCTTGAAGGACCACCAGTGG…	6	5	1
Otu44	Archaea;Crenarchaeota;Thermoprotei;Fervidicoccales;Fervidicoccaceae;unclassified_Fervidicoccaceae;uncultured_archaeon	CCCTATGGGGTGCACCAGGCGAGAATCCCTATGGGGTGCAGCAGTCGCGAAAACTTTGCAATACACGAAAGTGTGACAGGGCTATCCCGAGTGCCATCCGCTGAGGAAGGCTTTTACCCAGTCTAGAAAGCTGGGGGAATAAGGAGAGGGCAAGTCTGGTGTCAGCCGCCGCGGTAATACCAGCTCTCCGAGTGGTGTGGATGTTTATTGGGCCTAAAGCATCCGTAGCTGGCTAAGTTAGTCCCCTGTTAAATCCAACGAATTAATCGTTGGATCGCGGGGGATACTGCTTGGCTAGGGGACGAGAGAGGCAGACGGTATTTCCGGGGTAGGGGTGAAATCCTATAATCCCGGGAAGACCACCAGTGGCGAAGGCTGTCTGCTAGAACGCGCCCGACG…	454	CCCCTACACGACGCTCTTCCGATCTGTCATCTGGTGCACCAGTCGAGAATCCCTATGGGGTGCAGCAGTCGCGAAAACTTTGTAATACACGAAAGTGTGACAGGGCTATCCCGAGTGCCATCCGCTGAGGAAGGCTTTTACCCAGTCTAGAACGCTGGGGGAATAAGGAGAGGGCAAGTCTGGTGTCAGCCGCCGCGGTAATACCAGCTCTCCGAGTGGTGCGGATGTTTATTGGGCCTAAAGCATCCGTAGCTGGCTAAGTTAGTCCCCTGTTAAATCCAACGAATTAATCGTTGGATCGCGGGGGATACTGCGTGGCTAGGGGACGAGAGAGGCAGACGGTATTTCCGGGGTAGGGGTGAAATCCTATAATCCCGGGAAGACCACCAGTGGCGAAGG…	4	13	4
Otu72	Archaea;Crenarchaeota;Thermoprotei;Fervidicoccales;Fervidicoccaceae;unclassified_Fervidicoccaceae;uncultured_archaeon	CCTTTGCAATACACGAAAGTGTGACAGGGCTATCCCGAGTGCCATCCGCTGAGGAAGGCTTTTACCCAGTCTAGATAGCTGGGGGAATAAGGAGAGGGCAAGTCTGGTGCCAGCCGCCGCGGTAATACCAGCTCTCCGAGTGGTGTGGACGTTTATTGGGCCTAAAGCATCCGTAGCTGGCTGGGCAAGTCCCCTGTTAAATCCACCGATTTAATCGTTGGTGTGCGGGGGATACTGCTCGGCTAGGGGACGAGAGAGGCAAGCGGTATTCCCGGGGTAGGAGTGAAATCCTATAATCCCGAGAAGACCACCAGTGGCGAAGGCTGCTTGCTAGAACGCGCCCGACGGTGAGGGATGAAAGCTGGGGGAGCGAACCGG	378	CCTTTGCAATACACGAAAGTGTGACAGGGCTATCCCGAGTGCCATCCGCTGAGGAAGGCTTTTACCCAGTCTAGATAGCTGGGGGAATAAGGAGAGGGCAAGTCTGGTGTCAGCCGCCGCGGTAATACCAGCTCTCCGAGTGGTGTGGATGTTTATTGGGCCTAAAGCATCCGTAGCTGGCTAGGTCAGTCCCTTGTCAAATCCACCGAATTAATCGTTGGATCGCGGGGGATACTGCTTGGCTAGGGGACGAGAGAGGCAAGCGGTATTCTCGGGGTAGGGGTGAAATCCTATAATCCCGAGAAGACCACCAGTGGCGAAGGCTGCTTGCTAGAACGCGCCCGACGGTGAGGGATGAAAGCTGGGGGAGCGAACCGG	3	2	1
Otu81	Archaea;Euryarchaeota;Methanomicrobia;Methanosarcinales;Methanosarcinaceae;Methanosarcina;uncultured_archaeon	CCTTTACAATGCGGGCAACCGTGATAAGGAAACCCCGAGTGCCCGTAAACGCGGGCTGTCCATCTGTATAACACGCAGGTGAAGAAAGGGCCGGGCAAGACCGGTGCCAGCCGCCGCGGTAATACCGGCGGCTCGAGTGGTGGCCACTATTACTGGGCTTAAAGGGTCCGTAGCTTGAGCAATAAGTCCCTTGGGAAATTCAGCAACTTAACTGGTGACAGTTCAGGGGACACTGTTGTTCTAGGGATCGGGAGAGGTAAGAGGTACTGCCGGGGTAGGAGTGAAATCCTGTAATCCCTGTGAGACCACCTGTGGCGAAGGCGTCTTACCAGAACGGGTTCGACGGTGAGGGACGAAAGCTGGGGGCACGAACCGG	441	CCCTATGGGGTGCAGCAGGGGAGAAGAAGTGCATGGCCCCCCTATGGGGTGCAGCAGGCGCGAAACCTTTACAATGCGGGCAACCGTGATAAGGAAACCCCGAGTGCCCGTAAACGCGGGCTGTCCATCTGTATAACACGCAGGTGAAGAAAGGGCCGGGCAAGACCGGTGCCAGCCGCCGCGGTAATACCGGCGGCTCGAGTGGTGGCCACTATTACTGGGCTTAAAGGGTCCGTAGCTTGAGCAATAAGTCCCTTGGGAAATTCAGCAGCTTAACTGGGGACAGTTCAGGGGACACTGTTGTTCTAGGGATCGGGAGAGGTAAGAGGTACTGCCGGGGTAGGAGTGAAATCCTGTAATCCCTGTGGGACCACCTGTGGCGAAGGCGTCTTACCAGAA…	8	7	3
Otu109	Archaea;Crenarchaeota;Thermoprotei;Fervidicoccales;Fervidicoccaceae;unclassified_Fervidicoccaceae;uncultured_archaeon	CCTTTGCAATACACGAAAGTGTGACAGGGCTATCCCGAGTGCCATCCGCTGAGGAAGGCTTTTACCCAGTCTAGATAGCTGGGGGAATAAGGAGAGGGCAAGTCTGGTGTCAGCCGCCGCGGTAATACCAGCTCTCCGAGTGGTGTGGATGTTTATTGGGCCTAAAGCATCCGTAGCTGGCTAGGTCAGTCCCTTGTCAAATCCACCGAATTAATCGTTGGATCGCGGGGGATACTGCTTGGCTAGGGGACGAGAGAGGCAGACGGTATTTTCGGGGTAGGGGTGAAATCCTATAATCTCGGGAAGACCACCAGTGGCGAAGGCTGTCTGCTAGAACGCGCCCGACGGTGAGGGATGAAAGCTGGGGGA	430	CCCTATGGGGTGCAGCAGGCGAGGATCCCTATGGGGTGCACCAGTCGCGAAACCTTTGCAATACACGAAAGTGTGACAGGGTCATCCCGAGTGCCGACCGCTGAGGTTGGCTTTTACCCAGTCTAGATAGCTGGGGGAATAAGGAGAGGGCAAGTCTGGTGTCAGCCGCCGCGGTAATACCAGCTCTCCGAGTGGTGTGGGTGTTTATTGGGCCTAAAGCATCCGTAGCTGGCTAGGTCAGTCCCTTGTCAAATCCACCGAATTAATCGTTGGATCGCGGGGGATACTGCTTGGCTAGGGGACGAGAGAGGCAGACGGTATTTTCGGAGTAGGGGTGAAATCCTATAATCCCGGGAAGACCACCAGTGGCGAAGGCTGTCTGCTAGAGCGCGCCCGACG…	2	9	7
Otu126	Archaea;Euryarchaeota;Methanomicrobia;Methanomicrobiales;Methanospirillaceae;Methanospirillum;Methanospirillum_hungatei_JF-1	ACTTTACCATGCGGGCAACCGTGATAAGGAAACCCCGAGTGCCAGCACAGGCTGGCTGTCCGCCAGTGTAAATAACTGGTGAAGAAAGGGCCGGGCAAGACCGGTGCCAGCCGCCGCGGTAATACCGGCGGCTCGAGTGGTGGCCACTATTACTGGGCTTAAAGGGTCCGTAGCTGGATATACAAGTCTCCTGAGAAATCCGCCGGCTTAACCGGTGGGCGTTCAGGGGAAACTGTATTTCTAGGTATCGGGAGAGGTGAGAGGTACTGCCGGGGTAGGAGTGAAATCCTGTAATCCCGGTGGGACCACCTATGGCGAAGGCATCTCACCAGAACGGGTCCGACAGTGAGGGACGAAAGCTGGGGGAGCAAACCGG	428	CCCTATGGGGCGCACCAGGCGAGAATCCCTATGGGGCGCACCAGGCGCGAAAACTTTACCATGCGGGCAACCGTGATAAGGCAACCCCGAGTGCCAGCACAGGCTGGCTGTCCGCCAGTGTAAATAACTGGTGAAGAAAGGGCCGGGCAAGACCGGTGCCAGCCGCCGCGGTAATACCGGCGGCTCGAGTGGTGGCCACTATTACTGGGCTTAAAGGGTCCGTAGCTGGATATACAAGTCTCTTGAGAAATCCGCCGGCTTAACCGGTGGGCGTTCAGGGGAAACTGAAGTTGTAGGGATGGGGAGGGGTGAGAGGTACTGCCGGGGTAGGAGTGAAATCCTGTAATCCCGGTGGGACCACATATGGCGAAGGCATCTCACCAGAACGGGTCCGACAGT…	1	4	21
Otu166	Archaea;Euryarchaeota;Thermoplasmata;Thermoplasmatales;Thermoplasmatales_Incertae_Sedis;Candidatus_Methanomethylophilus;uncultured_archaeon	ACTTCACAATGGGGGCAACCCCGATGAGGGAATTCCTAGTGCTAGCACTTTTTGTGTTAGCTCTTCTTCAGCTTAGAAAACTGATGGAATAAGGGCTGGGTAAGACGGGTGCCAGCCGCCGCGGTAATACCTGCAGCCCAAGTGGTGGTCGATTTTATTGAGTCTAAAACGTTCGTAGCCGGTTTGATAAATCCTTGGGTAAATCGAGAAGCTTAACTTTTCGAATTCCGGGGAGACTGTCAAACTTGGGACCGGGAGAGGCTAGAGGTACTTCTGGGGTAGGGGTAAAATCCTGTGATCCTAGAAGGACCACCGGTGGCGAAGGCGTCTAGCTAGAACGGATCCGACGGTGAGGGACGAAGCCCTGGGGCGCAAACGGG	406	CCCTATGGGGTGCAGCAGTCGCGAAAACTTCACAATGGGGGCAACCCCGATGAGGGAATTCCTAGTGCTAGCACTTTTTGTGTTAGCTTTTCTTCAGCTTAGAAAACTGGTGGAATAAGGGCTGGGTAAGACGGGTGCCAGCCGCCGCGGTAATACCTGCAGCCCAAGTGGTGGTCGATTTTATTGAGTCTAAAACGTTCGTAGCCGGTTTGATAAATCCTTGGGTAAATCGAGAAGCTTAACTTTTCGAATTCCGGGGAGACTGTCAAACTTGGGACCGGGAGAGGCTAGAGGTACTTCTGGGGTAGGGGTAAAATCCTGTAATCCTAGAAGGACCACCGGTGGCGAAGGCGTCTAGCTAGAACGGATCCGACGGTGAGGGACGAAGCCCTGGGGCGC…	0	6	1
Otu176	Archaea;Crenarchaeota;Thermoprotei;Fervidicoccales;Fervidicoccaceae;unclassified_Fervidicoccaceae;uncultured_archaeon	CCTTTGCAATAAGCGAAAGCTTGACAGGGCTATCCCGAGTGCCATCCGCTGAGGAAGGCTTTTACCCAGTCTAGAAAGCTGGGGGAATAAGGAGAGGGCAAGTCTGGTGTCAGCCGCCGCGGTAATACCAGCTCTTCGAGTGGTGTGGATGTTTATTGGGCCTAAAGCATCCGTAGCTGGCTAGGTCAGTCCCTTGTTAAATCCACCGAATTAATCGTTGGATCGCGGGGGATACTGCTTGGCTAGGGGACGAGAGAGGCAGACGGTATTTTCGGGGTAGGGGTGAAATCCTATAATCCCGGGAAGACCACCAGTGGCGAAGGCTGTCTGCTAGAACGCGCCCGACGGTGAGGGATGAAAGCTGGGGG	404	CCCTATGGGGTGCACCAGTCGCGAAACCTTTGCAATAAGCGAAAGCTTGACAGGGCTATCCCGAGTGCCATCCGCTGAGGCAGGCTTTTACCCAGTCTAGAAAGCTGGGGGAATAAGGAGAGGGCAAGTCTGGTGTCAGCCGCCGCGGTAATACCAGCTCTTCGAGTGGTGTGGATGTTTATTGGGCCTAACGCATCCGTAGCTGGCTAGGTCAGTCCCTTGTTAAATCCACCGAATTAATCGTTGGATCGCGGGGGATACTGCTTGGCTAGGGGACGACAGAGGCAGACGGTATTGTCGGGGTAGAGGTGAAATCCTATAATCCCGGGAAGACCACCAGTGGCGAAGGCTGTCTGCTAGAACGCGCCCGACGGTGAGGGACGAAAGCTGGGGGAGCGA…	2	3	0
Otu184	Archaea;Euryarchaeota;Thermoplasmata;Thermoplasmatales;Thermoplasmatales_Incertae_Sedis;Methanomassiliicoccus;uncultured_archaeon	ACTTCGCAATGGGGGCAACCCCGACGAGGGAATTCCAAGTGCTAGCACTTTGTGTTAGCTGTTCTCCTGCCTAAAAAACAGGAGGAGTAAGGGGCGGGTAAGACGGGTGCCAGCCGCCGCGGTAATACCCGCGCCCCAAGTGGTGGTCGATATTATTGAGCCTAAAACGTCCGTAGCCGGTCTTCTAAATCCTTGGGTAAATCGGGCAGCTTAACTGTCCGAAGTCCGGGGAGACTGGGAGACTTGGGACCGGGAGAGGTCAGAGGTACTTCTGGGGTAGGGGTAAAATCCTGTAATCCTTGAAGGACCACCAGTGGCGAAGGCGTCTCACCAGAACGGACCTGACGGCAAGGGACGAAAGCTAGGGGCACGAACCGG	404	CCCTATGGGGTGCAGCAGTCGCGAAAACTTCGCAATGGGGGCAACCCCGACGAGGGAATTCCAAGTGCTAGCACTTTGTGTTAGCTGTTCTCCTGTCTAAAAAACAGGAGGAGTAAGGGGCGGGTAAGACGGGTGCCAGCCGCCGCGGTAATACCCGCGCCCCAAGTGGTGGTCGATATTATTGAGCCTAAAACGTCCGTAGCCGGTCTTCTAAATCCTTGGGTAAATCGGGCAGCTTAACTGTCCGAAGTCCGGGGAGACTGGGAGACTTGGGACCGGGAGAGGTCAGAGGTACTTCTGGGGTAGGGGTAAAATCCTGTAATCCTTGAAGGACCACCAGTGGCGAAGGCGTCTCACCAGAACGGACCTGACGGCAAGGGACGAAAGCTAGGGGCACGA…	3	5	3
Otu210	Archaea;Euryarchaeota;Methanomicrobia;Methanomicrobiales;Methanospirillaceae;Methanospirillum;uncultured_Methanomicrobia_archaeon	CCCTATGGGGTGCAGCAGGCGCGAAAACTTTACAATGCGGGAAACCGTGATAAGGGAACTCCGAGTGTCCGTCAATGCGGACTGTCCGTATGTTTAAAAAGCATGCGAAGAAAGGGCCGGGCAAGACCGGTGCCAGCCGCCGCGGTAATACCGGCGGCTCGAGTGGTGGCCGCTATTACTGGGCTTAAAGGGTCCGTAGCTTGAGGATTGGGTCCCTTGAGAAATCCACCGGCTTAACTGGTGGGCGTTCAGGGGAAACTGGTCTTCTAGGGACCGGGAGAGGTGAGAGGTACTGCCGGGGTAGGAGTGAAATCCTGTAATCCCGGTGGGACCACCTATGGCGAAGGCATCTCACCAGAACGGCTCCGACAGTGAGGGACGAAAGCTGGGGGAGCAAAC…	402	CCCTATGGGGTGCAGCAGGCGCGAAAACTTTACAATGCGGGAAACCGTGATAAGGGAACTCCGAGTGTCCGTCAATGCGGACTGTCCGTATGTTTAAAAAGCATGCGAAGAAAGGGCCGGGCAAGACCGGTGCCAGCCGCCGCGGTAATACCGGCGGCTCGAGTGGTGGCCGCTATTACTGGGCTTAAAGGGTCCGTAGCTTGAGGATTGGGTCCCTTGAGAAATCCACCGGCTTAACTGGTGGGCGTTCAGGGGAAACTGGTCTTCTAGGGACCGGGAGAGGTGAGAGGTACTGCCGGGGTAGGAGTGAAATCCTGTAATCCCGGTGGGACCACCTATGGCGAAGGCATCTCACCAGAACGGCTCCGACAGTGAGGGACGAAAGCTGGGGGAGCAAAC…	2	4	0
Otu224	Archaea;Crenarchaeota;Thermoprotei;Fervidicoccales;Fervidicoccaceae;unclassified_Fervidicoccaceae;uncultured_archaeon	CCTCTGCAATGCGCGAAAGCGTGACAGGGTCATCCCGAGTGCCGTCCGCTGAGGATGGCTTTTGCTTGGTCTAACTAGCCGGGTGAATAAGGGGAGGGCAAGTCTGGTGTCAGCCGCCGCGGTAATACCAGCTCCTCGAGTGGTTGGGACGATTATTGGGTCTAAAGCGTCCGTAGCCGGCTGGAAAAGTTCTCCGTCAAATCCAACGACCTAATCGTTGGATTGCGGGGAATACTCTCTGGCTTGGGGGCGGGGGAGGTCGGCGGTAGTCCCGGGGTAGGGGCGAAAAGAGATCAAAAGTCTCTTCGTAGTCTTATAATCCCGGGAGGACCACCAGTGGCGAAGGCGGCCGACTAAAACGCACCCGACGGTGAGGGACGAAAGCTGGGGGAGCGAACG…	391	CCTCTGCAATGCGCGAAAGCGTGACAGGGTCATCCCGAGTGCCGTCCGCTGAGGATGGCTTTTGCTTGGTCTAACTAGCCGGGTGAATAAGGGGAGGGCAAGTCTGGTGTCAGCCGCCGCGGTAATACCAGCTCCTCGAATGGTTGGGACGATTATTGGGTCTAAAGCGTCCGTAGCCGGCTGGAAAAGTTCTCCGTCAAATCCAACGACCTAATCGTTGGATTGCGGGGAATACTCTCTGGCTTGGGGGCGGGGGAGGTCGGCGGTAGTCCCGGGGTAGGGGCGAAAAGAGATCAAGAGTCTCTTCGTAGTCTTATAATCCCGGGAGGACCACCAGTGGCGAAGGCGGCCGACTAAAACGCGCCCGACGGTGAGAGACGAAAGCTGGGGG	4	0	0
Otu228	Bacteria;Candidate_division_OD1;Unknown_Class;Unknown_Order;Unknown_Family;Candidatus_Paceibacter;uncultured_bacterium	ATTGGACAATGGGCGAAAGCCTGATCCAGCGACATTGCGTGGAGGATGAAGACGTTCGCGCCGTAAACTCCTTTTATAGGGAAAGAAGTAATTGACGGTACCCTATGAATAAGCGGGGGCTAATTCTGTGCCAGCAGCAGCGGTAATACAGAACCCGCAAGCGTTATCCGGATTTATTGGGCGTAAAGTGTTCGTAGGCGGTTTGGAAAGTCTGATATCAAATATCCGGGCTCAACCCGGGACGCGTATCGGAAACTTCCAAACTTGAAGGTGCTAGGGGCTATCGGAACGCACGGTGTAGGGGTGAAATCCGTTGATATCGTGCGGAACACCAAAAGCGAAGGCAGATAGCTGGGGCATTCTTGACGCTGAGGAACGAAAGCGTGGGGAGCAAAAAGG	399	ATTGGACAATGGGCGAAAGCCTGATCCAGCGACATTGCGTGGAGGATGAAGACGTTCGCGCCGTAAACTCCTTTTATAGGGAAAGAAGTAATTGACGGTACCCTATGAATAAGCGGGGGCTAATTCTGTGCCAGCAGCAGCGGTAATACAGAACCCGCAAGCGTTATCCGGATTTATTGGGCGTAAAGTGTTCGTAGGCGGTTTGGAAAGTCTGATATCAAATATCCGGGCTCAACCCGGGACGCGTATCGGAAACTTCCAAACTTGAAGGTGCTAGGGGCTATCGGAACGCACGGTGTAGGGGTGAAATCCGTTGATATCGTGCGGAACACCAAAAGCGAAGGCAGATAGCTGGGGCATTCTTGACGCTGAGGAACGAAAGCGTGGGGAGCAAAAAGG	0	2	0
Otu276	Archaea;Euryarchaeota;Halobacteria;Halobacteriales;Deep_Sea_Euryarchaeotic_Group(DSEG);Candidatus_Aenigmarchaeum;uncultured_sediment_archaeon	ACTCTCCAATGTGCGAAAGCGTGAGAGGGGAATTCACAGTGCTTACGGTTTAGCCGTAGGCTTTTGCCATGTGTAAATAGCATGGCGAATAAGTGGTGGGTAAGACTGGTGCCAGCCGCCGCGGTAACACCAGCGCCACGAGTGGCTATCGCGATTATTGGGTCTAAAGCGTCCGTAGTCGGTTCTGTACATCCTCTGTGAAATCGCAGCGCTCAACGTTGCGGCATGCGGGGGACACGGCAGAGCTTGAGACCGGGAGGCGTGTAGGGTATTCCACGGGGACCGGTAAAATGGTATAATTCGTGGAGGACCACCTGTGGCGAAGGCGCTACACGAGAACGGATCTGACGATGAGGGACGAAAGCCAGGGGAGCAAACCGG	381	ACTCTCCAATGTGCGAAAGCGTGAGAGGGGAATTCACAGTGCTTACGGTTTAGCCGTAGGCTTTTGCCATGTGTAAATAGCATGGCGAATAAGTGGTGGGTAAGACTGGTGCCAGCCGCCGCGGTAACACCAGCGCCACGAGTGGCTATCGCGATTATTGGGTCTAAAGCGTCCGTAGTCGGTTCTGTACATCCTCTGTGAAATCGCAGCGCTCAACGTTGCGGCATGCGGGGGACACGGCAGAGCTTGAGACCGGGAGGCGTGTAGGGTATTCCACGGGGACCGGTAAAATGGTATAATTCGTGGAGGACCACCTGTGGCGAAGGCGCTACACGAGAACGGATCTGACGATGAGGGACGAAAGCCAGGGGAGCAAACCGG	5	0	0
Otu279	Archaea;Euryarchaeota;Methanomicrobia;Methanosarcinales;Methanosarcinaceae;Methanosarcina;uncultured_euryarchaeote	ACTTTACAATGCGGGAAACCGTGATAAGGGGACACCGAGTGCCAGCATCATATGTTGGCTGTCCAGATGTGTAAAATACATCTGTTAGCAAGGGCCGGGCAAGACCGGTGCCAGCCGCCGCGGTAACACCGGCGGCCCGAGTGGTGATCGTGATTATTGGGTCTAAAGGGTCCGTAGCCGGTTTGGTCAGTCCTCCGGGAAATCTGACGGCTCAACCGTGAGGCTTTCGGTGGATACTGCCAGACTTGGAACCGGGAGA	381	ACTTTACAATGCGGGAAACCGTGATAAGGGGACACCGAGTGCCAGCATCATATGTTGGCTGTCCAGATGTGTAAAATACATCTGTTAGCAAGGGCCGGGCAAGACCGGTGCCAGCCGCCGCGGTAACACCGGCGGCCCGAGTGGTGATCGTGATTATTGGGTCTTAAGGGTCCGTAGCCGGTTTGGTCAGTCCTCCGGGAAATCTGACGGCTCAACATTTAGGCTTCCGGTGGATAATGCCAGACTTGGAACCGGGAGAGGTAAGAGGTACTACAGGGGTAGGATTGAAATCTTGTAATCCCTGTGAGACCACATGTGGCGAAGGCGTCTTACCAGAACGGGTTCGAAGGTGAGGGACGAAAGCTGGGGGCACGAACCGGA	3	0	1
Otu282	Archaea;Euryarchaeota;Methanobacteria;Methanobacteriales;Methanobacteriaceae;Methanothermobacter;uncultured_archaeon	CCTCCGCAATGCACGCAAGTGCGACGGGGGAACCCCAAGTGCCACTCTTAACGGGGTGGCTTTTCAGAAGTGTAAAAAGCTTCTGGAATAAGGGCTGGGCAAGACCGGTGCCAGCCGCCGCGGTAACACCGGCAGCTCAAGTGGTAGCCGCTTTTATTGGGCCTAAAGCGTCCGTAGCCGGTCTGATAAGTCTCTGGTGAAATCCCACAGCTTAACTGTGGGAATTGCTGGAGATACTATCATGACTCGAGGTCGGGAGAGGCTGGAGGTACTCCCAGGGTAGGGGTGAAATCCTGTAATCCTGGGAGGACCACCTGTGGCGAAGGCGTCCAGCTGGAACGAACCTGACGGTGAGGGACGAAAGCCAGGGGCGCGAACCGG	381	CCTCCGCAATGCACGCAAGTGCGACGGGGGAACCCCAAGTGCCACTCTTAACGGGGTGGCTTTTCAGAAGTGTAAAAAGCTTCTGGAATAAGGGCTGGGCAAGACCGGTGCCAGCCGCCGCGGTAACACCGGCAGCTCAAGTGGTAGCCGCTTTTATTGGGCCTAAAGCGTCCGTAGCCGGTCTGATAAGTCTCTGGTGAAATCCCACAGCTTAACTGTGGGAATTGCTGGAGATACTATCATGACTCGAGGTCGGGAGAGGCTGGAGGTACTCCCAGGGTAGGGGTGAAATCCTGTAATCCTGGGAGGACCACCTGTGGCGAAGGCGTCCAGCTGGAACGAACCTGACGGTGAGGGACGAAAGCCAGGGGCGCGAACCGG	2	0	0
Otu289	Archaea;Euryarchaeota;Methanobacteria;Methanobacteriales;Methanobacteriaceae;Methanobrevibacter;uncultured_archaeon	CCTCCGCAATGTGAGCAATCGCGACGGGGGGATCCCAAGTGCCATTCTTAACGGGATGGCTTTTCTTAAGTGTAAAGAGCTTTTGGAATAAGAGCTGGGCAAGACCGGTGCCAGCCGCCGCGGTAACACCGGCAGCTCTAGTGGTAGCTGTTTTTATTGGGCCTAAAGCGTTCGTAGCCGGTTTAATAAGTCTTTGGTGAAATCCTGTAGCTTAACTATGGGAATTGCTGAGGATACTGTTAGGCTTGAGGTCGGGAGAGGTTAGCGGTACTCCCAGGGTAGGGGTGAAATCTTGTAATCCTTGAAGGACCACCAGTGGCGAAGGCGTCTCACCAGAACGGACCTGACGGCAAGGGACGAAAGCTAGGGGCACGAACCGG	380	CCTCCGCAATGTGAGCAATCGCGACGGGGGGATCCCAAGTGCCACTCTTAACGGGATGGCTTTTCTTAAGTGTAAAGAGCTTTTGGAATAAGAGCTGGGCAAGACCGGTGCCAGCCGCCGCGGTAACACCGGCAGCTCTAGTGGTAGCTGTTTTTATTGGGCCTAAAGCGTTCGTAGCCGGTTTAATAAGTCTTTGGTGAAATCCTGTAGCTTAACTATGGGAATTGCTGAGGATACTGTTAGGCTTGAGGTCGGGAGAGGTTAGCGGTACTCCCAGGGTAGGGGTGAAATCCTGTAATCCTGGGAGGACCACCAGTGGCGAAGGCGTCTCACCAGAACGGACCTGACGGCAAGGGACGAAAGCTAGGGGCACGAACCGG	7	0	0
Otu329	Archaea;Euryarchaeota;Methanomicrobia;Methanosarcinales;Methanosaetaceae;Methanosaeta;uncultured_Methanosarcinales_archaeon	ACTTTACAATGCTGGCAACAGCGATAAGGGAACCTCGAGTGCCAGGTTACAAATCTGGCTGTCGAGATGCCTAAAAAGCATTTCATAGCAAGGGCCGGGCAAGACCGGTGCCAGCCGCCGCGGTAACACCGGCGGCTCGAGTGGTAACCGCTATTATTGGGTCTAAAGGGTCTGGAGCCGGCCGGATAAGTCTCTTGAGAAATCTGGCAGCTTAACTGTCAGGCTTTCAGGAGATACTGTCTGGCTCGAGGCCGGGAGAGGTGAGAGGTACTTCAGGGGTAGGGGTGAAATCTTGTAATCCTTGAAGGACCACCAGTGGCGAAGGCGTCTCACCAGAACGGACCTGACGGCAAGGGACGAAAGCTAGGGGCACGAA	380	ACTTTACAATGCTGGCAACAGCGATAAGGGAACCTCGAGTGCCAGGTTACAAATCTGGCTGTCGAGATGCCTAAAAAGCATTTCATAGCAAGGGCCGGGCAAGACCGGTGCCAGCTGCCGCGGTAACACCGGCGGCTCGAGTGGTAACCGGTATTATTGGGTCTAAAGGGTCTGTAGCCGGCCGGATAAGTCTTTTGAGAAATCTGGCAGCTTAACTGTCAGGCTTGCAGGAGATACTGTCTGGCTCGAGGCCGGGAGAGGTGAGAGGTACCGCAGGGGTAGGGGTGAAATCTTGTAATCCTTGAAGGACCACCAGTGGCGAAGGCGGCTCACCAGAACGGACCTGACGGCAAGGGACGAAAGCTAGGGGCACGAACCGG	15	6	27
Otu330	Archaea;Euryarchaeota;Methanobacteria;Methanobacteriales;Methanobacteriaceae;Methanobrevibacter;uncultured_archaeon	CCTCCGCAATGTGAGCAATCGCGACGGGGGGATCCCAAGTGCCATTCTTAACGGGATGGCTTTTCTTAAGTGTAAAGAGCTTTTGGAATAAGAGCTGGGCAAGACCGGTGCCAGCCGCCGCGGTAACACCGGCAGCTCTAGTGGTAGCTGTTTTTATTGGGCCTAAAGCGTTCGTAGCCGGTTTAATAAGTCTCTGGTGAAATCCTGTAGCTTAACTGTGGGAATTGCTGGAGATACTATTAGACTTGAGACCGGGAGAGGTTAGAGGTACTCCCAGGGTAGAGGTGAAATCCTGTAATCCTGGGAGGACCGCCTGTTGCGAAGGCGTCTAACTGGAACGGTTCTGACGGTGAGGGACGAAAGTTAGGGGCGCGAACCGG	380	CCTCCGCAATGTGAGCAATCGCGACGGGGGGATCCCAAGTGCCATTCTTAACGGGATGGCTTTTCTTAAGTGTAAAGAGCTTTTGGAATAAGAGCTGGGCAAGACCGGTGCCAGCCGCCGCGGTAACACCGGCAGCTCTAGTGGTAGCTGTTTTTATTGGGCCTAAAGCGTTCGTAGCCGGTTTAATAAGTCTCTGGTGAAATCCTGTAGCTTAACTGTGGGAATTGCTGGAGATACTATTAGACTTGAGACCGGGAGAGGTTAGAGGTACTCCCAGGGTAGAGGTGAAATCCTGTAATCCTGGGAGGACCGCCTGTTGCGAAGGCGTCTAACTGGAACGGTTCTGACGGTGAGGGACGAAAGTTAGGGGCGCGAACCGG	3	0	0
Otu346	Archaea;Euryarchaeota;Methanomicrobia;Methanosarcinales;Methanosaetaceae;Methanosaeta;uncultured_Methanosarcinales_archaeon	ACTTTACAATGCTGGCAACAGCGATAAGGGAACCTCGAGTGCCAGGTTACAAATCTGGCTGTCGAGATGCCTAAAAAGCATTTCATAGCAAGGGCCGGGCAAGACCGGTGCCAGCCGCCGCGGTAATACCGGCGGCTCGAGTGGTGGCCACTATTACTGGGCTTAAAGGGTCCGTAGCTTGAGCAATAAGTCCCTTGGGAAATTCAGCAGCTTAACTGGTGACAGTTCAGGGGACACTGTTGTTCTAGGGATCGGGAGAGGTAAGAGGTACTGCCGGGGTAGGAGTGAAATCTTGTAATCCTTGAAGGACCACCAGTGGCGAAGGCGTCTCACCAGAACGGACCTGACGGCAAGGGACGAAAGCTAGGGGCACGAACCGG	380	ACTTTACAATGCTGGCAACAGCGATAAGGGAACCTCGAGTGCCAGGTTACAAATCTGGCTGTCGAGATGCCTAAAAAGCATTTCATAGCAAGGGCCGGGCAAGACCGGTGCCAGCCGCCGCGGTAATACCGGCGGCTCGAGTGGTGGCCACTATTACTGGGCTTAAAGGGTCCGTAGCTTGAGCAATAAGTCCCTTGGGAAATTCAGCAGCTTAACTGGTGACAGTTCAGGGGACACTGTTGTTCTAGGGATCGGGAGAGGTAAGAGGTACTGCCGGGGTAGGAGTGAAATCTTGTAATCCTTGAAGGACCACCAGTGGCGAAGGCGTCTCACCAGAACGGACCTGACGGCAAGGGACGAAAGCTAGGGGCACGAACCGG	3	0	0
Otu352	Archaea;Euryarchaeota;Methanomicrobia;Methanosarcinales;Methanosaetaceae;Methanosaeta;uncultured_Methanosarcinales_archaeon	ACTTTACAATGCTGGCAACAGCGATAAGGGAACCTCGAGTGCCAGGTTACAAATCTGGCTGTCGAGATGCCTAAAAAGCATTTCATAGCAAGGGCCGGGCAAGACCGGTGCCAGCCGCCGCGGTAACACCGGCGGCCCGAGTGGTAACCGGTATTATTGGGTCTAAAGGGTCTGTAGCCGGCCGGATAAGTCCCTTGAGAAATCTGGCAGCTTAACTGTCAGGCTTTCAGGAGATACTGTCTGGCTCGAGGCCGGGAGAGGTGAGAGGTACTTCAGGGGTAGGGGTGAAATCTTGTAATCCTTGAAGGACCACCAGTGGCGAAGGCGTCTCACCAGAACGGACCTGACGGCAAGGGACGAAAGCTAGGGGCACGAACCGG	380	ACTTTACAATGCTGGCAACAGCGATAAGGGAACCTCGAGTGCCAGGTTACAAATCTGGCTGTCGAGATGCCTAAAAAGCATTTCATAGCAAGGGGCGGGCAAGACCGGTTCCAGCCGCCGCGGGAACACCGGCGGGCTGGGGGGTAACCGGTATTATTGGGTCTAAAGGGTCTGTAGCCGGCCGGATAAGTCTCTTGAGAAATCTGGCAGCTTAACTGTCAGGCGTTCAGGAGATACTGTCTGGCTCGAGGCCGGGAGAGGCGAGAGGTACTTCAGGGGTAGGGGTGAAATCTTGTAATCCTTGAAGGATCACCAGTGGCGAAGGCGTCTCACCAGAACGGACCTGACGGCAAGGGACGAAAGCTAGGGGCACGAACCGG	2	1	1
Otu377	Archaea;Euryarchaeota;Methanobacteria;Methanobacteriales;Methanobacteriaceae;Methanosphaera;uncultured_archaeon	CCTCCGCAATGTACGAAAGTGCGACGGGGGGATCCCAAGTGTTATGCTTAAAGGTATGACTTTTCATTAGTGTAAAAAGCTTTTAGAATAAGAGCTGGGCAAGACCGGTGCCAGCCGCCGCGGTAACACCGGCAGCTCGAGTGGTAGCTGTTTTTATTGGGCCTAAAGCGTTCGTAGCCGGTTTAATAAGTCTTTGGTGAAAGCTTGTAGCTTAATTATAAGAATTGCTGGAGATACTATTAGACTTGAAGTCGGGAGAGGTTAGAGGTACTACCGGGGTAGGGGTGAAATCCTATAATCCTGGGAGGACCACCCGTGGCGAAGGCGTCTAACTGGAACGATCTTGACGGTGAGTAACGAAAGCCAGGGGCGCGAACCGG	380	CCTCCGCAATGTACGAAAGTGCGACGGGGGGATCCCAAGTGTTATGCTTAAAGGTATGACTTTTCATTAGTGTAAAAAGCTTTTAGAATAAGAGCTGGGCAAGACCGGTGCCAGCCGCCGCGGTAACACCGGCAGCTCGAGTGGTAGCTGTTTTTATTGGGCCTAAAGCGTTCGTAGCCGGTTTAATAAGTCTTTGGTGAAAGCTTGTAGCTTAATTATAAGAATTGCTGGAGATACTATTAGACTTGAAGTCGGGAGAGGTTAGAGGTACTACCGGGGTAGGGGTGAAATCCTATAATCCTGGGAGGACCACCCGTGGCGAAGGCGTCTAACTGGAACGATCTTGACGGTGAGTAACGAAAGCCAGGGGCGCGAACCGG	4	0	2
Otu378	Archaea;Euryarchaeota;Methanomicrobia;Methanosarcinales;Methanosaetaceae;Methanosaeta;uncultured_Methanosarcinales_archaeon	ACTTTACAATGCTGGCAACAGCGATAAGGGAACCTCGAGTGCCAGGTTACAAATCTGGCTGTCGAGATGCCTAAAAAGCATTTCATAGCAATGGCCGGGCAAGACCGGTGCCAGCCGCCGCGGTAACACCGGCGGCTCGAGTGGTAACCGTTATTATTGGGTCTAAAGGGTCTGTAGCCGGCCGGATAAGTCTCTTGAGAAATCTGGCAGCTTAACTGTCAGGCTTTCAGGAGATACTGTCTGGCTCGAGGCCGGGAGAGGTGAGAGGTACTTCAGGGGTAGGGGTGAAATCTTGTAATCCTTGAAGGACCGCCAGTGGCGAAGGCGTCTCACCAGAACGGACCTGACGGCAAGGGACGAAAGCTAGGGGCACGAA	380	ACTTTACAATGCTGGCAACAGCGATAAGGGAACCTCGAGTGCCGGGTTACAAATCTGGCTGTCGAGATGCCTAAAAAGCATTTCATAGCAAGGGCCGGGCAAGACCGGTGCCAGCCGCCGCGGTAACACCGGCGGCTCGAGTGGTAACCGTTATTATTGGGTCTAAAGGGTCTGTAGCCGGCCGGATAAGCCTCTTGAGAAATCTGGCAGCTTAACTGTCAGGCTTTCAGGAGATACTGTCTGGCTCGAGGCCGGGTGAGGTGAGAGGTACTTCAGGGGTAGGGGTGAAATCTTATAATCCTTGAAGGACCACCAGTGGCGAAGGCGTCTCGCCAGAACGGACCTGACGGCAAGGGACGAAAGCTAGGGGCACGAACCGG	11	4	26
Otu386	Archaea;Euryarchaeota;Methanobacteria;Methanobacteriales;Methanobacteriaceae;Methanobacterium;uncultured_Methanobacteriales_archaeon	CCTCCGCAATGCGAGCAATCGCGACGGGGGGACCCCAAGTGCCACTCTTAACGGGGTGGCTTTTCATAAGTGTAAAAAGCTTTTGGAATAAGAGCTGGGCAAGACCGGTGCCAGCCGCCGCGGTAACACTGGCAGCTCAAGTGGTGGCCGTTTTTATTGGGCCTAAAGCGTTCGTAGCCGGTTTGATAAGTCTCTGGTGAAATCCTACAGCTTAACTGTGGGAATTGCTGGAGATACTATCAGACTTGAGGTCGGGAGAGGTTAGAGGAACTCCCAGGGTAGGGGTGAAATCCTATAATCCTGGGAGGACCACCTGTGGCGAAGGCGTCTAACTGGAACGAACCCGACGGTGAGTAACGAAAGCCAGGGGCGCGAACCGG	380	CCTCCGCAATGCGAGCAATCGCGACGGGGGGACCCCAAGTGCCACTCTTAACGGGGTGGCTTTTCATAAGTGTAAAAAGCTTTTGGAATAAGAGCTGGGCAAGACCGGTGCCAGCCGCCGCGGTAACACTGGCAGCTCAAGTGGTGGCCGTTTTTATTGGGCCTAAAGCGTTCGTAGCCGGTTTGATAAGTCTCTGGTGAAATCCTACAGCTTAACTGTGGGAATTGCTGGAGATACTATCAGACTTGAGGTCGGGAGAGGTTAGAGGAACTCCCAGGGTAGGGGTGAAATCCTATAATCCTGGGAGGACCACCTGTGGCGAAGGCGTCTAACTGGAACGAACCCGACGGTGAGTAACGAAAGCCAGGGGCGCGAACCGG	6	0	2
Otu392	Archaea;Euryarchaeota;Methanobacteria;Methanobacteriales;Methanobacteriaceae;Methanobacterium;uncultured_Methanobacteriales_archaeon	CCTCCGCAATGCGAGCAATCGCGACGGGGGGACCCCAAGTGCCACTCTTAACGGGGTGGCTTTTCATAAGTGTAAAAAGCTTTTGGAATAAGAGCTGGGCAAGACCGGTGCCAGCCGCCGCGGTAACACTGGCAGCTCAAGTGGTGGCCGTTTTTATTGGGCCTAAAGCGTTCGTAGCCGGTTTGATAAGTCTCTGGTGAAATCCTACAGCTTAACTGTGGGAATTGCTGGAGATACTATCAGACTTGAGGTCGGGAGAGGTTAGAGGAACTCCCAGGGTAGGGGTGAAATCCTATAATCCTGGGAGGACCACCTGTGGCGAAGGCGTCTCACCAGAACGGACCTGACGGCAAGGGACGAAAGCTAGGGGCACGAACCGG	380	CCTCCGCAATGCGAGCAATCGCGACGGGGGGACCCCAAGTGCCACTCTTAACGGGGTGGCTTTTCATAAGTGTAAAAAGCTTTTGGAATAAGAGCTGGGCAAGACCGGTGCCAGCCGCCGCGGTAACACTGGCAGCTCAAGTGGTGGCCGTTTTTATTGGGCCTAAAGCGTTCGTAGCCGGTTTGATAAGTCTCTGGTGAAATCCTACAGCTTAACTGTGGGAATTGCTGGAGATACTATCAGACTTGAGGTCGGGAGAGGTTAGAGGAACTCCCAGGGTAGGGGTGAAATCCTATAATCCTGGGAGGACCACCTGTGGCGAAGGCGTCTCACCAGAACGGACCTGACGGCAAGGGACGAAAGCTAGGGGCACGAACCGG	2	0	0
Otu404	Archaea;Euryarchaeota;Methanomicrobia;Methanosarcinales;Methanosaetaceae;Methanosaeta;uncultured_Methanosarcinales_archaeon	ACTTTACAATGCTGGCAACAGCGATAAGGGGACCTCGAGTGCCAGGTTACAAATCTGGCTGTCGAGATGCCTAAAAAGCATTTCATAGCAAGGGCCGGGCAAGACCGGTGCCAGCCGCCGCGGTAACACCGGCGGCTCGAGTGGTAACCGTTATTATTGGGTCTAAAGGGTCTGTAGCCGGCCGGATAAGTCTCTTGAGAAATCTGGCAGCTTAACTGTCGGGCTTTCAGGAGATACTGTCTGGCTCGAGGCCGGGGGAGGTGAGAGGTACTTCAGGGGTAGGGGTGAAATCTTGTAATCCTTGAAGGACCACCAGTGGCGAAGGCGTCTCACCAGAACGGACCTGACGGCAAGGGACGAAAGCTAGGGGCACGAACCGG	380	ACTTTACAATGATGGCAACAGCGATAAGGGAACCTCGAGTGCCAGGTTACAAATCTGGCTGTCGAGATGCCTAAAAAGCATTTCATAGCAGGGGCCGGGCAAGACCGGTGCCAGCCGCCGCGGTAACACCGGCGGCTCGAGTGGTAACCGTTATTATTGGGTCTAAAGGGTCTGTAGCCGGCCGGATAAGTCTCTTGAGAAATCTGGCAGCTTAACTGGCAGGCTTTCAGGAGATACTGTCTGGCTCGAGGCCGGGAGAGGTGAGAGGTACTTCAGGGGTAGGGGTGAAATCTTGTAATCCTTGAAGGACCACCAGTGGCGAAGGCGTCTCACCAGAACGGACCTGACGGCAAGGGACGAAAGCTAGGGGCACGAACCGG	3	4	12
Otu420	Archaea;Euryarchaeota;Thermoplasmata;Thermoplasmatales;Thermoplasmatales_Incertae_Sedis;Methanomassiliicoccus;uncultured_archaeon	ACTTCACAATGGGGGCAACCCCGATGAGGGAATTCCAAGTGCTAGCACTTTTTGTGTTAGCTGTTCTATTGTCTAAAAAACAAGAGAAGTAAGGGCCGGGTAAGACGGGTGCCAGCCGCCGCGGTAATACCCGCGGCCCGAGTGGTGGTCGATATTATTGAGCCTAAAACGTCCGTAGCCGGCCTTCTAAATCCTTGGGTAAATCGGGCAGCTTAACTGTCCGAAGTCCGGGGAGACTGGGAGACTTGGGACCGGGAGAGGTCAGAGGTACTTCTGGGGTAGGGGTAAAATCCTGTAATCCTGGAAGGACCACCGGTGGCGAAGGCGTCTGACTAGAACGGATCCGACGGTGAGGGACGAAGCCCTGGGGCGCAAACGGG	380	ACTTCACAATGGGGGCAACCCCGATGAGGGAATTCCAAGTGCTAGCACTTTTTGTGTTAGCTGTTCTATTGTCTAAAAAACAAGAGAAGTAAGGGCCGGGTAAGACGGGTGCCAGCCGCCGCGGTAATACCCGCGGCCCGAGTGGTGGTCGATATTATTGAGCCTAAAACGTCCGTAGCCGGCCTTCTAAATCCTTGGGTAAATCGGGCAGCTTAACTGTCCGAAGTCCGGGGAGACTGGGAGACTTGGGACCGGGAGAGGTCAGAGGTACTTCTGGGGTAGGGGTAAAATCCTGTAATCCTGGAAGGACCACCGGTGGCGAAGGCGTCTGACTAGAACGGATCCGACGGTGAGGGACGAAGCCCTGGGGCGCAAACGGG	2	3	5
Otu444	Archaea;Euryarchaeota;Methanomicrobia;Methanosarcinales;Methanosaetaceae;Methanosaeta;uncultured_Methanosarcinales_archaeon	ACTTTACAATGCTGGCAACAGCGATAAGGGAACCTCGAGTGCCAGGTTACAAATCTGGCTGTCAAGATGCCTAAAAAGCATTTCATAGCAAGGGCCGGGCAAGACCGGTGCCAGCCGCCGCGGTAACACCGGCGGCTCGAGTGGTAACCGTTATTATTGGGTCTAAAGGGTCTGTAGCCGGCCGGATAAGTCTCTTGAGAAATCTGGCAGCTTAACTGTCAGGCTTTCAGGAGATAC	237	ACTTTACAATGCTGGCAACAGCGATAAGGGAACCTCGAGTGCCAGGTTACAAATCTGGCTGTCAAGATGCCTAAAAAGCATTTCATAGCAAGGGCCGGGCAAGACCGGTGCCAGCCGCCGCGGTAACACCGGCGGCTCGAGTGGTAACCGTTATTATTGGGTCTAAAGGGTCTGTAGCCGGCCGGATAAGTCTCTTGAGAAATCTGGCAGCTTAACTGTCAGGCTTTCAGGAGATAC	1	1	2
Otu466	Archaea;Euryarchaeota;Methanomicrobia;Methanosarcinales;Methanosaetaceae;Methanosaeta;uncultured_Methanosarcinales_archaeon	AGCGATAAGGGAACCTCGAGTGCCAGGTTACAAATCTGGCTGTCGAGATGCCTAAAAAGCATTTCATAGCAAGGGCCGGGCAAGACCGGTGCCAGCCGCCGCGGTAACACCGGCGGCTCGAGTGGTAACCGTTATTATTGGGTCTAAAGGGTCTGTAGCCGGCCGGATAAGTCTCTTGAGAAATCTGGCAGCTTAACTGTCAGGCTTTCAGGAGATACTGTCTGGCTCGAGGCCGGGAGAGGTGAGAGGTACTTCAGGGGTAGGGGTGAAATCTTGTAATCCTTGAAGGACCACCAGTGGCGAAGGCGTCTCACCAGAACGGACCTGACGGCAAGGGACGAAAGCTAGGGGCACGAACCGG	380	ACTTTACAATGCTGGCAACAGCGATAAGGGAACCTCGAGTGCCAGGTTACAAATCTGGCTGTCGAGATGCCTAAAAAGCATTTCATAGCAAGGGCCGGGCAAGACCGGTTCCAGCCGCCGCGGTAACACCGGCGGCTCGAGTGGTAACCGTTATTATTTGGTCTAAAGGGTCTGTAGCCGGCCGGATAAGTCTCTTGAGAAATCTGGCAGCTTAACTGTCAGGCTATCAGGAGATACTGTCTGGCTAGAGGCCGGGAGAGGTGAGAGGTACTTCAGGGGTAGGGGTGAAATCTTGTAATCCTTGAAGGACCACCAGTGGCGAAGGCGTCTCACCAGAACGGACCTGACGGCAAGAGACGAAAGCTAGGGGCACGAACCGG	6	2	12
Otu484	Archaea;Euryarchaeota;Methanomicrobia;Methanosarcinales;Methanosaetaceae;Methanosaeta;uncultured_Methanosarcinales_archaeon	CTTTACAATGCTGGCAACAGCGATAAGGGAACCTCGAGTGCCAGGTTACAAATCTGGCTGTCGAGATGCCTAGAAAGCATTTCATAGCAAGGGCCGGGCAAGACCGGTGCCAGCCGCCGCGGTAACACCGGCGGCTCGAGTGGTAACCGTTATTATTGGGTCTAAAGGGTCTGTAGCCGGCCGGATAAGTCTCTTGAGAAATCTGGCAGCTTAACTGTCAGGCTTTCAGGAGATACTGTCTGGCTCGAGGCCGGGAGAGGTGAGAGGTACTTCAGGGGTAGGGGTGAAATCTTGTAATCCTTGAAGGACACCAGTGGCGAAGGCGTCTCACCAGAACGGACCTGACGGCAAGGGACGAAAGCTAGGGGCACGAACCGG	380	ACTTTACAATGCTGGCAACAGCGATAAGGGAACCTCGAGTGCCAGGTTACAAATCTGGCTGTCGAGATGCCTAGAAAGCATTTCATAGCAAGGGCCGGGCAAGACCGGTGCCAGCCGCCGCGGTAACACCGGCGGCTCGAGTGGTAACCGTTATTATTGGGTCTAAAGGGTCTGTAGCCGGCCGGATAAGTCTCTTGAGAAATCTGGCAGCTTAACTGTCAGGCTTTCAGGAGATACTGTCTGGCTCGAGGCCGTGAGAGGTGAGAGGTACTTCAGGGGTAGGGGTGAAATCTTGTAATCCTTGAAGGACAACCAGTGGCGAAGGCATCTCACCAGAACGGACCTGACGGCAAGGGACGAAAGCTAGGGGCACGAACCGG	3	2	8
Otu495	Archaea;Euryarchaeota;Thermoplasmata;Thermoplasmatales;Thermoplasmatales_Incertae_Sedis;Candidatus_Methanomethylophilus;uncultured_archaeon	ACTTCACAATGGGGGCAACCCCGATGAGGGAATTCCTAATGCTAGCACATTTGTGTTAGCTTTTCTTTAGCGTAGATAACTAGAGGAATAAGGGCTGGGAAAGACGGGTGCCAGCCGCCGCGGTAATACCTGCAGCCCAAGTGGTGGTCGAGTTTATTGAGTCTAAAACGTTCGTAGCCGGTTCGGTAAATCTTTGGGTAAATCGGGGGGCTTAACCTTCCGACTTCCGAGGAGACTGCCGAACTTGGGACCGGGAGAGGCTAGAGGTACTTCTGGGGTAGGGGTAAAATCCTGTAATCCTAGAAGGACCACCGGTGGCGAAGGCGTCTAGCTAGAACGGATCCGACGGTGAGGGACGAAGCCCTGGGTCGCAAACGGG	379	ACTTCACAATGGGGGCAACCCCGATGAGGGAATTCCTAGTGCTAGCACATTTGTGTTAGCTTTTCCTTAGCTTAGAAAACTAGAGGAATAAGGGCTGGGTAAGACGGGTGCCAGCCGCCGCGGTAATACCTGCAGCCCAAGTGGTGGTCGATTTTATTGAGGCTAAAACGTTCGTAGCCGGTTCGGTAAATCTTTGGGTAAATCGGGGGGCTTAACCTCCCGACTTCCGAGGAGACTGCCGAACTTGGGACCGGGAGAGGCTAGAGGTACTTCTGGGGTGGGGGTAAAATCCTGTAATCCTGGAAGGACCACCGGTGGCGAAGGCGTCTAGCTAGAACGGATCCGACGGTGAGGGACGAAGCCCTGGGTCGCAAACGGG	3	0	0
Otu522	Archaea;Euryarchaeota;Thermoplasmata;Thermoplasmatales;Thermoplasmatales_Incertae_Sedis;Methanomassiliicoccus;uncultured_archaeon	ACTTCGCAATGGGGGCAACCCCGACGAGGGAATTCCAAGTGCTAGCACTTTGTGTTAGCTGTTCTCCTGTCTAAAAAACAGGAGGAGTAAGGGGCGGGTAAGACGGGTGCCAGCCGCCGCGGTAATACCCGCGCCCCAAGTGGTGGTCGATATTATTGAGCCTAAAACGTCCGTAGCCGGTCTTCTAAATCCTTGGGTAAATCGGGCAGCTTAACTGTCCGAAGTCCGGGGAGACTGGGAGACTTGGGACCGGGAGAGGTCAGAGGTACTTCTGGGGTAGGGGTAAAATCCTGTAATCCTGGAAGGACCACCGGTGGCGAAGGCGTCTGACTAGGACGGATCCGACGGTGAGGGATGAAAGCTGGGGGAGCGAACCGG	379	ACTTCGCAATGGGGGCAACCCCGACGAGGGAATTCCAAGTGCTAGCACTTTGTGTTAGCTGTTCTTCTGTCTAAAAAAACAGGAGGAGTAAGGGGCGGGTAAGACGGGTGCCAGCCGCCGCGGTAATACCCGCGCCCCAAGTGGTGGTCGATATTATTGAGCCTAAAACGTCCGTAGCCGGTCTTCTAAATCCTTGGGTAAATCGGGCAGCTTAACTGTCCGAAGTCCGGGGAGACTGGGAGACTTGGGACCGGGAGAGGTCAGAGGTACTTCTGGGGTAGGGGTAGAATCCTGTAATCCTGGAAGGACCACCGGTGGCGAAGGCGTCTGACTAGAACGGATCCGACGGTGAGGGACGAAGCCCTGGGGCGCAAACGGG	0	40	18
Otu527	Archaea;Euryarchaeota;Methanomicrobia;Methanosarcinales;Methanosaetaceae;Methanosaeta;uncultured_Methanosarcinales_archaeon	TTACAATGCTGGCAACAGCGATAAGGGAACCTCGAGTGCCAGGTTACAAATCTGGCTGTCGAGATGCCTAAAAAGCATTTCATAGCAAGGGCCGGGCAAGACCGGTGCCAGCCGCCGCGGTAACACCGGCGGCTCGAGTGGTAACCGTTATTATTGGGTCTAACGGGTCTGTAGCCGGCCGGATAAGTCTCTTGAGAAATCTGGCAGCTTAACTGTCAGGCTTTCAGGAGATACTGTCTGGCTCGAGGCCGGGAGAGGTGAGAGGTACTTCAGGGGTAGGGGTGAAATCTTGTAAGCCTTGAAGGACCACCAGTGGCGAAGGCGTCTCACCAGAACGGACCTGACGGCAAGGGACGAAAGCTAGGGGCACGAACCGG	379	CTTTACAATGCTGGCAACAGCGATAAGGGAACCTCGAGTGCCAGGTTACAAATCTGGCTGTCGAGATGCCTAAAAAGCATCTCATAGCAAGGGCCGGGCAAGACCGGTGCCAGCCGCCGCGGTAACACCGGCGGCTCGAGTGGTAACCGTTATTATTGGGTCTAAAGGGTCTGTAGCCGGCCGGATAAGTCTCTTGAGAAATCTGGCAGCTTAACTGTCAGGCCTTCAGGAGATACTGTCTGGCTCGAGGCCGGGAGAGGTGAGAGGTACTTCAGGGGTAGGGGTGAAATCTTGTAATCCTTGAAGGACCACCAGTGGCGAAGGCGTCTCACCAGAACGGACCTGACGGCAAGGGACGAAAGCTAGGGGCACGAACCGG	3	3	12
Otu529	Archaea;Euryarchaeota;Methanomicrobia;Methanosarcinales;Methanosaetaceae;Methanosaeta;uncultured_Methanosarcinales_archaeon	ACTTTACAATGCTGGCAACAGCGATAAGGGAACCTCGAGTGCCAGGTTACAAATCTGGCTGTCGAGATGCCTAAAAAGCATTTCATAGCAAGGGCCGGGCAAGACCGGTGCCAGCCGCCGCGGTAACACCGGCGGCTCGAGTGGTAACCGTTATTATTGGGTCTAAAGGGTCTGTAGCCGGCCGGATAAGTCTCTTGAGAAATCTGGCAGCTTAACTGTCAGGCTTTCAGGAGATACTGTCTGGCTCGAGGCCGGGAGAGGTGAGAGGTACTTCAGGGGTAGGGGTGAAATCTTGTAGTCCTTGAAGGACCACCAGTGGCGAAGGCGTCTCACCAGAACGGACCTGACGGCAAGGGACGAAAGCTAGGGGCAC	379	ACTTTACAATGCTGGCAACAGCGATAAGGGAACCTCGAGTGCCAGGTTACAAATCTGGCTGTCGAGATGCCTAAAAAGCATTTCATAGCAAGGGCCGGGCAAGACCGGTGCCAGCCGCCGCGGTAACACCGGCGGCTCGAGTGGTAACCGTTATTATTGGGTCTAAAGGGTCTGTAGCCGGCCGGATAAGTCTCTTGAGAAATCTGGCAGCTTAACTGTCAGGCTTTCACGAGATACTGTCTGGCTCGAGGCCGGGAGAGGTGAGGGGTACTTCAGGGGTAGGGGTGAAAACTTGTAATCCTTGGAGGACCGCGAGTGGCGAAGGCGTCTCACCAGAACGGACCTGACGGCAAGGGACGAAAACTAGGGGCACGAACCG	8	7	13
Otu539	Archaea;Crenarchaeota;Thermoprotei;Fervidicoccales;Fervidicoccaceae;unclassified_Fervidicoccaceae;uncultured_archaeon	ACTTTGCAATACACGCAAGTGTGACAGGGCTATCCCGAGTGCCATCCGCTGAGGAAGGCTTTTACCCAGTCTAGAAAGCTGGGAGAATAAGGAGAGGGCAAGTCTGGTGTCAGCCGCCGCGGTAATACCAGCTCTCCGAGTGGTGTGGATGTTTATTGGGCCTAAAGCATCCGTAGCTGGCTAAGTCAGTCCCTTGTTAAATCCACCGAATTAATCGTTGGATTGCGGGGGATACTGCTTGGCTAGGGGACGAGAGAGGCAGACGGTATTTTCGGGGTAGGGGTGAAATCCTATAATCCCGGTGGGACCACCTATGGCGAAGGCATCTCACCAGAACGGGTCCGACAGTGAGGGACGAAAGCTGGGGGAGCAAACCGG	310	ACTTTGCAATACACGCAAGTGTGACAGGGCTATCCCGAGTGCCATCCGCTGAGGAAGGCTTTTACCCAGTCTAGAAAGCTGGGAGAATAAGGAGAGGGCAAGTCTGGTGTCAGCCGCCGCGGTAATACCAGCTCTCCTAGTGGTGTGGATGTTTATTGGGCCTAAAGCATCCGTAGCTGGCTAAGTCAGTCCCTTGTTAAATCCACCGAATTAATCGTTGGATTGCGGGGGATACTGCTTGGCTAGGGGACGAGAGAGGCAGACGGTATTTTCAGGGTAGGGGTGAAATCCTCTAATCCCGGGAAGACCA	5	4	3
Otu544	Archaea;Crenarchaeota;Thermoprotei;Fervidicoccales;Fervidicoccaceae;unclassified_Fervidicoccaceae;uncultured_archaeon	ACTTTGCAATACACGAAAGTGTGACAGGGCTATCCCGAGTGCCATCCGCTGAGGAAGGCTTTTACCCAGTCTAGAAAGCTGGGGGAATAAGGAGAGGGCAAGTCTGGTGTCAGCCGCCGCGGTAATACCAGCTCTCCGAGTGGTTTGGATGTTTATTGGGCCTAAAGCATCCGTAGCTGGCTAAGTTAGTCCCCTGTTAAATCCAACGAATTAATCGTTGGATCGCGGGGGATACTGCTTGGCTAGGGGACGAGAGAGGCAGACGGTATTTCCGGGGTAGGGGTGAAATCCTATAATCCCGGGAAGACCACCAGTGGCAAAGGCTGTCTGCTAGAACGCGCCCGACGGTGAGGGATGAAAGCTGGGGGAGCGAACCGG	371	AATACACGAAAGTGTGACAGGGCTATCCCGAGTGCCATCCGCTGAGGAAGGCTTTTACCCAGTCTAGAAAGCTGGGGGAATAAGGAGAGGGCAAGTCTGGTGTCAGCCGCCGCGGCAATACCAGCTCTCCGAGTGGTGTGGATGTTTATTGGGCCTAAAGCATCCGTAGCTGGCTAAGTTAGTCCCCTGTTAAATCCAACGAATTAATCGTTGGATCGCGGGGGATACTGCTTGGCTAGGGGACGAGAGAGGCAGACGGTATTTCCGGGGTAGGGGTGAAAGCCTATAATCCCGGGAAGACCACCAGTGGCGAAGGCTGTCTGCTAGAACGCGCCCGACGGTGAGGGATGAAAGCTGGGGGAGCGAACCGG	0	5	4
Otu551	Archaea;Crenarchaeota;Thermoprotei;Fervidicoccales;Fervidicoccaceae;unclassified_Fervidicoccaceae;uncultured_archaeon	CCTTTGCAATACACGAAAGTGTGACAGGGTCATCCCGAGTGCCGACCGCTGAGGTTGGCTTTTACCCAGTCTAGAAAGCTGGGGGAATAAGGAGAGGGCAAGTCTGGTGTCAGCCGCCGCGGTAATACCAGCTCTCCGAGTGGTGTGGACGTTTATTGGGCCTAAAGCATCCGTAGCTGGCTGAACAAGTCCCCTGTTAAACCCACCGATTTAATCGTTGGCTTGCGGGGGAAACTGCTCGGCTAGGGGACGAGAGAGGCAAGCGGTATTCTCGGGGTAGGGGTGAAATCCTATAATCCCGAGAAGACCACCAGTGGCGAAGGCTGCTTGCTAGAACGCGCACGACGGTGAGGGATGAAAGC	378	CCTTTGCAATACACGAAAGTGTGACAGGGTCATCCCGAGTGCCGACCGCTGAGGTTGGCTTTTACCCAGTCTAGAAAGCTGGGGGAATAAGGAGAGGGCAAGTCTGGTGTCAGCCGCCGCGGTAATACCAGCTCTCCGAGTGGTGTGGACGTTTATTGGGCCAAAAGCATCCGTAGCTGGCTGAACAAGTCCCCTGTTAAACCCACCGATTTAATCGTTGGCTTGCGGGGGAAACCGCTCGGCTAGGGGACGAGAGAGGCAAGCGGTATTCTCGGGGTAGGGGTGAAATCCTATAATCCCGAGAAGACCACCAGTGGCGAAGGCTGCTTGCTAGAACGCGCCCGACGGTAAGGGATGAAAGCTGGGGGAGCGAACCGG	8	40	31
Otu580	Archaea;Crenarchaeota;Thermoprotei;Fervidicoccales;Fervidicoccaceae;unclassified_Fervidicoccaceae;uncultured_archaeon	CCTTTGCAATACACGAAAGTGTGACAGGGCTATCCCGAGTGCCATCCGCTGAGGAAGGCTTTTACCCAGTCTAGATAGCTGGGGGAATAAGGAGAGGGCAAGTCTGGTGTCAGCCGCCGCGGTAATACCAGCTCTCCGAGTGGTGTGGATGTTTATTGGGCCTAAAGCATCCGTAGCTGGCTAGGTCAGTCCCTTGTCAAATCCACCGAATTAATCGTTGGATCGCGGGGGATACTGCTTGGCTAGGGGACGAGAGAGGCAGACGGTATTTTCGGGGTAGGGGTGAAATCCTATAAGCCCGGGAAGACAACCAGTGGCGAAGGCGTCTCACCAGAACGGACCTGACGGCAAGGGACGAAAGCTAGGGGCACGAACCGG	263	CCTTTGCAATACACGAAAGTGTGACAGGGCTATCCCGAGTGCCATCCGCTGAGGAAGGCTTTTACCCAGTCTAGATAGCTGGGGGAATAAGGAGAGGGCAAGTCTGGTGTCAGCCGCCGCGGTAATACCAGCTCTCCGAGTGGTGTGGATGTTTATTGGGCCTAAAGCATCCGTAGCTGGCTAGGTCAGTCCCTTGTCAAATCCACCGAATTAATCGTTGGATCGCGGGGGGTACTGCTTGGCTAGGGGACGAGAGAGGCAGA	6	1	1
Otu588	Archaea;Crenarchaeota;Thermoprotei;Fervidicoccales;Fervidicoccaceae;unclassified_Fervidicoccaceae;uncultured_archaeon	ACTTTGCAATACACGCAAGTGTGACAGGGCTATCCCGAGTGCCATCCGCTGAGGAAGGCTTTTACCCAGTCTAGAAAGCTGGGTGAATAAGGAGAGGGCAAGTCTGGTGTCAGCCGCCGCGGTAATACCAGCTCTCCGAGTGGTGTGGATGTTTATTGGGCCTAAAGCATCCGTAGCTGGCTAAGTCAGTCCCTTGTTAAATCCACCGAATTAATCGTTGGATTGCGGGGGATACTGCTTGGCTAGGGGACGAGAGAGGCAGACGGTATTTTCGGGGTAGGGGTGAAATCCTATAATCC	299	ACTTTGCAATACACGCAAGTGTGACAGGGCTATCCCGAGTGCCATCCGCTGAGGAAGGCTTTTACCCAGTCTAGAAAGCTGGGTGAATAAGGAGAGGGCAAGTCTGGTGTCAGCCGCCGCGGTAATACCAGCTCTCCGAGTGGTGTGGATGTTTATTGGGCCTAAAGCATCCGTAGCTGGCTAAGTCAGTCCCTTGTTAAATCCACCGAATTAATCGTTGGATTGCGGGGGATACTGCTTGGCTAGGGGACGAGAGAGGCAGACGGTATTTTCGGGGTAGGGGTGAAATCCTATAATCC	3	0	3
Otu611	Archaea;Crenarchaeota;Thermoprotei;Fervidicoccales;Fervidicoccaceae;unclassified_Fervidicoccaceae;uncultured_archaeon	CCTTTGCAATACACGAAAGTGTGACAGGGTCATCCCGAGTGCCGACCGCTGAGGTTGGCTTTTACCCAGTCTAGAAAGCTGGGGGAATAAGGAGAGGGCAAGTCTGGTGTCAGCCGCCGCGGTAATACCAGCTCTCCGAGTGGTGTGGACGTTTATTGGGCCTAAAGCATCCGTAGCTGGCTGAACAAGTCCCCTGTTAAACCCACCGATTTAATCGTTGGCTTGCGGGGGAAACTGCTCGGCTAGGGGACGAGAGAGGCAAGCGGTATTCTCGGGGTAGGGGTGAAATCCTATAATCCCGAGAAGACCACCAGTGGCGAAGGCTGCTTGCTAGAACGCGCCCGACGGCAAGGGACGAAAGCTAGGGGCACGAACCGG	378	CCTTTGCAATACACGAAAGTGTGACAGGGTCATCCCGAGTGCCGACCGCTGAGGTTGGCTTTTACCCAGTCTAGAAAGCTGGGGGAATAAGGAGAGGGCAAGTCTGGTGTCAGCCGCCGCGGTAATACCAGCTCTCCGAGTGGTGTGGACGTTTATTGGGCCTAAAGCATCCGTAGCTGGCTGAACAAGTCCCCTGTTAAACCCACCGATTTAATCGTTGGCTTGCGGGGGAAACTGCTCGGCTAGGGGACGAGAGAGGCAAGCGGTATTCTCGGGGTAGGGGTGAAATCCTATAATCCCGAGAAGACCACCAGTGGCGAAGGCTGCTTGCTAGAACGCGCCCGACGGCAAGGGACGAAAGCTAGGGGCACGAACCGG	5	6	7
Otu619	Archaea;Crenarchaeota;Thermoprotei;Fervidicoccales;Fervidicoccaceae;unclassified_Fervidicoccaceae;uncultured_archaeon	CCTTTGCAATACACGAAAGTGTGACAGGGTCATCCCGAGTGCCGACCGCTGAGGTTGGCTTTTACCCAGTCTAGAAAGCTGGGGGAATAAGGAGAGGGCAAGTCTGGTGCCAGCCGCCACGGTAATACCAGCTCTCCGAGTGGTGTAGACGTTTATTGGGCCTAAAGCATCCGTAGCTGGCTGAACAAGTCCCCTGTTAAACCCACCGATTTAATCGTTGGCTTGCGGGGGAAACTGCTCGGCTAGGGGACGAGAGAGGCAAGCGGTATTCTCGGGGTAGGGGTGAAATCCTATAATCCCGAGAAGACCACCAGTGGCGAAGGCTGCTTGCTATAACGCGCCCGACGGTGAGGGATGAAAGCTGGGGGAGCGAACCGG	378	CCTTTGCAATACACGGAAGTGTGACAGGGTCATCCCGAGTGCCGACCGCTGAGGTTGGCTTTTACCCAGTCTAGAAAGCTGGGGGGATAAGGAGAGGGCAAGTCTGGTGTCAGCCGCCGCGGTAATACCAGCTCTCCGAGCGGTGTGGACGTTTATTGGGCCTAAAGCATCCGTAGCTGGCTGAACAAGTCCCCTGTTAAACCCACCGATTTAATCGTTGGCTTGCGGGGGAAACTGCTCGGCTAGGGGACGAGAGAGGCAAGCGGTATTCTCGGGGTAGGGGTGAAATCCTATAATCCCGAGAAGACCACCAGTGGCGAAGGCTGCTTGCTAGAACGCGCCCGACGGTGAGGGATGAAAGCTGGGGGAGCGAACCGG	2	18	25
Otu624	Archaea;Euryarchaeota;Thermoplasmata;Thermoplasmatales;Thermoplasmatales_Incertae_Sedis;Methanomassiliicoccus;Candidatus_Methanomassiliicoccus_intestinalis_Issoire-Mx1	ACTTCACACTGGGGGAAACCCCGATGAGGGAATTCCAAGTGCCAGCACATTGTGTTGGCTGTTCTTTGGTCTAAAAAACCAGAGAAGTAAGGGCCGGGTAAGACGGGTGCCAGCCGCCGCGGTAATACCCGCGGCCCGAGTGGTGGTCGATATTATTGAGCCTAAAACGTCCGTAGCCGGTTTTGTAAATCCTTGGGTAAATCGACCAGCTTAACTGTTCGAAGTCCGGGGAGACTGCAAGACTTGGGATCGGGAGAGGTGAGAGGTACTTCTGGGGTAGGGGTAAAATCCTGTAATCCTAGAAGGACCACCGGTGGCGAAGGCGTCTCACTAGAACGAATCCGACGGTGAGGGACGAAAGCTGGGGGAGCAAACCGG	378	ACTTCACACTGGGGGAAACCCCGATGAGGGAATTCCAAGTGCCAGCACATTGTGTTGGCTGTTCTTTGGTCTAAAAAACCAGAGAAGTAAGGGCCGGGTAAGACGGGTGCCAGCCGCCGCGGTAATACCCGCGGCCCGAGTGGTGGTCGATATTATTGAGCCTAAAACGTCCGTAGCCGGTTTTGTAAATCCTTGGGTAAATCGACCAGCTTAACTGTTCGAAGTCCGGGGAGACTGCAAGACTTGGGATCGGGAGAGGTGAGAGGTACTTCTGGGGTAGGGGTAAAATCCTGTAATCCTAGAAGGACCACCGGTGGCGAAGGCGTCTCACTAGAACGAATCCGACGGTGAGGGACGAAAGCTGGGGGAGCAAACCGG	6	0	0
Otu636	Archaea;Crenarchaeota;Thermoprotei;Fervidicoccales;Fervidicoccaceae;unclassified_Fervidicoccaceae;uncultured_archaeon	GCAATACACGAAAGTGTGACAGGGTCATCCCGAGTGCCGACCGCTGAGGTTGGCTTTTACCCAGTCTAGAAAGCTGGGGGAATAAGGAGAGGGCAAGTCTGGTGTCAGCCGCCGCGGTAATACCAGCTCTCCGAGTGGTGTGGACGTTTATTGGGCCTAAAGCATCCGTAGCTGGCTGAACAAGTGCCCTGTTAAACCCACCGATTTAATCGTTGGCTTGCGGGGGAAACTGCTCGGCTAGGGGACGAGAGAGGCAAGCGGTATTCTCGGGGTAGGGGTGAAATCCTATAATCCCGAGAAGACCACCAGTGGCGAAGGCTGCTTGCTAGAACGCGCCCGACGGTGAGGGATGAAAGCTGGGGGAGCGAACCGG	378	ACTTTGCAATACACGAAAGTGTGACAGGGTCATCCCGAGTGCCGACCGCTGAGGTTGGCTTTTACCCAGTCTAGAAAGCTGAGGGAATAAGGAGAGGGCAAGTCTGGTGTCAGCCGCCGCGGTAATACCAGCTCTCCGAGTGGTGTGGACGTTTATTGGGCCTAAAGCATCCGTAGCTGGCTGAACAAGTCCCCTGTTAAACCCACCGATTTAATCGTTGGCTTGCGGGGGAAACTGCTCGGCTAGGGGACGAGAGAGGCAAGCGGTATTCTCGGGGTAGGGGTGAAATCCTATAATCCCGAGAAGACCACCAGTGGTGAAGGCTGCTTGCTAGAACGCGCCCGACGGTGAGGGATGAAAGCTGGGGGAGCGAACCGG	1	2	6
Otu657	Archaea;Crenarchaeota;Thermoprotei;Fervidicoccales;Fervidicoccaceae;unclassified_Fervidicoccaceae;uncultured_archaeon	CCTTTGCAATACACGAAAGTGTGACAGGGCTATCCCGAGTGCCATCCGCTGAGGAAGGCTTTTACCCAGTCTAGATAGCTGGGGGAATAAGGAGAGGGCAAGTCTGGTGTCAGCCGCCGCGGTAATACCAGCTCTCCGAGTGGTGTGGATGTTTCTTGGGCCTAAAGCATCCGTAGCTGGCTAGGTCAGTCCCTTGTCAAATCCACCGAATTAATCGTTGGATCGCGGGGGATACTGCTTGGCTAGGGGACGAGAGAGGCAGACGGTATTTTCGGGGTAGGGGTGAAATCCTATAATCCCGGGAAGACCACCAGTGGCGAAGGCTGTCTGCTAGAACGCGCCCGACGGTGAGGGATGAAAGCTGGGG	378	CCTTTGCAATACACGAAAGTGTGACAGGGCTATCCCGAGTGCCATCCGCTGAGGAAGGCTTTTACCCAGTCTAGATAGCTGGGGGAATAAGGAGAGGGCAAGTCTGGTGTCAGCCGCCGCGGTAATACCAGCTCTCCGAGTGGTGTGGATGTTTATTGGGCCTAAAGCATCCGTAGCTGGCTAGGTCAGTCCCTTGTTAAATCCACCGAATTAATCATTGGATTGCGGGGGATACTGCTTGGCTAGGGGACGAGAGAGGCAGACGGTATTTTCGGGGTAGGGGTGAAATCCTATAATCCCGGGAAGACCACCAGTGGCGAAGGCTGTCTACTGGAACGCGCCCGACGGTGAGGGATGAAAGCTGGGGGAGCGGACCGG	1	6	2
Otu694	Archaea;Crenarchaeota;Thermoprotei;Fervidicoccales;Fervidicoccaceae;unclassified_Fervidicoccaceae;uncultured_archaeon	ACTTTGCAATACACGAAAGTGTGACAGGGCTATCCCGAGTGCCATCCGCTGAGGAAGGCTTTTACCCAGTCTAGAACGCTGGGGGAATAAGGAGAGGGCAAGTCTGGTGTCAGCCGCCACGGTAATACCAGCTCTCCGAGTGGTGTGGATGTTTATTGGGCCTAAAGCATCCGTAGCTGGCTAAGTTAGTCCCCTGTTAAATCCAACGAATTAATCGTTGGATCGCGGGGGATACTGCTTGGCTAGGGGACGAGAGAGGCAGACGGTATTTCCGGGGTAGGGGTGAAATCCTATAATCCCGGGAAGACCACCAGTGGCGAAGGCTGTCTGCTAGAACGCGCCCGACGGTGAGGGACGAAAGCTAGGGGCACGAACCGG	378	ACTTTGCAATACACGAAAGTGTGACAGGGCTATCCCGAGTGCCATCCGCTGAGGAAGGCTTTTACCCAGTCTAGAACGCTGGGGGAATAAGGAGAGGGCAAGTCTGGTGTCAGCCGCCACGGTAATACCAGCTCTCCGAGTGGTGTGGATGTTTATTGGGCCTAAAGCATCCGTAGCTGGCTAAGTTAGTCCCCTGTTAAATCCAACGAATTAATCGTTGGATCGCGGGGGATACTGCTTGGCTAGGGGACGAGAGAGGCAGACGGTATTTCCGGGGTAGGGGTGAAATCCTATAATCCCGGGAAGACCACCAGTGGCGAAGGCTGTCTGCTAGAACGCGCCCGACGGTGAGGGACGAAAGCTAGGGGCACGAACCGG	2	0	10
Otu697	Archaea;Crenarchaeota;Thermoprotei;Fervidicoccales;Fervidicoccaceae;unclassified_Fervidicoccaceae;uncultured_archaeon	ACTTTGCAATACACGCAAGTGTGACAGGGCTATCCCGAGTGCCATCCGCTGAGGAAGGCTTTTACCCAGTCTAGAAAGCTGGGGGAATAAGGAGAGGGCAAGTCTGGTGTCAGCCGCCGCGGTAATACCAGCTCTCCGAGTGGTGTGGATGTTTATTGGGCCTAAAGCATCCGTAGCTGGCTAAGTCAGTCCCTTGTTAAATCCACCGAATTAATCGTTGGATTGCGGGGGATACTGCTTGGCTAGGGGACGAGAGAGGCAGACGGTATTTTCGGGGTAGGGGTGGAATCCTATAATCCCGGGAAGACCACCAGTGGCGAAGGCTGTCTGCTAGAACGCGCCCGACAGTGAGGGATGAAAGCTGGGGGAGCGAACCGG	378	ACTTTGCAATACACGCAAGTGTGACAGGGCTATCCCGAGTGCCATCCGCTGAGGAAGGCTTTTACCCAGTCTAGAAAGCTGGGAGAATAAGGAGAGGGCAAGTCTGGTGTCAGCCGCCGCGGTAATACCAGCTCTCCGAGTGGTGTGGATGTTTATTGGGCCTAAAGCATCCGTAGCTGGCTAAGTCAGTCCCTTGTTAAATCCACCGAATTAATCGTTGGATTGCGGGGGATACTGCTTGGCTAGGGGACGAGAGAGGCAGACGGTATTTTCGAGGTAGGGGTGGAATCCTAGAATCCCGGGAAGACCACCAGTGGCGAAGGCTGTCTGCTAGAACGCGCCCGACGGTGAGGGATGAAAGCTGGGGGAGCGAAACGG	1	5	2
Otu710	Archaea;Crenarchaeota;Thermoprotei;Fervidicoccales;Fervidicoccaceae;unclassified_Fervidicoccaceae;uncultured_archaeon	ACTTTGCAATACACGCAAGTGTGACAGGGCTATCCCGAGTGCCATCCGCTGAGGAAGGCTTTTACCCAGTCTAGAAAGCTGGGAGAATAAGGAGAGGGCAAGTCTGGTGTCAGCCGCCGCGGTAATACCAGCTCTCCGAGTGGCGTGGATGTTTATTGGGCCTAAAGCATCCGTAGCTGGCTAAGTCAGTCCCTTGTTAAATCCACCGAATTAATCGTTGGATCGCGGGGGATACTGCTTGGCTAGGGGACGAGAGAGGCAGACGGTATTTTCGGGGTAGGGGTGAAATCCTATAATCCCGGGAAGACCACCAGTGGCGAAGGCTGTCTGCTAGAACGCGCCCGACGGTGAGGGATGAAAGCTAGGGGCACGAACCGG	378	ACTTTGCAATACACGCAAGTGTGACAGGGCTATCCCGAGTGCCATCCGCTGAGGAAGGCTTTTACCCAGTCTAGAAAGCTGGGAGAATAAGGAGAGGGCAAGTCTGGTGTCAGCCGCCGCGGTAATACCAGCTCTCCGAGTGGCGTGGATGTTTATTGGGCCTAAAGCATCCGTAGCTGGCTAAGTCAGTCCCTTGTTAAATCCACCGAATTAATCGTTGGATCGCGGGGGATACTGCTTGGCTAGGGGACGAGAGAGGCAGACGGTATTTTCGGGGTAGGGGTGAAATCCTATAATCCCGGGAAGACCACCAGTGGCGAAGGCTGTCTGCTAGAACGCGCCCGACGGTGAGGGATGAAAGCTAGGGGCACGAACCGG	4	1	1
Otu745	Archaea;Thaumarchaeota;Thaumarchaeota_Incertae_Sedis;Unknown_Order;Unknown_Family;Candidatus_Nitrosocaldus;uncultured_crenarchaeote	ACTTTGCAATACACGCAAGTGTGACAGGGCTATCCCGAGTGCCATCCGCTGAGGAAGGCTTTTACCCAGTCTAGAAAGCTGGGGGAATAAGGAGAGGGCAAGTCTGGCGTCAGCCGCCGCGGTAATACCAGCTCTCCGAGTGGTGTGGATGTTTATTGGGCCTAAAGCATCCGTAGCTGGCTAAGTCAGTCCCTTGTTAAATCCACCGAATTAATCGTTGGATTGCGGGGGACACTGCTTGGCTAGGGGACGAGAGAGGCAGACGGTATTTTCGGGGTAGGGGTGAAATCCTATAATCCCGGGAAGACCACCAGTGGCGAAGGCTGTCTGCTAGAACGCGCCCGACGGTGAGGGATGAAAGCTGGGGGAGCGAACCGG	378	ACTTTGCAATACACGCAAGTGTGACAGGGCTATCCCGAGTGCCATCCGCTGAGGAAGGCTTTTACCCAGTCTAGAAAGCTGGGAGAATAAGGAGAGGGCAAGTCTGGCGTCAGCCGCCGCGGTAATACCAGCTCTCCGAGTGGTGTGGATGTTTATTGGGCCTAAAGCATCCGTAGCTGGCTAGGTCAGTCCCTTGTTAAATCCACCGAATTAATCGTTGGATCGCGGGGGATACTGCTTGGCTAGGGGATGAGAGAGGCAGACGGTATTTTCGGGGTAGGGGTGAAATCCTATAATCCCGGGAAGACCACCAGTGGCGAAGGCTGTCTGCTAGAACGCGCCCGACGGTGAGGGATGAAAGCTGGGGGAGCGAACCGG	2	2	9
Otu751	Archaea;Crenarchaeota;Thermoprotei;Fervidicoccales;Fervidicoccaceae;unclassified_Fervidicoccaceae;uncultured_archaeon	ACTTTGCAATACACGCAAGTGTGACAGGGCTATCCCGAGTGCCATCCGCTGAGGAAGGCTTTTACCCAGTCTAGTAAGCTGGGAGCATAAGGAGAGGGCAAGTCTGGTGTCAGCCGCCGCGGTAGTACCAGCTCTCCGAGTGGTGTGGATGTTTATTGGGCCTAAAGCATCCGTAGCTGGCTAAGTCAGTCCCTTGTTAAATCCACCGAATTAATCGTTGGATTGCGGGGGATACTGCTTGGCTAGGGGACGAGAGAGGCAGACGGTATTTTCGGGGTAGGGGTGAAATCCTATAATCCCGGGAAGACCACCAGTGGCGAAGGCTGTCTGCTAGAACGCGCCCGACGGTGAGGGATGAAAGCTGGGGGAGCGAACCGG	378	ACTTTGCAATACACGCAAGTGTGACAGGGCTATCCCGAGTGCCATCCGCTGAGGAAGGCTTTTACCCAGTCTAGTAAGCTGGGAGCATAAGGAGAGGGCAAGTCTGGTGTCAGCCGCCGCGGTAGTACCAGCTCTCCGAGTGGTGTGGATGTTTATTGGGCCTAAAGCATCCGTAGCTGGCTAAGTCAGTCCCTTGTTAAATCCACCGAATTAATCGTTGGATTGCGGGGGATACTGCTTGGCTAGGGGACGAGAGAGGCAGACGGTATTTTCGGGGTAGGGGTGAAATCCTATAATCCCGGGAAGACCACCAGTGGCGAAGGCTGTCTGCTAGAACGCGCCCGACGGTGAGGGATGAAAGCTGGGGGAGCGAACCGG	2	4	12
Otu764	Archaea;Crenarchaeota;Thermoprotei;Fervidicoccales;Fervidicoccaceae;unclassified_Fervidicoccaceae;uncultured_archaeon	ACTTTGCAATACACGAAAGTGTGACAGGGCTATCCCGAGTGCCATCCGCTGAGGAAGGCTTTTACCCAGTCTAGAAAGCTGGGGGAATAAGGAGAGGGCAAGTCTGGTGTCAGCCGCCGCGGTAATACCAGCTCTCCGAGTGGTGTGGATGTTTATTGGGCCTAAAGCATCCGTAGCTGGCTAAGTTAGTCCCCTGTTAAATCCAACGAATTAATCGTTGGATCGCGGGGGATACTGCTTGGCTAGGGGACGAGAGAGGCGGACGGTATTTCCGGGGTAGGGGTGAAGTCCTATAATCCCGGGAAGACCACCAGTGGCGAAGGCTGTCTGCTAGAACGCGCCCGACGGTGAGGGATGAAAGCTGGGGGAGCGAACCGG	378	ACTTTGCAATACACGCAAGCGTGACAGGGCTATCCCGAGTGCCATCCGCTGAGGAAGGCTTTTACCCAGTCTAGAAAGCTGGGAGAATTAGGAGAGGGCAAGTCTGGTGTCAGCCGCCGCGGTAATACCAGCTCTCCGAGTGGTGTGGATGTTTATTGGGCCTAAAGCATCCGTAGCTGGCTAAGTCAGTCCCTTGTTAAATCCACCGAATTAATCGTTGGATTGCGGGGGATACTGCTTGGCTAGGGGACGAGAGAGGCAGACGGTATTTTCGGGGTAGGGGTGAAGTCCTATAATCCCGGGAAGACCACCAGTGGCGAAGGCTGTCTGCTAGAACGCGCCCGACGGTGAGGGATGAAAGCTGGGGGAGCGAACCGG	2	9	14
Otu770	Archaea;Crenarchaeota;Thermoprotei;Fervidicoccales;Fervidicoccaceae;unclassified_Fervidicoccaceae;uncultured_archaeon	AATACACGAAGGTGTGACAGGGTCATCCCGAGTGCCGACCGCTGAGGTTGGCTTTTACCCAGTCTAGAAAGCTGGGGGAATAAGGAGAGGGCAAGTCTGGTGTCAGCCGCCGCGGTAATACCAGCTCTCCGAGTGGTGTGGACGTTTATTGGGCCTAAAGCATCCGTAGCTGGCTGAACAAGTCCCCTGTTAAACCCACCGATTTAATCGTTGGCTTGCGGGGGAAACTGCTCGGCTAGGGGACGAGAGAGGCAAGCGGTATTCTCGGGGTAGGGGTGAAATCCTATAATCCCGAGAAGACCACCAGTGGCGAAGGCTGCTTGCTAGAACGCGCCCGACGGTGAGGGATGAAAGCTGGGGGAGCGAACCGG	378	CCTTTGCAATACACGAAAGTGTGACAGGGTCATCCCGAGTGCCGACCGCTGAGGTTGGCTTTTACCCAGTCTAGAAAGCTGGGGGAATAAGGAGAGGGCAAGTCTGGTGTCAGCCGCCGCGGTAATACCAGCTCTCCGAGTGGGGTGGACGTTTATTGGGCCTAAAGCATCCGTAGCGGGCTGAACAAGTCCCCTGTTCAACCCACCGATTTAATCGTTGGCTTGCGGGGGAAACTGCTCGGCTAGGGGACGAGAGAGGCAAGCGGTATTCTCGGGGTAGGGGTGAAATCCTATAATCCCGAGAAGACCACCAGTGGCGAAGGCTGCTTGCTAGAACGCGCCCGACGGTGAGGGATGAAAGCTGGGGGAGCGAACCGG	5	1	2
Otu789	Archaea;Crenarchaeota;Thermoprotei;Fervidicoccales;Fervidicoccaceae;unclassified_Fervidicoccaceae;uncultured_archaeon	ACTTTGCAATACACGCAAGTGTGACAGGGCTATCCCGAGTGCCATCCGCTGAGGAAGGCTTTTACCCAGTCTAGGAAGCTGGGAGAATAAGGAGAGGGCAAGTCTGGTGTCAGCCGCCGCGGTAATACCAGCTCTCCGAGTGGTGTGGACGTTTATTGGGCCTAAAGCATCCGTAGCTGGCTGGGCAAGTCCCCTGTTAAATCCACCGATTTAATCGTTGGTGTGCGGGGGATACTGCTCGGCTAGGGGACGAGAGAGGCAAGCGGTATTCCCGGGGTAGGGGTGAAATCCTATAATCCCGAGAAGACCACCAGTGGCGAAGGCTGCTTGCTAGAACGCGCCCGACGGTGAGGGATGAAAGCTGGGGGAGCGAACCGG	378	ACTTTGCAATACACGGAAGTGTGACAGGGTCATCCCGAGTGCCGACCGCTGAGGTTGGCTTTTACCCAGTCTAGGAAGCTGGGGGAATAAGGAGAGGGCAAGTCAGGTGTCAGCCGCCGCGGTAATACCAGCTCTCCGAGTGGTGTGGACGGTTATTGGGCCTAAAGCATCCGTAGCTGGCTGGGCAAGTCCCCTGTTAAATCCACCGATTTAATCGTTGGTGTGCGGGGGATACTGCTCGGCTAGGGGACGAGAGAGGCAAGCGGTATTCCCGGGGTAGGAGTGAAATCCTATAATCCCGAGAAGACCACCAGTGGCGAAGGCTGCTTGCTAGAACGCGCCCGACGGTGAGGGATGAAAGCTGGGGGAGCGAACCGG	2	0	1
Otu792	Archaea;Euryarchaeota;Thermoplasmata;Thermoplasmatales;Thermoplasmatales_Incertae_Sedis;Methanomassiliicoccus;uncultured_archaeon	ACTTCGCAATGGGGGCAACCCCGACGAGGGAATTCCAAGTGCTAGCACTTTGTGTTAGCTGTTCTCCTGTCTAAAAAACAGGAGGAGTAAGGGGCGGGTAAGACGGGTGCCAGCCGCCGCGGTAATACCCGCGCCCCAAGTGGTGGTCGATATTATTGAGCCTAAAACGTCCGTAGCCGGTCTTCTAAATCCTTGGGTAAATCGGGCAGCTTAACTGTCCGAAGTCCGGGGAGACTGGGAGACTTGGGACCGGGAGAGGTCAGAGGTACTTCTGGGGTAGGGGTGAAATCTTGTAATCCTTGAAGGACCACCAGTGGCGAAGGCGTCTCACCAGAACGGACCTGACGGCAAGGGACGAAAGCTAGGGGCACGAACCGG	283	CGCAATGGGGTCAACCCCGACGAGGGAATTCCAAGTGCCAGCACTTTGTGTTGGCTGTTCTCCTGTCTAAAAAACAGGAGGAGTAAGGGGCGGGTAAGACGGGTGCCAGCCGCCGCGGTAATACCCGCGCCCCTCGTGGTGGTCGACATTATTGAGCCTAAAACGTCCGTAGCCGGTCTTTTAAATCCCTGGGTAAATCGGGCAGCTTAACTGTCCGAAGTCCGGGGAGACTGGGAGACTTGGGACCGGGAGAGGTCAGAGGTACTTATGGGGTAGGGGTAAA	1	2	2
Otu816	Archaea;Crenarchaeota;Thermoprotei;Fervidicoccales;Fervidicoccaceae;unclassified_Fervidicoccaceae;uncultured_archaeon	ACTTCGCAATACACGAAAGTGTGACAGGGCTATCCCGAGTGCCATCCGCTGAGGAAGGCTTTTACCCAGCCTAGAACGCTGGGGGAATAAGGAGAGGGCAAGTCTGGTGTCAGCCGCCGCGGTAATACCAGCTCTCCGAGTGGTGTGGATGTTTATTGGGCCTAAAGCATCCGTAGCTGGCTAAGTTAGTCCCCTGTTAAATCCAACGAACTAATCGTTGGATCGCGGGGGATACTGCTTGGCTAGGGGACGAGAGAGGCAGACGGTATTTCCGGGGTAGGGGTGAAATCCTATAATCCCGGGAAGACCACCAGTGGCGAAGGCTGTCTGCTAGAACGCGCCCGACGGTGAGGGATGAAAGCTGGGGGAGCGAACCGG	378	ACTTCGCAATACACGAAAGTGTGACAGGGCTATCCCGAGTGCCATCCGCTGAGGAAGGCTTTTACCCAGCCTAGAACGCTGGGGGAATAAGGAGAGGGCAAGTCTGGTGTCAGCCGCCGCGGTAATACCAGCTCTCCGAGTGGTGTGGATGTTTATTGGGCCTAAAGCATCCGTAGCTGGCTAAGTTAGTCCCCTGTTAAATCCAACGAACTAATCGTTGGATCGCGGGGGATACTGCTTGGCTAGGGGACGAGAGAGGCAGACGGTATTTCCGGGGTAGGGGTGAAATCCTATAATCCCGGGAAGACCACCAGTGGCGAAGGCTGTCTGCTAGAACGCGCCCGACGGTGAGGGATGAAAGCTGGGGGAGCGAACCGG	0	0	4
Otu817	Archaea;Crenarchaeota;Thermoprotei;Fervidicoccales;Fervidicoccaceae;unclassified_Fervidicoccaceae;uncultured_archaeon	ACTTTGCAATAAGCGAAAGCTTGACAGGGCTATCCCGAGTGCCATCCGCTGAGGAAGGCTTTTACCCAGTGTAGACCGCTGGGGGAATAAGGAGAGGGCAAGTCTGGTGTCAGCCGCCGCGGTAATACCAGCTCTTCGAGTGGTGTGGATGTTTATTGGGCCTAAAGCATCCGTAGCTGGCTAAGTTAGTCCCCTGTTAAATCCACCGAATTAATCGTTGGACTGCGGGGGATACTGCTTGGCTAGGGGACGAGAGAGGCAGACGGTATTTTTGGGGTAGGGGTGAAATCCTATAATCCCAGGAAGACCACCAGTGGCGAAGGCTGTC	378	ACTTTGCAATAAGCGAAAGCTTGACAGGGCTATCCCGAGTGCCATTCGCTGAGGAAGGCTTTTACCCAGTGTAGTCCGCTGGGGGTATAAGGAGAGGGCAAGTCTGGTGTCAGCCGCCGCGGTAATACCAGCTCTTCGAGTGGTGTGGATGTTTATTGGGCCTAAAGCATCCGTAGCTGGCTAAGTTAGTCCCCTGTTAAATCCACCGAATTAATCGTTGGACTGCGGGGGATACTGCTTGGCTAGGGGACGAGAGAGGCAGACGGTATTTTTGGGGTAGGGGTGAAATCCTATAATCCCAGGAAGACCACCAGTGGCGAAGGCTGTCTGCTAGAACGCGCCCGACGGTGAGGGATGAGAGCTGGGGGAGCGAACCGG	1	5	1
Otu818	Archaea;Crenarchaeota;Thermoprotei;Fervidicoccales;Fervidicoccaceae;unclassified_Fervidicoccaceae;uncultured_archaeon	ACTTTGCAATACACGCAAGTGTGACAGGGCTATCCCGAGTGCCATCCGCTGAGGAAGGCTTTTACCCAGTCTAGAAAGCTGGGAGAATAGGGAGAGGGCAAGTCTGGTGTCAGCCGCCGCGGTAATACCAGCTCTCCGAGTGGTGTGGATGTTTATTGGGCCTAAAGCATCCGTAGCTGGCTAAGTCAGTCCCTTGTTAAATCCACCGAATTAATCGTTGGATTGCGGGGGATACTGCTTGGCTAGGGGACGAGAGAGGCAGACGGTATTTTCGGGGTAGGGGTGAAATCCTATAATCCCGGGAAGACCACCAGTGGCGAAGGCTGTCTGCTAGAACGCGCCCGACGGTGAGGGATGA	378	ACTTTGCAATACACGCAAGTGTGACAGGGCTATCCCGAGTGCCATCCGCTGAGGAAGGCTTTTACCCAGTCTAGAAAGCTGGGAGAATAGGGAGAGGGCAAGTCTGGTGTCAGCCGCCGCGGTAATACCAGCTCTCCGAGTGGTGTGGATGTTTATTGGGCCTAAAGCATCCGTAGCTGGCTAAGTCAGTCCCTTGTTAAATCCACCGAATTAATCGTTGGATTGCGGGGGATACTGCTTGGCTAGGGGACGAGAGAGGCAGACGGTATTTTCGGGGTAGGGGTGAAATCCTATAATCCCGAGAAGACCACCAGTGGCGAAGGCTGTCTGCTAGAACGCGCCCGACGGTGAGGTATGAAAGCTGGGGGAGCGAACCGG	3	7	3
Otu823	Archaea;Crenarchaeota;Thermoprotei;Fervidicoccales;Fervidicoccaceae;unclassified_Fervidicoccaceae;uncultured_archaeon	ATACACGCAAGTGTGACAGGGCTATCCCGAGTGCCATCCGCTGAGGAAGGCTTTTACCCAGTCTAGAAAGCTGGGGGAATAAGGAGAGGGCAAGTCTGGTGTCAGCCGCCGCAGTAATACCAGCTCTCCGAGTGGTGTGGATGTTTATTGGGCCTAAAGCATCCGTAGCTGGCTAAGTCAGTCCCTTGTTAAATCCACCGAATTAATCGTTGGATTGCGGGGGATACTGCTTGGCTAGGGGACGAGAGAGGCAGACGGTATTTTCGGGGTAGGGGTGAAATCCTATAATCCCGGGAAGACCACCAGTGGCGAAGGCTGTCTGCTAGAACGCGCCCGACGGTGAGGGATGAAAGCTGGGGGAGCGAACCGG	378	ACTTTGCAATACACGCAAGTGTGACAGGGCTATCCCGAGTGCCATCCGCTGAGGAAGGCTTTTACCCAGTCTAGAAAGCTGGGAGAATAAGGAGAGGGCAAGTCTGGTGTCAGCCGCCGCGGTAATACCAGCTCTCCGAGTGGTGTGGATGTTTATTGGGCCTAAAGCATCCGTAGCTGGCTAAGTCAGTCCCTGGTTAAATCCACCGAATTAGTCGTTGGATTGCGGGGGATACTGCTTGGCTAGGGGACGAGAGAGGCAGACGGTATTTTCGGGGTAGGGGTTGAATCCTATAATCCCGGGAAGACCGCCAGTGGCGAAGGCTGTCTGCTAGAACGCGCCCGACGGTGAGGGATGAAAGCTGGGGGAGCGAACCGG	1	1	10
Otu830	Archaea;Crenarchaeota;Thermoprotei;Fervidicoccales;Fervidicoccaceae;unclassified_Fervidicoccaceae;uncultured_archaeon	TGCAATACACGAAAGTGTGACAGGGCTATCCCGAGTGCCATCCGCTGAGGAAGGCTTTTACCCAGTCTAGAAAGCTGGGGGAATAAGGAGAGGGCAAGTCTGGTGTCAGCCGCCGCGGTAATACCAGCTCTCCGAGTGGTGTGGATGTTTATTGGGCCTAAGCATCCGTAGCTGGCTAAGTTAGTCCCCTGTTAAATCCAACGAATTAATCGTTGGATCGCGGGGGATACTGCTTGGCTAGGGGACGAGAGAGGCAGACGGTATTTCCGGGGTAGGGGTGAAATCCTATAATCCCGGGAAGACCACCAGTGGCGAAGGCTGTCTGCTAGAACGCGCCCGACGGTGAGGGATGAAAGCTGGGGGAGCGAACCGG	378	ACTTTGCAATACACGAAAGTGTGACAGGGCTATCCCGAGTGCCATCCGCTGAGGAAGGCTTTTACCCAGTCTAGAACGCTGGGGGAATAAGGAGAGGGCAAGCCTGGTGTCAGCCGCCGCGGTAATACCAGCTCTCCGAGTGGTGTGGATGTTTATTGGGCCTAAAGCATCCGTAGCTGGCTAAGTTAGTCCCCTGTTAAATCCAACGAATTAGTCGTTGGATCGCGGGGGATACTGCTTGGCTAGGGGACGAGAGAGGCAGACGGTATTTCCGGGGTAGGGGTGAAATCCTATAATCCTGGGAAGACCACCAGTGGTGAAGGCTGTCTGCTAGAACGCGCCCGACGGTGAGGGATGAAAGCTGGGGGAGCGAACCGG	1	4	2
Otu836	Archaea;Crenarchaeota;Thermoprotei;Fervidicoccales;Fervidicoccaceae;unclassified_Fervidicoccaceae;uncultured_archaeon	ACTTTGCAATACACGAAAGTGTGACAGGGCTATCCCGAGTGCCATCCGCTGAGGAAGGCTTTTACCCAGTCTAGAAAGCTGGGGGAATAAGGAGAGGGCAAGTCTGGTGTCAGCCGCCGCGGTAATACCAGCTCTCCGAGTGGTGTGGATGTTTATTGGGCCTAAAGCATCCGTAGCTGGCTAAGTTAGTCCCCTGTTAAATCCAACGAATTAATCGTTGGATCGCGGGGGATACTGCTTGGCTAGGGGACGAGAGAGGCAGACGGTATTTCCGGGGTAGGGGTGAAATCCTATAATCCCGGGAAGACCACCAGTGGCGAAGGCTGTCTGCTAGAACGCGCCCGACGGTGAGGGATGAAAGCT	378	ACTTTGCAATACACGAAAGTGTGACAGGGCTATCCCGAGTGCCATCCGCTGAGGAAGGCTTTTACCCAGTCTAGAACGCTGGGGGAATAAGGAGAGGGCAAGTCTGGTGTCAGCCGCCGCGGTAATACCACCCCTCCGAGTGGTGTGGTTGTTTATTGGGCCTAAAGCATCCGTAGCTGGCTAAGTTAGTCCCCTGTTAAATCCAACGAATTATTCGTTGGATCGCGGGGGATACTGCTTGGCTAGGGGACGAGAGAGGCAGACGGTATTTCCGGGGTAGCGGTGAAATCCTATAATCCCGGGAAGACCACCAGTGGCGAAGGCTGTCGGCTAGAACGCGCCCGACGGTGAGGGATGAAAGCTGGGGGAGCGAACCGG	0	2	3
Otu839	Archaea;Crenarchaeota;Thermoprotei;Fervidicoccales;Fervidicoccaceae;unclassified_Fervidicoccaceae;uncultured_archaeon	ACTTTGCAATACACGAAAGTGTGACAGGGCTATCCCGAGTGCCATCCGCTGAGGAAGGCTTTTACCCAGTCTAGAACGCTGGGGGAATAAGGAGAGGGCAAGTCTGGTGTCAGCCGCCGCGGTAATACCAGCTCTCCGAGTGGTGTGGATGTTTATTGGGCCTAAAGCATCCGTAGCTGGCTAAGTTAGTCCCCTGTTAAATCCAACGAATTAATCGTTGGATCGCGGGGGATACTGCTTGGCTAGGGGACGAGAGAGGCAGACGGTATTTCCGGGGTGGGGGTGAAATCCTATACTCCCGGGAAGACCACCAGTGGCGAAGGCTGTCTGCTAGAACGCGCCCGACGGTGAGGGATGAAAGCTGGGGGAGCGAACCG	377	ACTTTGCAATACACGAAAGTGTGACAGGGCTATCCCGAGTGCCATCCGCTGAGGAAGGCTTTTACCCAGTCTAGAACGCTGGGGGAATAAGGAGAGGGCAAGTCTGGTGTCAGCCGCCGCGGTAATACCAGCTCTCCGAGTGGTGTGGATGTTTATTGGGCCTAAAGCATCCGTAGCTGGCTAAGTTAGTCCCCTGTTAAATCCAACGAATCAATCGTTGGATCGCGGGGGATACTGCTTGGCTAGGGGACGAGAGACGCAGACGGTATTTCCGGGGTAGGGGTGAAATCCTATAATCCCGGGAAGACCACCAGTGGCGAAGGCTGTCTGCTAGAACGCGCCCGACGGTGAGGGATGAAAGCTGGGGGAGCGAACCG	0	1	23
Otu847	Archaea;Crenarchaeota;Thermoprotei;Fervidicoccales;Fervidicoccaceae;unclassified_Fervidicoccaceae;uncultured_archaeon	ACTTTGCAATACACGCAAGTGTGACAGGGCTATCCCGAGTGCCATCCGCTGAGGAAGGCTTTTACCCAGTATAGAAAGCTGGGGGAATAAGGAGAGGGCAAGTCTGGTGTCAGCCGCCGCGGTAATACCAGCTCTCCGAGTGGTGTGGATGTTTATTGGGCCTAAAGCATCCGTAGCTGGCTAAGTCAGTCCCTTGTTAAATCCACCGAATTAATCGTTGGATTGCGGGGGATACTGCTTGGCTAGGGGACGAGAGAGACAGACGGTGTTTTCGGGGTAGGGGTGAAATCCTATAATCCCGGGAAGACCACCAGTGGCGAAGGCTGTCTGCTAGAACGCGCCCGACGGTGAGGGATGAAAGCTGGGGGAGCGAACCG	378	ACTTTGCAATACACGCAAGTGTGACAGGGCTATCCCGAGTGCCATCCGCTGAGGAAGGCTTTTACCCAGTCTAGCAAGCTGGGAGAAGAAGGAGAGGGCAAGTCTGGTGTCAGCCGCCGCGGTAATACCAGCTCTCCGAGTGGTGTGGCTGTTTATTGGGCCTAAAGCATCCGTAGCTGGCTAAGTCAGTCCCTTGTTAGATCCAGCGAATTAATCGTTGGATTGCGGGGGATACTGCTTGGCTAGGGGACGAGAGAGGCAGACGGTATTTTCGGGGTAGGGGTGAAATCCTATAATCCCGGGAAGACCACCAGTGGCGAAGGCTGTCTGCTAGAACGCGCCCGACGGTGAGGGATGAAAGCTGGGGGAGCGAACCGG	2	2	6
Otu853	Archaea;Euryarchaeota;Thermoplasmata;Thermoplasmatales;Thermoplasmatales_Incertae_Sedis;Methanomassiliicoccus;uncultured_archaeon	CCCTATGGGGGCAACCCCGACGAGGGAATTCCAAGTGCTAGCACTTTGTGTTAGCTGTTCTCCTGTCTAAAAAACAGGAGGAGTAAGGGGCGGGTAAGACGGGTGCCAGCCACCGCGGTAATACCCGCGCCCCAAGTGGTGGTCGATATTATTGAGCCTAAAACGTCCGTAGCCGGTCTTCTAAATCCTTGGGTAAATCGGGCAGCTTAACTGTCCGAAGTCCGGGGAGACTGGGAGACTTGGGACCGGGAGAGGTCAGAGGTACTTCTGGGGTAGGGGTAAAATCCTGTAATCCTGGAAGGACCACCGGTGGCGAAGGCGTCTGACTAGAACGGATCCGACGGTGAGGGACGAAGCCCTGGGGCGCAAACGGG	378	ACTTCGCAATGAGGGCAACCCCGACGAGGGAATTCTAAGTGCTAGCACTTTGTGTTAGCTGTTCTCCTGTCTAAAAAACAGGAGGAGTAAGGGGCGGGTAAGACGGGTGCCAGCCGCCGCGGTAATACCCGCGCCCCAAGTGGTGGTCGATATTATTGAGCCTAAAACGTCCGTAGCCGGTCGTCTAAATCCTTGGGTAAATCGGGCAGCTTAACTGTCCGAAGTCCGGGGAGACTGGGAGACTTGAGACCGGGAGAGGTCAGAGGTACTTCTGGGGTAGGGGTAAAATCCTGTAATCCTGGAAGGACCACCGGTGGCGAAGGCGTCTGACTAGAACGGATCCGACGGTGAGGGACGAAGCCCTGGGGCGCAAACGGG	0	4	6
Otu875	Archaea;Crenarchaeota;Thermoprotei;Fervidicoccales;Fervidicoccaceae;unclassified_Fervidicoccaceae;uncultured_archaeon	ACTTTGCAATACACGAAAGTGTGACAGGGCTATCCCGAGTGCCATCCGCTGAGGAAGGCTTTTACCCAGTCTAGAAAGCTGGGGGAATAAGGAGAGGGCAAGTCTGGTGTCAGCCGCCGCGGTAATACCAGCTCTCCGAGTGGTGTGGATGTTTATTGGGCCTAAAGCATCCGTAGCTGGCTAAGTTAGTCCCCTGTTAAATCCAACGAATTAATCGTTGGATCGCGGGGGATACTGCTTGGCTAGGGGACGAGAGAGGCAGACGGTATTTCCGGGGTAGGGGTTAAATCCTATAATCCCGGGAAGACCACCAGGGGCGAAGGCTGTCTGCTAGAACGCGCCCGACGGTGAGGGATGAAAGCTGGGGGAGCGAACCGG	378	ACTTTGCAATACACGAAAGTGTGACAGGGCTATCCCGAGTGCCATCCGCTGAGGAAGGCTTTTACCCAGTCTAGAAAGCTGGGGGAATAAGGAGAGGGCAAGTCTGGTGTCAGCCGCCGCGGTAATACCAGCTCTCCGAGTGGTGTGGATGTTTATTGGGCCTAAAGCATCCGTAGCTGGCTAAGTTAGTCCCCTGTTAAATCCAACGAATTAATCGTTGGATCGCGGGGGATACTGCTTGGCTAGGGGACGAGAGAGGCAGACGGTATTTCCGGGGTAGGGGTTAAATCCTATAATCCCGGGAAGACCACCAGGGGCGAAGGCTGTCTGCTAGAACGCGCCCGACGGTGAGGGATGAAAGCTGGGGGAGCGAACCGG	0	1	5
Otu909	Archaea;Crenarchaeota;Thermoprotei;Fervidicoccales;Fervidicoccaceae;unclassified_Fervidicoccaceae;uncultured_archaeon	ACTTTGCAATACACGAAAGTGTGACAGGGCTATCCCGAGTGCCATCCGCTGAGGAAGGCTTTTACCCAGTCTAGAACGCTGGGGGAATAAGGAGAGGGCAAGTCTGGTGTCAGCCGCCGCGGTAATACCAGCTCTCCGAGTGGTGTGGATGTTTATTGGGCCTAAAGCATCCGTAGCTGGCTAAGTTAGTCCCCTGTTAAATCCAACGAATTAATCGTTGGATCGCGGGGGATACTGCTTGGCTAGGGGACGAGAGAGGCAGACGGTATTGCCGGGGTAGGGGTGAGATCCTATAATCCCGGGAAGACCACCAGTGGCGAAGGCTGTCTGCTAGAACGCGCCCGACGGTGAGGGATGAAAGCTGGGGGAGCGAACCG	378	ACTTTGCAATACACGAAAGTGTGACAGGGCTATCCCGAGTGCCATCCGCTGAGGAAGGCTTTTACCCAGTCTAGAACGCTGGGGGAATAAGGAGAGGGCAAGTCTGGTGTCAGCCGCCGCGGTAATACCAGCTCCCCGAGTGGTGTGGATGTTTATTGGGCCTAAAGCATCCGTAGCTGGCTAAGTTAGTCCCCTGTTAAATCCAACGAATTAATCGTTGGATCGCGGGGGATACTGCTTGGCTAGAGGACGAGAGAGGCAGACGGTATTTCCGGGGTAGGGGTGAGATCCTATAATCCCGGGAAGACCACCAGTGGCGAAGGCTGTCTGCTAGAACGCGCCCGACGGTGAGGGATGAAAGCTGGGGGAGCGAACCGG	1	4	9
Otu911	Archaea;Crenarchaeota;Thermoprotei;Fervidicoccales;Fervidicoccaceae;unclassified_Fervidicoccaceae;uncultured_archaeon	ACTTTGCAATACACGCAAGTGTGACAGGGCTATCCCGAGTGCCATCCGCTGAGGAAGGCCTTTACCCAGTCTAGAAAGCTGGGGGAATAAGGAGAGGGCAAGTCTGGTGTCAGCCGCCGCGGTAATACCAGCTCTCCGAGTGGTGTGGATGTTTATTGGGCCTAAAGCATCCGTAGCTGGCTAAGTCAGTCCCTTGTTAAATCCACCGAATTAATCGTTGGATTGCGGGGGATACTGCTTGGCTAGGGGACGAGAGAGGCAGACGGTATTTTCGGGGTAGGGGTGAAATCCTATAATCCCGGGAGGACCACCAGTGGCGAAGGCTGTCTGCTAGAACGCGCCCGACGGTGAGGGATGAAAGCTGGGGGAGCGAACCG	378	ACTTTGCAATACACGCAAGTGTGACAGGGCTATCCCGAGTGCCATCCGCTGAGGAAGGCTTTTACCCAGTCTAGAAAGCTGGGTGAATAAGGAGAGGGCAAGTCTGGTGTCAGCCGCCGCGGTAATACCAGCCCTCCGAGTGGTGTGGTTGTTTATTGGGCCTAAAGCATCCGTAGCTGGCTAAGTCAGTCCCTTGTTAAATCCACAGAATTAATCGTTGGATTGTGGGAGATACTGCTTGGCTAGGGGACGAGAGAGGCAGACGGTATTTTCGGGGTAGGGGTGAAATCCTATAATCCCGGGAAGACCACAAGTGGCGAAGGCTGTCAGCTAGAACGCGCGCGACGGTGAGGGATGAAAGCTGGGGGAGCGAACCGG	0	3	3
Otu918	Archaea;Crenarchaeota;Thermoprotei;Fervidicoccales;Fervidicoccaceae;unclassified_Fervidicoccaceae;uncultured_archaeon	ACTTTGCAATACACGCAAGTGTGACAGGGCTATCCCGAGTGCCATCCGCTGAGGAAGGCTTTTACCCAGTCTAGAAAGCTGGGGGAATAAGGAGAGGGCAAGTCTGGTGTCAGCCGCCGCGGTAATACCAGCTCTCCGAGTGGTGTGGATGTTTATTGGGCCTAAAGCATCCGTAGCTGGCTAAGTCAGTCCCTTGTTAAATCCACCGAATTAATCGTTGGATTGCGGGGGATACTGCTTGGCTAGGGGACGAGAGAGGCAGACGGTATTTTCGGGGTAGGGGTGAAATCCTATGATCCCGGGAAGACCACCAGTGGCGAAGGCTGTCTGCTAGAACGCGCCCGACGGTGAGGGATGAAAGCTGGGGGAGCGAACCG	378	ACTTTGCAATACACGCAAGTGTGACAGGGCTATCCCGAGTGCCATCCGCTGAGGAAGGCTTTTACCCAGTCTAGAAAGCTGGGAGAATAAGGAGAGGGCAAGTCTGGTGTCAGCCGCCGCGGTAATACCAGCTCTCCGAGTGGTGTGGATGCTTATTGGGCCTAAAGCATCCGTAGCTGGCTAAGTCAGTCCCTTGTTAAATCCACCGAATTAATCGTTGGATTGCGGGGGATACTGCTTGGCTAGGGGACGAGAGAGGCAGACGGTATTTTCGGGGTAGGGGTGAAATCCTATAATCCCGGGAAGACCACCAGTGGCGAAGGCTGTCTGCTAGAACGCGCCCGACGGTGAGGGATGAAGCCCTGGGGCGCAGACGGG	4	8	6
Otu919	Archaea;Crenarchaeota;Thermoprotei;Fervidicoccales;Fervidicoccaceae;unclassified_Fervidicoccaceae;uncultured_archaeon	ACTTTGCAATAAGCGAAAGCTTGACAGGGCTATCCCGAGTGCCATCCGCTGAGGAAGGCTTTTACCCAGTGCAGACCGCTGGGGGAATAAGGAGAGGGCAAGTCTGGTGTCAGCCGCCGCGGTAATACCAGCTCTTCGTGTGGTGTGGATGTTTATTGGGCCTAAAGCATCTGTAGCTGGCTAAGTTAGTCCCCTGTTAAATCCACCGAATTAATCGTTGGACTGCGGGGGATACTGCTTGGCTAGGGGACGAGAGAGGCAGACGGTATTTTTGGGGTAGGGGTGAAATCCTATAATCCCAGGAAGACCACCAGTGGCGAAGGCTGTCTGCTAGAACGCGCCCGACGGTGAGGGATGAAAGCTGGGGGAGCGAACCGG	378	ACTTTGCAATAAGCGAAAGCTTGACAGGGCTATCCCGAGTGCCATCCGCTGAGGAAGGCTTTTACCCAGTGCAGACCGCTGGGGGAATAAGGAGAGGGCAAGTCTGGTGTCAGCCGCCGCGGTAATACCAGCTCTTCGTGTGGTGTGGATGTTTATTGGGCCTAAAGCATCTGTAGCTGGCTAAGTTAGTCCCCTGTTAAATCCACCGAATTAATCGTTGGACTGCGGGGGATACTGCTTGGCTAGGGGACGAGAGAGGCAGACGGTATTTTTGGGGTAGGGGTGAAATCCTATAATCCCAGGAAGACCACCAGTGGCGAAGGCTGTCTGCTAGAACGCGCCCGACGGTGAGGGATGAAAGCTGGGGGAGCGAACCGG	2	4	3
Otu924	Archaea;Crenarchaeota;Thermoprotei;Fervidicoccales;Fervidicoccaceae;unclassified_Fervidicoccaceae;uncultured_archaeon	ACTTTGCAATACACGAAAGTGTGACAGGGCTATCCCGAGTGCCATCCGCTGAGGAAGGCTTTTACCCAGTCTAGAAAGCTGGGGGAATAAGGAGAGGGCAAGTCTGGTGTCAGCCGCCGCGGTAATACCAGCTCTCCGAGTGGTGTGGATGTTTATTGGGCCTAAAGCATCCGTAGCTGGCTAAGTTAGTCCCCTGTTAAATCCAACGAATTAATCGTTGGATCGCGGGGGATACTGCTTGGCTAGGGGACGAAAGAGGCAGACGGTATTTCCGGGGTAGGGGTGAAATCCTATAATCCCGGGAAGACCACCAGTGGCGAAGGCTGTCTGCTAGAACGCGCCCGACGGTGAGGGACGAAAGCTGGGGGAGCGAACCGG	378	ACTTTGCAATACACGAAAGTGTGACAGGGCTATCCCGAGTGCCATCCGCTGAGGAAGGCTTTTACCCAGTCTAGAAAGCTGGGGGAATAAGGAGAGGGCAAGTCTGGTGTCAGCCGCCGCGGTAATACCAGCTCTCCGAGTGGTGTGGATGTTTATTGGGCCTAAAGCATCCGTAGCTGGCTAAGTTAGTCCCCTGTTAAATCCAACGAATTAATCGTTGGATCGCGGGGGATACTGCTTGGCTAGGGGACGAAAGAGGCAGACGGTATTTCCGGGGTAGGGGTGAAATCCTATAATCCCGGGAAGACCACCAGTGGCGAAGGCTGTCTGCTAGAACGCGCCCGACGGTGAGGGACGAAAGCTGGGGGAGCGAACCGG	1	1	5
Otu926	Archaea;Crenarchaeota;Thermoprotei;Fervidicoccales;Fervidicoccaceae;unclassified_Fervidicoccaceae;uncultured_archaeon	TTGCAATACACGAAAGTGTGACAGGGCTATCCCGAGTGCCATCCGCTGAGGAAGGCTTTTACCCAGTCTAGAACGCTGGGGGAATAAGGAGAGGGCAAGTCTGGTGTCAGCCGCCGCGGTAATACCAGCTCTCCGAGTGGTGTGGATGTTTATTGGGCCTAAAGCATCCGTAGCTGGCTAAGTTAGTCCCCTGTTAAATCCAACGAATTAATCGTTGGATCGCGGGGGATACTGCTTGGCTAGGGGACGAGAGAGGCAGACGGTATTTCCGGGGTAGGGGTGAAATCCTATAATCCCGGGAAGACCACCAGTGGCGAAGGCTGTCTGCTAGAACGCGCCCGACGGTGAGGGATGAAAGCTGGGGGAGCGGACCGG	378	CCTTTGCAATACACGAAAGTGTGACAGGGCTATCCCGAGTGCCCTCCGTTGAGGAAGGCTTTTACCCAGTCTAGAACGCTGGGGGAATAAGGAGAGGGCAAGTCTGGTGTCAGCCGCCGCGGTAATACCAGCTCTCCGAGTGGTATGGATGTTTATTGGGCCTAAAGCATCCGTAGCTGGCTAAGTTAGTCCCCTGTTAAATCCAACGAATAAATCGTTGGATCGCGGGGGATACTGCTTGGCTAGGGGACGAGAGAGGCAGACGGTATTTCCGGGGTAGGGGTGAAATCCTATAATCCCGGGAAGACCACCAGTGGCGAAGGCTGTCTGCTAGAACGCGCCCGACGGTGAGGGATGAAAGCTGGGGGAGCGAACCGG	0	5	9
Otu979	Archaea;Crenarchaeota;Thermoprotei;Fervidicoccales;Fervidicoccaceae;unclassified_Fervidicoccaceae;uncultured_archaeon	ACTTTGCAATACACGAAAGTGTGACAGGGCTATCCCGAGTGCCATCCGCTGAGGAAGGCTTTTACCCAGTCTAGAAAGCTGGGGGAATAAGGAGAGGGCAAGTCTGGTGTCAGCCGCCGCGGTAATACCAGCTCTCCGAGTGGTGTGGATGTTTATTGGGCCTAAAGCATCCGTGGCTGGCTAAGTTAGTCCCCTGTTAAATCCAACGAATTAATCGTTGGATCGCGGGGGATACTGCTTGGCTAGGGGACGAGAGAGGCAGACGGTATTTCCGGGGTAGGGGTGAAATCCTATAATCCCGGGAAGACCACCAGTGGCGAAGGCCGTCTGCTAGAACGCGCCCGACGGTGAGGGATGAAAGCTGGGGGAGCGAACCG	377	ACTTTGCAATACACGAAAGTGTGACAGGGCTATCCCGAGTGCCATCCGCTGAGGAAGGCTTTTACCCAGTCTAGAAAGCTGGGGGAATAAGGAGAGGGCAAGTCTGGTGTCAGCCGCCGCGGTAATACCAGCTCTCCGAGTGGTGTGGATGTTTATTGGGCCTAAAGCATCCGTAGCTGGCTAAGTTAGTCCCCTGTTTAATCCAACGAATTAATCGTTGGATCGCGGGGGATACTGCTTGGCTAGGGGACGAGAGAGGCAGACGGTATTTCCGGGGTAGGGGTGAAATCCTATAATCCCGGGAAGACACCAGTGGCGAAGGCTGTCTGCTAGAACGCGCCCGACGGTGAGGGATGAAAGCTGGGGGAGCGAACCGG	1	2	16
Otu980	Archaea;Crenarchaeota;Thermoprotei;Fervidicoccales;Fervidicoccaceae;unclassified_Fervidicoccaceae;uncultured_archaeon	ACTTTGCAATACACGAAAGTGTGACAGGGCTATCCCGAGTGCCATCCGCTGAGGAAGGCTTTTACCCAGTCTAGAACGCTGGGGGAATAAGGAGAGGGCAAGTCTGGTGTCAGCCGCCGCGGTAATACCAGCTCTCCGAGTGGTGTGGATGTTTATTGGGCCTAAAGCATCCGTAGCTGGCTAAGTTAGTCCCCTGTTAAATCCAACGAATTAATCGTTGGATCGCGGGGGATACTGCTTGGCTAGGGGACGAGAGAGGCAAGCGGTATTCTCGGGGTAGGGGTGAAATCCTATAATCCCGAGAAGACCACCAGTGGCGAAGGCTGCTTGCTAGAACGCGCCCGACGGTGAGGGATGAAAGCTGGGGGAGCGAACCG	377	ACTTTGCAATACACGAAAGTGTGACAGGGCTATCCCGAGTGCCATCCGCTGAGGAAGGCTTTTACCCAGTCTAGAACGCTGGGGGAATAAAGAGAGGGCAAGTCTGGTGTCAGCCGCCGCGGTAATACCAGCTCTCCGAGTGGTGTGGATGTTTATTGGGCCTAAAGCATCCGTAGCTGGCTAAGTTAGTCCCCTGCTAAATCCAACGAATTAATCGTTGGATCGCGGGGGATACTGCTTGGCTAGGGGACGAGAGAGGCAGACGGTATTTCCGGGGTAGGGGTGAAATCCTATAATCCCGGGAAGACCACCAGTGGCGAAGGCTGTCTGCTAGAACGCGCCCGACGGTGAGGGATGAAAGCTGGGGGAGCGAACCG	0	4	7
Otu1035	Archaea;Crenarchaeota;Thermoprotei;Fervidicoccales;Fervidicoccaceae;unclassified_Fervidicoccaceae;uncultured_archaeon	CCTTTGCAATACACGAAAGTGTGACAGGGTCATCCCGAGTGCCGACCGCTGAGGTTGGCTTTTACCCAGTCTAGAAAGCTGGGGGAATAAGGAGAGGGCAAGTCTGGTGTCAGCCGCCGCGGTAATACCAGCTCTCCGAGTGGTGTGGACGTTTATTGGGCCTAAAGCATCCGTAGCCGGCTGAACAAGTCCCCTGTTAAACCCACCGATTTAATCGTTGGCTTGCGGGGGAAACTGCTCGGCTAGGGGACGAGAGAGGCAAGCGG	377	CCTTTGCAATACACGAAAGTGTGACAGGGTCATCCCGAGTGCCGACCGCTGAGGTTGGCTTTTACCCAGTCTAGAAAGCTGGGGGAATAAGGAGAGGGCAAGTCTGGTGTCAGCCGCCGCGGTAATACCAGCTCTCCGAGTGGTGTGGACGTTTATTGGGCCTAAAGCATCCGTAGCTGGCTGAACAAGTCCCCTGTTAAACCCACCGATTTAATCGTTGGCTTGCGGGGGAAACTGCTCGGCTAGGGGACGAGAGAGGCAAGCGGTATTCTCGGGGAAGGGGTGAAATCCTATATCCCGGGGAAGACAACAAGTGGCGAAGGCTCCTTCCTAGAACGCGCCGGACGGGGAGGGATGAAAGCGGGGGAGCGAACCGG	0	4	0
Otu1040	Archaea;Crenarchaeota;Thermoprotei;Fervidicoccales;Fervidicoccaceae;unclassified_Fervidicoccaceae;uncultured_archaeon	ACTTTGCAATACACGCAAGTGTGACAGGGCTATCCCGAGTGCCATCCGCTGAGGAAGGCTTTTACCCAGTCTAGAAAGCTGGGGGAATAAGGAGAGGGCAAGTCTGGTGTCAGCCGCCGCGGTAATACCAGCTCTCCGAGTGGTGTGGATGTTTATTGGGCCTAAAGCATCCGTAGCTGGCTAAGTCAGTCCCTTGTTAAATCCACCGAATTAATCGTTGGATTGCGGGTGATACTGCTTGGCTAGGGGACGAGAGAGGCAGACGGTATTTTCGGGGTAGGGGTGAAATCCTATAATCCCGGGAAGACCACCAGTGGCGAAGGCTGTCTGCTAGAACGCGCCCGACGGTGAGGGATGAAAGCTGGGGGAG	377	ACTTTGCAATACACGAAAGTGTGACAGGGCTATCCCGAGTGCCATCCGCTGAGGAAGGCTTTTACCCAGTCTAGAAAGCTGGGAGAATAAGGAGAGGGCAAGTCTGGTGTCAGCCGCCGCGGTAATACCAGCTCTCCGAGTGGTGTGGATGTTTATTGGGCCTAAAGCATCCATAGCTGGCTAAGTCAGTCCCTTGTTAAATCCACCGAATTAATCGTTGGATTGCGGGGGATACTGCTTGGCTAGGGGACGAGAGAGGCAGACGGTATTTTCGGGGTAGGGGTGAAATCCTATAATCCCGGGAAGACCACCATTGGCGAAGGCTGTCTGCTAGAACGCGCCAACGGTGAGGGATGAAAGCTGGGGGAGCGAACCGG	6	9	11
Otu1048	Archaea;Euryarchaeota;Thermoplasmata;Thermoplasmatales;Thermoplasmatales_Incertae_Sedis;Methanomassiliicoccus;uncultured_archaeon	GGGGGCAACCCCGACGAGGGAATTCCAAGTGCTAGCACTTTGTGTTAGCTGTTCTCCTGTCTAAAAAACAGGAGGAGTAAGGGGCGGGTATGACGGGTGCCAGCCGCCGCGGTAATACCCGCGCCCCAAGTGGTGGTCGATATTATTGAGCCTAAAACGTCCGTAGCCGGTCTTCTAAATCCTTGGGTAAATCGGGCAGCTTAACTGTCCGAAGTCCGGGGAGACTGGGAGACTTGGGACCGGGAGAGGTCAGAGGTACTTCTGGAGTAGGGGTAAAATCCTGTAATCCTGGAAGGACCACCGGTGGCGAAGGCGTCTGACTAGAACGGATCCGACGGTGAGGGACGAAGCCCTGGGGCGCAAACGGG	377	ACTTCGCAATGGGGGCAACCCCGACGAGGGAATTCCAAGTGCTAGCACTTTGTGTTAGCTGTTCTCCTGTCTAAAAAACAGGAGGAGTAAGGGGCGGGTAAGACGGGTGCCAGCCGCCGCGGTAATACCCGCGCCCCAAGTGGTGGTCGATATTATTGAGCCTAAAACGTACGGAGCCGGTCTTCTAATCCTTGGGTAAATCGGGCAGCTTAACTGTCCGAAGTCCGGGGAGACTGGGAGACTTGGGACCGGGAGAGGTCAGAGGTACTTCTGGGGTAGGGGTAGAATCCTGTACTCCTGGAAGGACCACCGGTGGCGAAGGCGTCTGACTAGAACGGATCCGACGGTGAGGGACGAAGCCCTGGGGCGCAAACGGG	0	18	13
Otu1053	Archaea;Crenarchaeota;Thermoprotei;Fervidicoccales;Fervidicoccaceae;unclassified_Fervidicoccaceae;uncultured_archaeon	CCTTTGCAATACACGAAAGTGTGACAGGGTCATCCCGAGTGCCGACCGCTGAGGTTGGCTTTTACCCAGTCTAGAAAGCTGGGGGAATAAGGAGAGGGCAAGTCTGGTGTCAGCCGCCGCGGTAATACCAGCTCTCCGAGTGGTGTGGACGTTTATTGGGCCTAAAGCATCCGTAGCTGGCTGAACAAGTCCCCTGTTAAACCCACCGATTTAATCGTTGGCTTGCGGGGGAAACTGCTCGGCTAGGGGACGAGAGAGGCAAGCGGTATTCTCGGGGTAGGGGTGAAATCCTATAATCCCGAGAAGACCACCAGTGGCGAAGGCTGCTTGCTAGAACGCGCCCGACGGTGAGGGATGAAAGCTGGGGG	377	CCTTTGCAATACGCGAAAGTGTGACAGGGTCATCCCGAGTGCCGACCGCTGAGGTTGGCTTTTACCCAGTCTAGAAAGCTGGGGGAATAAGGAGAGGGCAAGTCTGGTGTCAGCCGCCGCGGTAATACCAGCTCTCCGAGTGGTGTGGACGTTTATTGGGCCTAAAGCATCCGTAGCTGGCTGAACAAGTCCCCTGTTAAACCCACCGATTTAATCGTTGGCTTGCGGGGGAAACTGCTCGGCTAGGGGATGAGAGAGGCAAGCGGTATTCTCGGGGTAGGGGTGAAATCCTATAATCCCGAGAAGACCACCAGTGGCGAAGGCTGCTTGCTAGAACGCGCCCGACGGTGAGGGATGGAAGCTGGGGGAGCGAACCG	5	17	10
Otu1090	Archaea;Euryarchaeota;Methanomicrobia;Methanosarcinales;Methanosaetaceae;Methanosaeta;uncultured_Methanomicrobiales_archaeon	ACCTTACAATGCGGGAAACCGTGATAAGGGAACTCCGAGTGTCCGTCAATGCGGACTGTCCGTATGTTTAAAAAGCATGCGAAGAAAGGGCCGGGCAAGACCGGTGCCAGCCGCCGCGGTAATACCGGCGGCTCGAGTGGTGGCCACTATTACTGGGCTTAAAGCGTTCGTAGCTGGGTTGTTAAGTCTCTTGGGAAATCTATCGGCTTAACCGATAGGCGTCCAAGGGATACTGGCAATCTAGGGACCGGGAGAGGTGAGGGGTACTTCAGGGGTAGGAGTGAAATCCTGTAATCCTTGGGGGACCACCAGTGGCGAAGGCTGTCTGCTAGAACGCGCCCGACGGTGAGGGATGAAAGCTGGGGGAGCGAACTGG	376	ACTTTACAATGCGGGAAACCGTGATAAGGGAACTCCGAGTGTCCGTCAATGCGGACTGTCCGTATGTTTAAAAAGCATGCGAAGAAAGGGCCGGGCAAGACCGGTGCCAGCCGCCGCGGTAATACCGGCGGCTCGAGTGGTGGCCACTATTACTGGGCTTAAAGCGTTCGTAGCTGGGTTGTTAAGTCTCTTGGGAAATCTATCGGCTTAACCGATAGGCGTCCAAGGGATACTGGCAATCTAGGGACCGGGAGAGGTGAGGGGTACTTCAGGGGTAGGAGTGCAATCCTGTAATCCTTGGGGGACCACCAGTGGCGAAGGCTGTCTGCTAGAACGCGCCCGACGGTGAGGGATGAAAGCTGGGGGAGCGAACCGG	1	2	1
Otu1118	Archaea;Euryarchaeota;Methanomicrobia;Methanomicrobiales;Methanoregulaceae;Methanoregula;uncultured_Methanoregula_sp.	ACTTTGCAATGCGAGCAATCGTGACAAGGGAACTCCGAGTGCCTGTAAAATCAGGCTGTCCGCCAGTTTAAATAACTGGCGAAGAAAGGGCCGGGCAAGACCGGTGCCAGCCGCCGCGGTAATACCGGCGGCTCGAGTGGTGGCCACTATTACTGGGCTTAAAGCGTTCGTAGCTGGTTTGTTAAGTCTCTGGGGAAATCTTCCGGCTCAACCGGAAGGCGTCTCAGGGATACTGGCAGACTAGGGACCGGAAGAGGTGAGAGGTACTCCAGGGGTAGGAGTGAAATCTTGTAATCCTTGAAGGACCACCAGTGGCGAAGGCGTCTCACCAGAACGGACCTGACGGCAAGGGACGAAAGCTAGGGGCACGAACCGG	376	ACTTTGCAATGCGAGCAATCGTGACAAGGGAACTCCGAGTGCCTGTAAAATCAGGCTGTCCGCCAGTTTAAATAACTGGCGAAGAAAGGGCCGGGCAAGACCGGTGCCAGCCGCCGCGGTAATACCGGCGGCTCGAGTGGTGGCCACTATTACTGGGCTTAAAGCGTTCGTAGCTGGTTTGTTAAGTCTCTGGGGAAATCTTCCGGCTCAACCGGAAGGCGTCTCAGGGATACTGGCAGACTAGGGACCGGAAGAGGTGAGAGGTACTCCAGGGGTAGGAGTGAAATCCTGTAATCCTTGGGGGACCACCTGTGGCGAAGGCGTCTCACCAGAACGGACCTGACGGCAAGGGACGAAAGCTAGGGGCACGAACCGG	3	0	0
Otu1163	Archaea;Euryarchaeota;Methanomicrobia;Methanomicrobiales;Methanospirillaceae;Methanospirillum;uncultured_archaeon	ACTTTACCATGCGGGCAACCGTGATAAGGAAACCCCGAGTGCCAGCAAAGGCTGGCTGTCCGCCAGTGTAAATAACTGGTGAAGAAAGGGCCGGGCAAGACCGGTGCCAGCCGCCGCGGTAATACCGGCGGCTCGAGTGGTGGCCGCTTTTACTGGGCTTAAAGGGTCCGTAGCTTGATTCACAAGTCCCTTGAGAAATCCATCGGCTTAACTGATGGGCGTTCAGGGGATACTGTGGTTCTAGGGACCGGGAGAGGTGAGAGGTACTGCCGGGGTAGGAGTGAAATCCTGTAATCCCGGTGGGACGACCTATGGCGAAGGCATCTCACCAGAACGGCTCCGACAGTGAGGGACGAAAGCTGGGGGAGCAAACCGG	376	ACTTTACCATGCGGGCAACCGTGATAAGGAAACCCCGAGTGCCAGCAAAGGCTGGCTGTCCGCCAGTGTAAATAACTGGTGAAGAAAGGGCCGGGCAAGACCGGTGCCAGCCGCCGCGGTAATACCGGCGGCTCGAGTGGTGGCCGCTTTTACTGGGCTTAAAGGGTCCGTAGCTTGATTCACAAGTCCCTTGAGAAATCCATCGGCTTAACTGATGGGCGTTCAGGGGATACTGTGGTTCTAGGGACCGGGAGAGGTGAGAGGTACTGCCGGGGTAGGAGTGAAATCCTGTAATCCCGGTGGGACGACCTATGGCGAAGGCATCTCACCAGAACGGCTCCGACAGTGAGGGACGAAAGCTGGGGGAGCAAACCGG	5	3	17
Otu1168	Archaea;Euryarchaeota;Methanomicrobia;Methanomicrobiales;Methanomicrobiaceae;Methanoculleus;archaeon_enrichment_culture_clone_C1-38C-A	ACTTTACAATGCGGGCAACCGTGATAAGGGAACCTCGAGTGCCTGTACATGCAGGCTGTCTGGGTGTCTAAAACACACCCAAAGAAAGGGCCGGGCAAGACCGGTGCCAGCCGCCGCGGTAATACCGGCGGCTCGAGTGGTGGCCACTTTTATTGGGCTTAAAGCGTTCGTAGCTGGGTTGTTAAGTCTCTTGGGAAATCCGGCGGCTTAACCGTCGGGCGTCTAAGAGATACTGGCAATCTTGGAACCGGGAGAGGTGAGGGGTACTTCGGGGGTAGGAGTGAAATCCTGTAATCCTCGAGGGACCACCAGTGGCGAAGGCGCCTCACCAGAACGGCTTCGGCAGTGAGGGACGAAAGCCGGGGGAGCAAACCGG	376	ACTTTACAATGCGGGCAACCGTGATAAGGGAACCTCGAGTGCCTGTACATGCAGGCTGTCTGGGTGTCTAAAACACACCCAAAGAAATGGCCGGGCAAGACCGGTGCCGGCCGCCGCGGTAATACCGGCGGCTCGAGTGGTGGCCACTTTTATTGGGCTTAAAGCGTTCGTAGCTGGGTTGTTAAGTCTCTTGGGAAATCCGGCGGCTTAACCGTCGGGCGTCTAAGAGATGCTGGCAATCTTGGAACCGGGAGAGGTGAGGGGTACTTCGGGGGTAGGAGTGAAATCCTGTAATCCTCGAGGGACCACCTGTGGCGAAGGCGCCTCACCAGAACGGCTTCGACAGTGAGGGACGAAAGCTGGGGGAGCAAACCGG	30	2	30
Otu1174	Archaea;Euryarchaeota;Methanomicrobia;Methanosarcinales;Methanosaetaceae;Methanosaeta;uncultured_Methanosarcinales_archaeon	ACTTTACAATGCTGGCAACAGCGATAAGGGAGCCTCGAGTGCCAGGTTACAAATCTGGCTGTCGAGATGCCTAAAAAGCATTTCATAGCAAGGGCCGGGCAAGACCGGTGCCAGCCGCCGCGGTAACACCGGCGGCTCGAGTGGTAACCGTTATTATTGGGTCTAAAGGGTCTGTAGCCGGCCGGATAAGTCTCTTGAGAAATCTGGCAGCTTAACTGTCAGGCTTTCAGGAGATACTGTCTGGCTCGAGGCCGGGAGAGGTGAGAGGTA	376	ACTTTACAATGCTGGCAACAGCGATAAGGGAACCTCGAGTGCCAGGTTACAAATCTGGCTGTCGAGATTCCTAAAAAGCATTTCATAGCAAGGGCCGGGCAAGACCGGTGCCAGCCGCCGCGGTAACACCGGCGGCTCGAGTGGTAACCGTTATTATTGGGTCTAAAGGGTCTGTAGCCGGCCTGATAATTCACTTGAGAAATCTGGCAGCTTAACTGTCAGGCTTTCAGGAGATACTGTCTGGCTCGAGGCCGGGAGCGGTGAGAGGTACTTCAGGGGTAGGGGAGAAATCAAGTAGACCTTGAAGGACCACCAGTGGCGAAGGAGTCTCACCAGAACGAACCTGACGGCAAGGGACGAAAGCTAGGGGCACGAA	1	0	2
Otu1192	Archaea;Euryarchaeota;Methanomicrobia;Methanomicrobiales;Methanospirillaceae;Methanospirillum;uncultured_archaeon	ACTTTACAATGCGGGCAACCGTGATAAGGAAACCCCGAGTGCCACCACAGGGTGGCTGTCCACCAGTGTAAAAAACTGGTGAAGAAAGGGCCGGGCAAGACCGGTGCCAGCCGCCGCGGTAATACCGGCGGCTCGAGTGGTGGCCGCTTTTACTGGGCTTAAAGGGTCCGTAGCTTGATTCACAAGTCCCTTGAGAAATCCATCGGCTTAACTGGTGACAGTTCAGGGGACACTGTTGTTCTAGGGATCGGGAGAGGTAAGAGGTACTGCCGGGGTAGGAGTGAAATCCTGTAATCCCGGTGGGACCACCGATGGCGAAGGCATCTTACCAGAACGACTCCGACAGTGAGGGACGAAAGCTGGGGGAGCAAACCGG	376	ACTTTACAATGCGGGCAACCGTGATAAGGAAACCCCGAGTGCCACCACAGGGTGGCTGTCCACCAGTGTAAAAAACTGGTGAAGAAAGGGCCGGGCAAGACCGGTGCCAGCCGCCGCGGTAATACCGGCGGCTCGAGTGGTGGCCGCTTTTACTGGGCTTAAAGGGTCCGTAGCTTGATTCACAAGTCCCTTGAGAAATCCATCGGCTTAACTGGTGACAGTTCAGGGGACACTGTTGTTCTAGGGATCGGGAGAGGTAAGAGGTACTGCCGGGGTAGGAGTGAAATCCTGTAATCCCGGTGGGACCACCGATGGCGAAGGCATCTTACCAGAACGACTCCGACAGTGAGGGACGAAAGCTGGGGGAGCAAACCGG	3	0	0
Otu1240	Archaea;Euryarchaeota;Methanomicrobia;Methanomicrobiales;Methanospirillaceae;Methanospirillum;uncultured_Methanospirillum_sp.	ACTTTACAATGCTGGCAACAGCGATAAGGAAACCCCGAGTGCCCGTAAACGCGGGCTGTCCATCTGTATAACACGCAGGTGAAGAAAGGGCCGGGCAAGACCGGTGCCAGCCGCCGCGGTAATACCGGCGGCTCGAGTGGTGGCCACTATTACTGGGCTTAAAGGGTCCGTAGCTTGAGCAATAAGTCCCTTGGGAAATTCAGCAGCTTAACTGGTGTCAGTTCAGGGGACACTGTTGTTCTAGGGATCGGGAGAGGTAAGAGGTACTGCCGGGGTAGGAGTGAAATCCTGTAATCCCGGTGGGACCACCGATGGCGAAGGCATCTTACCAGAACGACTCCGACAGTGAGGGACGAAAGCTGGGGGAGCAAACCGG	376	ACTTTACAATGTGGGCAACCGTGATAAGGAAACCCCGAGTGCCCGTAAACGCGGGCTGTCCATCTGTATAACACGCAGGTGAAGAAAGGGCCGGGCAAGACCGGTGCCAGCCGCCGCGGTAATACCGGCGGCTCGAGTGGTGGCCACTATTACTGGGCTTAAAGGGTCCGTAGCTTGAGCAATAAGTCCCTTGGGAAATTCAGCAGCTTAACTAGTGACAGTTCAGGGGACACTGTTGTTCTAGGGATCGGGAGAGGTAAGAGGTACTGCCGGGGTAGGAGTGAAATCCTGTAATCCCGGTGGGACCACCGATGGCGAAGGCATCTTACCAGAACGACTCCGACAGTGAGGGACGAAAGCTGGGGGAGCAAACCGG	20	8	13
Otu1243	Archaea;Euryarchaeota;Methanomicrobia;Methanomicrobiales;Methanomicrobiaceae;Methanoculleus;uncultured_Methanomicrobiaceae_archaeon	ACTTTACAATGCGGGAAACCGTGATAAGGGAACTCCGAGTGTCCGTCAATGCGGACTGTCCGTATGTTTAAAAAGCATGCGAAGAAAGGGCCGGGCAAGACCGGTTCCAGCCGCCGCGGTAATACCGGCGACTCGAGTGGTGGCCACTTTTATTGGGCTTAAAGCGTTCGTAGCTGGGTTGTTAAGTCTCTTGGGAAATCCGGCAGCTTAACTGTCGGGCGTCTAAGGGATACTGGTAATCTTGGAACCGGGAGAGGTGAGGGGTACTTCGGGGGTAGGAGTGAAATCCTGTAATCCTCGAGGGACCACCTGTGGCGAAGGCGCCTCACCAGAACGGCTTCGACAGTGAGGGACGAAAGCTGGGGGAGCAAACCGG	376	ACTTTACAATGCGGGAAACCGTGATAAGGGAACTCCGAGTGTCCGTCAATGCGGACTGTCCGTATGTTTAAAAAGCATGCGAAGAAAGGGCCGGGCAAGACCGGTGCCAGCCGCCGCGGTAATATCGGCGGCTCGAGTGGTGGCCACTTTTATTGGGCTTAAAGCGTTCGTAGCTGGGTTGTTAAGTCTCTTGGGAAGTCCGGCAGCTTAACTGTCGGGCGTCTAAGGGATACTGGTAATCTTGGAACCGGGAGAGGTGAGGGGTACTTCGGGGGTAGGAGTGAAATCCTGTAATCCTCGAGGGACCACCTGTGGCGAAGGCGCCTCACCAGAACGGCTTCGACAGTGAGGGACGAAAGCTGGGGGAGCAAACCGG	2	0	2
Otu1246	Archaea;Euryarchaeota;Methanomicrobia;Methanomicrobiales;Methanospirillaceae;Methanospirillum;uncultured_archaeon	CCTTTACAATGCGGGCAACCGTGATAAGGGAACCTCGAGTGCCCGTAAACGCGGGCTGTCCATCTGTATAACACGCAGGTGAAGAAAGGGCCGGGCAAGACCGGTGCCAGCCGCCGCGGTAATACCGGCGGCTCGAGTGGTGGCCACTATTACTGGGCTTAAAGGGTCCGTAGCTTGAGCAATAAGTCCCTTGGGAAATTCAGCAGCTTAACTGGTGACAGTTCAGGGGACACTGTTGTTCTAGGGATCGGGAGAGGTAAGAGGTA	376	CCTTTACAATGCGGGCAACCGTGATAAGGAAACCCCGAGTGCCCGTAAACGCGGGCTGTCCATCTGTATAACACGCAGGTGAAGAAAGGGCCGGGCAAGACCGGTGCCAGCCGCCACGGTAATACCGGCGGCTCGAGTGGTGGCCACTATTACTGGGCTTAAAGGGTCCGTAGCTTGAGCAATAAGTCCCTTGGGAAATTCAGCAGCTTAACTGGTGACAGTTCAGGGGACACTGTTGTTCTAGGGATCGGGAGAGGTAAGAGGTAGTGCCGAGGTAGGAGTGAAATCCTGTAATCCCGGTGGGACCACCGATGGAGAAGGCATCTTACCAGAACGACTCCGACAGTGGGGGAAGAAAGCTGGGGGAGCAAACCGG	4	4	5
Otu1277	Archaea;Euryarchaeota;Methanomicrobia;Methanomicrobiales;Methanospirillaceae;Methanospirillum;uncultured_archaeon	CCTTTACAATGCGGGCAACCGTGATAAGGAAACCCCGAGTGCCCGTAAACGCGGGCTGTCCATCTGTATAACACGCAGGTGAAGAAAGGGCCGGGCAAGACCGGTGCCAGCCGCCGCGGTAATACCGGCGGCTCGAGTGGTGGCCACTATTACTGGGCTTAAAGGGTCCGTAGCTTGAGCAATAAGTCCCTTGGGAAATTCAGCAGCTTAACTGGTGACAGTTCAGGGGACACTGTTGTTCTAGGGATCGGGAGAGGTAAGAGGTACTGCCGGGGTAGGAGTGAAATCCTGTAATCCCAGTGTGACCACCGATGGCGAAGGCATCTTACCAGAACGACTCCGACAGTGAGGGACGAAAGCTGGGGGAG	376	CCTTTACAATGCGGGCAACCGTGATAAGGAAACCCCGAGTGCCCGTAAACGCGGGCTGTCCATCTGTATAACACGCAGGTGAAGAAAGGGCCGGGCAAGACCGGTGCCAGCCGCCGCGGTAATACCGCCGGCTCGAGTGGTGGCCACGAGTACTGGGCTTAAAGGGTCCGTAGCTTGAGCAATAAGTCCCGTGGGAAATTCAGCAGCTTAACGGGTGACAGTTCAGGGGACACTGTTGTTCTAGGGATCGGGAGAGGTAAGAGGTACTGCCGGGGTAGGAGTGAAATCCTGTAATCCCAGTAGAACCACCGATGGCGAAGGCATCTTACCAGAACGACTCCGACAGTGAGGGACGAAAGCTGGGGGAGCAAACCGG	5	1	4
Otu1315	Archaea;Euryarchaeota;Methanomicrobia;Methanosarcinales;Methanosarcinaceae;Methanosarcina;uncultured_euryarchaeote	TACAATGCGGGAAACCGTGATAAGGGGACACCGAGTGCCAGCATCACATGTTGGCTGTCCAGATGTGTAAAATACATCTGTTAGCAAGGGCCGGGCAAGACCGGTGCCAGCCGCCGCGGTAACACCGGCGGCCCGAGTGGTGATCGTGATTATTGGGTCTAAAGGGTCCGTAGCCGGTTTGGTCAGTCCTCCGGGAAATCTGACGGCTCAACCGTTAGGCTTTCGGTGGATACTGCCAGACTTGGAACCGGGAGAGGTAAGAGGTACTACAGGGGTAGGAGTGAAATCTTGTAATCCCTGTGAGACCACCTGTGGCGAAGGCGTCTTACCAGAACGGGTTCGACGGTGAGGGACGAAAGCTGGGGGCACGAACCGG	376	TACAATGCGGGAAACCGTGATAAGGGGACACCGAGTGCCAGCATCACATGTTGGCTGTCCAGATGTGTAAAATACATCTGTTAGCAAGGGCCGGGCAAGACCGGTGCCAGCCGCCGCGGTAACACCGGCGGCCCGAGTGGTGATCGTGATTATTGGGTCTAAAGGGTCCGTAGCCGGTTTGGTCAGTCCTCCGGGAAATCTGACGGCTCAACCGTTAGGCTTTCGGTGGATACTGCCAGACTTGGAACCGGGAGAGGTAAGAGGTACTACAGGGGTAGGAGTGAAATCTTGTAATCCCTGTGAGACCACCTGTGGCGAAGGCGTCTTACCAGAACGGGTTCGACGGTGAGGGACGAAAGCTGGGGGCACGAACCGG	0	0	4
Otu1322	Archaea;Euryarchaeota;Methanomicrobia;Methanomicrobiales;Methanospirillaceae;Methanospirillum;uncultured_archaeon	ACTTTACAATGCGGGCAACCGTGATAAGGAAACCCCGAGTGCCACTACAGGGTGGCTGTCCACCAGTGTAAAAAACTGGTGAAGAAAGGGCCGGGCAAGACCGGTGCCAGCCGCCGCGGTAATACCGGCGGCTCGAGTGGTGGCCGCTTTTACTGGGCTTAAAGGGTCCGTAGCTTGATTCACAAGTCCCTTGAGAAATCCATCGGCTTAACTGATGGGCGTTCAGGGGATACTGTGGTTCTAGGGACCGGGAGAGGTGAGAGGTACTGCCGGGGTAGGAGTGAAATCCTGTAATCCCGGTGGGACGACCTATGGCGAAGGCATCTCACCAGAACGGCTCCGACAGTGAGGGACGAAAGCTGGGGGA	376	ACTTTACAATGCGGGCAACCGTGATAAGGAAACCCCGAGTGCCACCACAGGGTGGCTGTCCACCAGTGTAAAAAACTGGTGAAGAAAGGGCCGGGCAAGACCGGTGCCAGCCGCCGCGGTAATACCGGCGGCTCGAGTGGTGGCCGCTTTTACTGGGCTTAAAGGGTCCGTAGCTTGATTCACAAGTCCCTTGAGAAATCCATCGGCTTAACTGATAGGCGGTCAGGGGATACTGTGGTTCTAGGGACCGGGGGAGGTGAGAGGTACTGCCGGGGTAGGAGTGAAATCCTGTAATCCCGGTGGGACGACCTATGGCGAAGGCATCTCACCAGAACGGCTCCGACAGTGAGGGACGAAAGCTGGGGGAGCAAACCGG	1	2	7
Otu1338	Archaea;Euryarchaeota;Methanomicrobia;Methanosarcinales;Methanosaetaceae;Methanosaeta;uncultured_Methanosarcinales_archaeon	CTTTACAATGCTGGCAACAGCGATAAGGGAACCTCGAGTGCCAGGTTACAAATCTGGCTGTCGAGATGCCTAAAAAGCATTTCATAGCAAGGGCCGGGCAAGACCGGTGCCAGCCGCCGCGGTAACACCGGCGGCTCGAGTGGTAACCGTTATTATTGGGTCTAAAGGGTCTGTAGCCGGCCGGATAAGTCTCTTGAGAAATCTGGCAGCTTAACTGTCAGGCTTTCAGGAGATACTGTCTGGCTCGAGGCCGGGAGAG	376	ACTTTACAATGCTGGCAACAGCGATAAGGGAACCTCGATTGCCAGGTTACAAATCTGGCTGTCGAGATGCCTAAAAAGCATTTCATAGCAAGGGCCGGGCAAGACCTGTTCCAGCCGCCGCGGTAACACCGGCGGCTCGCGTGGTAACCGTTATTATTTGGTCTAAAGGGTCTGTAGCCGGCCGGATAAGTCTCTTGAGAAATCTGGCAGCTTAACTGTCAGGCTTTCAGGAGATACTGTCTGGCTCGAGGCCGGGAGAGGTGAGAGGTACGTCAGGGGTAGGGGTGAAATCGTGTAATCCGTGAAGGAACACCAGTGGCGAAGGCGTCTAACCAGAACGGACCTGACGGCAAGGGACGAAAGCTAGGGGCACGAA	0	1	3
Otu1366	Archaea;Euryarchaeota;Methanomicrobia;Methanomicrobiales;Methanomicrobiaceae;Methanoculleus;uncultured_Methanomicrobiaceae_archaeon	CTTTACAATGCGGGCAACCGTGATAAGGGAACCTCGAGTGCCTGTATATGCAGGCTGTCCAGGTGTCTAAAACACACCTGAAGAAAGGGCCGGGCAAGACCGGTGCCAGCCGCCGCGGTAATACCGGCGGCTCGAGTGGTGGCCACTTTTATTGGGCTTAAAGCGCTCGTAGCTGGGTTGTTAAGTCTCTTGGGAAATCCGGCAGCTTAACTGTCGGGCGTCTAAGGGATACTGGTAATCTTGGAACCGGGAGAGGTGAGGGGTACTTCGGGGTAGGAGTGAAATCCTGTAATCCTCGAGGGACCACCTGTGGCGAAGGCGCCTCACCAGAACGGCTTCGACAGTGAGGGACGAAAGCTGGGGGAGCAAACCGG	376	ACTTTACAATGCGGGCAACCGTGATAAGAGAACCTCGAGTGCCTGTATATGCAGGCTGACCAGGTGTCTAAAACACACCTGAAGAAAGGGCCGGGCAAGACCGGTGCCAGCCGCCGCGGTAATACCGGCGGCTCGAGTGGTGGCCACTTGTATTGGGCTTAAAGCGTTCGTAGCTGGGTTGTTAAGTCTCTTGGGAAATCCGGCAGCTTAACTGTCGGGCGTCTAAGGGATACTGGTAATCTTGGAACCGGGAGAGGTGAGGGGTACTTCGGGGGGAGGAGTGAAATCCTGTAATCCTCGAGGGACCACCTGTGGCGAAGGCGCCTCACCAGAACGGCTGCCACAGTGAGAGACGAAAGCTGGTGGAGCAAACCGG	0	0	22
Otu1380	Archaea;Euryarchaeota;Methanomicrobia;Methanomicrobiales;Methanospirillaceae;Methanospirillum;uncultured_archaeon	ACTTTACAATGCGGGCAACCGTGATAAGGAAACCCCGAGTGCCACCACAGGGTGGCTGTCCACCAGTGTAAAAAACTGGTGAAGAAAGGGCCGGGCAAGACCGGTGCCAGCCGCCGCGGTAATACCGGCGGCTCGAGTGGTGGCCGCTTTTACTGGGCTTAAAGGGTCCGTAGCTTGATTCACAAGTCCCTTGAGAAATCCATCGGCTTAAATGATGGGCGTTCAGGGGATACTGTGGTTCTAGGGACCGGGAGAGGTGAGCGGTACTGCCGGGGTAGGAGTGAAATCCTGTAATCCCGGTGGGACGACCTATGGCGAAGGCATCTCACCAGAACGGCTCCGACAGTGAGGGACGAAAGCTGGGGGAGCAAAC	376	ACTTTACAATGCGGGCAACCGTGATAAGGAAACCCCGAGTGCCACCACAGGGTGGCTGTCCACCAGTGTAAAAAACTGGTGAAGAAAGGGCCGGGCAAGACCGGTGCCAGCCGCCGCGGTAATACCGGCGGCTCGAGTGGCGGCCGCTTTTACTGGGCTTAAAGGGTCCGTAGCTTGATTCTCAAGTCCCTTGAGAAATCCATCGGCTTAACCGATGGGCGTTCAGGGGATACTGTGGTTCTAGGGACCGGGAGAGGTGAGAGGTACTGCCGGGGTAGGAGTGAAATCCTGTAATCCCGGTGGGACGACCTATGGCGAAGGCATCTCACCAGAACGGCTCCGACAGTGAGGGACGAAAGCTGGGGGAGCAAACCGG	0	0	6
Otu1403	Archaea;Euryarchaeota;Methanomicrobia;Methanomicrobiales;Methanospirillaceae;Methanospirillum;uncultured_archaeon	AATGCGGGCAACCGTGATAAGGAAACCCCGAGTGCCCGTAAACGCGGGCTGTCCATCTGTATAACACGCAGGTGAAGAAAGGGCCGGGCAAGACCGGTGCCAGCCGCCGCGGTAATACCGGCGGCTCGAGTGGTGGCCACTACTACTGGGCTTAAAGGGTCCGTAGCTTGAGCAATAAGTCCCTTGGGAAATTCAGCAGCTTAACTGGTGACAGTTCAGGGGACACTGTTGTTCTAGGGATCGGGAGAGGTAAGAGGTACTGCCGGGGTAGGAGTGAAATCCTGTAATCCCGGTGGGACCACCGATGGCGAAGGCATCTTACCAGAACGACTCCGACAGTGAGGGACGAAAGCTGGGGGAGCAAACCGG	375	CTTTACAATGCGGGCAACCGTGATAAGGAAACTCCGAGTGCCCGTAAACGCGGGCTGTCTGTCTGTATAACTCGCAGGCGTAGAAAGGGCCGGGCAAGACCGGTGCCAGCCGCCGCGGTAATACCGGCGGGCCGAGTGGTGGGCACTACTACTGGGCTTAAAGGGTCCGTAGCTTGAGCAATAAGTCCCTTGGGAAATTCAGCAGCTTAACTGGTGACAGTTCAGGGGACACTGTTGTTCTAGGGATCGGGAGAGGTAAGAGGTACTGCCGGGGTAGGAGTGAAATCCTGTAATCCCGGTGGGACCACCGATGGCGAAGGCATCTTACCAGAACGACTCCGACAGTGAGGGACGAAAGCTGGGGGAGCGAACCGG	0	2	1
Otu1405	Archaea;Euryarchaeota;Methanomicrobia;Methanomicrobiales;Methanoregulaceae;Methanoregula;uncultured_methanogenic_archaeon	ACTTTACAATGCGGGAAACCGTGATAGGGGAACTCCGAGTGCCGTAAAATCGGGCTGTCCACCAGTCTAAATAACTGGTGAAGAAAGGGCCGGGCAAGACCGGTGCCAGCCGCCGCGGTAATACCGGCGGCTCGAGTGGTGGCCACTATTACTGGGCTTAAAGCGTTCGTAGCTGGTTTGTTAAGTCTCTGGGGAAATCTTCCGGCTCAACCGGAAGGCGTCTCAGGGATACTGGCAGACTAGGGACCGGGAGAGGTGAGGGGTACTCCAGGGGTAGGAGTGAAATCCTGTAATCCTTGGGGGACCACTTGTGGCGAAGGCGCCTCACCAGAACGGCTCCGACAGTGAGGGACGAAAGCTGGGGGAGCAAACCGG	375	ACTTTACAATGCGGGAAACCGTGATAGGGGAACTCCGAGTGCCGTAAAATCGGGCTGTCCACCAGTCTAAATAACTGGTGAAGAAAGGGCCGGGCAAGACCGGTGCCAGCCGCCGCGGTAATACCGGCGGCTCGAGTGGTGGCCACTATTACTGGGCTTAAAGCGTTCGTAGCTGGTTTGTTAAGTCTCTGGGGAAATCTTCCGGCTCAACCGGAAGGCGTCTCAGGGATACTGGCAGACTAGGGACCGGGAGAGGTGAGGGGTACTCCAGGGGTAGGAGTGAAATCCTGTAATCCTTGGGGGACCACTTGTGGCGAAGGCGCCTCACCAGAACGGCTCCGACAGTGAGGGACGAAAGCTGGGGGAGCAAACCGG	2	0	3
Otu1420	Archaea;Euryarchaeota;Methanomicrobia;Methanomicrobiales;Methanomicrobiaceae;Methanoculleus;archaeon_enrichment_culture_clone_C1-38C-A	CTTTACAATGCGGGCAACCGTGATAAGGGAACCTCGAGTGCCTGTATATGCAGGCTGTCCAGGTGTCTAAAACACACCTGAAGAAGGGGCCGGGCAAGACCGGTGCCAGCCGCCGCGGTAATACCGGCGGCTCGAGTGGTGGCCGCTTTTATTGGGCTTAAAGCGTTCGTAGCTGGGTTGTTAAGTCTCTTGGGAAATCCGGCGGCTCAACCGTCGGGCGTCTAAGAGATACTGGCGATCTTGGAACCGGGAGAGGTGAGGGGTACTTCGGGGGTAGGAGTGAAATCCTGTAATCCTCGAGGGACCACCTGTGGCGAAGGCGCCTCACCAGAACGGCTTCGACAGTGAGGGACGAAAGCTGGGGGAGCAAACCGG	375	CTTTACAATGCGGGCAACCGTGATAAGGGAACCTCGAGTGCCTGTACATGCAGGCTGTCTGGGTGTCTAAAACACACCCAAAGAAAGGGCCGGGCAAGACCGGTGCCAGCCGCCGCGGTAATACCGGCGGCTCGAGTGGTGGCCGCTTTTATTGGGCTTAAAGCGTTCGTAGCTGGGTTGTTAAGTCTCTTGGGAAATCCGGCGGCTTAACCGACGGGCGTCTAAGAGATACTGGCAATCTTGGAACCGGGAGAGGTGAGGGGTACTTCGGGGGTAGGAGTGAAATCCTGTAATCCTCGAGGGACCACCTGTGGCGAAGGCGCCTCACCAGAACGGCTTCGACAGTGAGGGACGAAAGCTGGGGGAGCAAACCGG	7	3	2
Otu1452	Archaea;Euryarchaeota;Methanomicrobia;Methanomicrobiales;Methanomicrobiaceae;Methanoculleus;uncultured_Methanomicrobiaceae_archaeon	ACTTTACAATGCGGGCAACCGTGATAAGGGAACCTCGAGTGCCTGTATATGCAGGCTGTCCAGGTGTCTAAAACACACCTGAAGAAAGGGCCGGGCAAGACCGGTGCCAGCCGCCGCGGTAATACCGGCGGCTCGAGTGGTGGCCACTTTTATTGGGCTTAAAGCGTTCGTAGCTGGGTTGTTAAGTCTCTTGGGAAATCCGGCAGCTTAACTGTCGGGCGTCTAAGGGATACTGGTAATCTTGGAACCGGGAGAGGTGAGGGGTACTTCGGGGGTAGGAGTGAAATCCTGTAATCCTCGAGGGACCACCTGTGGCGAAGGCGCCTCACCAGAACGGCTTCGTCAGTGAGGGACGAAAGCTGGGGGAG	375	ACTTTACAATGCGGGCAACCGTGATAAGGGAACCTCGAGTGCCTGTATATGCAGGCTGTCCAGGTGTCTAAAACACACCTGAAGAAAGGGCCGGGCAAGACCGGTGCCAGCCGCCGCGGTAATACCGGCGGCTCGAGTGGTGGCCACTTTTATTGGGCTTAAAGCGTTCGTAGCTGGGTTGTTAAGTCTCTTGGGAAATCCGGCAGCTTAACTGTCGGGCGTCTAAGGGATACCGGTAATCTTGGAACCGGGAGAGGTGAGGGGTACTTCGGGGGTAGGAGTGAAACCCTGTAATCCTCGAGGGACCACCTGTGGCGAAGGCGCCTCACCAGAACGGCTTCGACAGTGAGGGACGAAAGCTGGGGGAGCAAACCG	2	2	7
Otu1465	Archaea;Euryarchaeota;Thermoplasmata;Thermoplasmatales;Thermoplasmatales_Incertae_Sedis;Methanomassiliicoccus;uncultured_archaeon	ACTTCGCAATGGGGGCAACCCCGACGAGGGAATTCCAAGTGCTAGCACTTTGTGTTAGCTGTTCTCCTGTCTAAAAAACAGGAGGAGTAAGGGGCGGGTAAGACGGGTGCCAGCCGCCGCGGTAATACCCGCGCCCCAAGTGGTGGTCGATATTATTGAGCCTAAAACGTCCGTAGCCGGTCTTCTAAATCCTTGGGTAATTCGGGCAGCTTAACTGTCCGAAGTCCGGGGAGGCTGGGAGACTTGGGACCGGGAGAGGTCAGAGG	375	ACTTCGCAATGGGGGCAACCCCGACGAGGGAATTCCAAGTGCTAGCACTTTGTGTTAGCTGTTCTCCTGTCTAAAAAACAGGAGGAGTAAGGGGCGGGTAAGACGGGTGCCAGCCGCCGCGGTAATACCCGCGCCCCAAGTGGTGGTCGATATTATTGAGCCTAAAACGTCCGTAGCCGGTCTTCTAAATCCTTGGGTAAATCGGGTAGCTTAACTGTCCGAAGTCCGGGGAGAGCGGGAGACTTGGGACCGGGAGAGGTCAGAGGTAATTCTGAGGTAGGGGTAGAATCCTGTAATGCTGGAAGGACCATCGGTGGCGAAGGCGTCTGACTAGAAAGGGTCCGACGGTGAGGGACGAAGCCCTGGGGCGCAAAC	0	4	0
Otu1475	Archaea;Euryarchaeota;Methanomicrobia;Methanomicrobiales;Methanomicrobiaceae;Methanoculleus;archaeon_enrichment_culture_clone_C1-38C-A	CTTTACAATGCGGGCAACCGTGATAAGGGAACCTCGAGTGCCTGTACATGCAGGCTGTCTGGGTGTCTAAAACACACCCAAAGAAAGGGCCGGGCAAGACCGGTGCCAGCCGCCGCGGTAATACCGGCGGCTCGAGTGGTGGCCACTTTTATTGGGCTTAAAGCGTTCGTAGCTGGGTTGTTAAGTCTCTTGGGAAATCCGGCGGCTTAACCGTCGGGCGTCTAAGAGATACTGGCAATCTTGGAACCGGGAGAGGCGAGGGGTACTTCGGGGGTAGGAGTGAAATCCTGTAATCCTCGAGGGACCACCTGTGGCGAAGGCGCCTCACCAGAACGGCTTCGACAGTGAGGGACGAAAGCTGGGGGAGCAAACCG	375	CTTTACAATGCGGGCAACCGTGATAAGGGAACCTCGAGTGCCTGTACATGCGGTCTGTCTGGGTGTCTAAAACACACCCAAAGAAAGGGCCGGGCAAGACCGTTGCCAGCCGCCGCGGTAATACCGGCGGCTCGAGTGGTGGCCACTTTTATTGGGCTTAAAGCGTTCGTAGCTGGGTTGTTAAGTCTCTTGGGAAATCCGGCGGCTTAACCGTCGGGCGTGTAAGAGATACTGGCAAGCTTGGAACCGGGAGAGGTGAGGGGTACTTCGGGGGTAGGAGTGAAATCCCGTAATCCTCGAGGGAACACCTGTGGCGAAGGCGCCACACCAGAACGGCTTCGACAGTGAGGGACGAAAGCTGGGGGAGCAAACCGG	2	1	1
Otu1645	Archaea;Euryarchaeota;Methanomicrobia;Methanomicrobiales;Methanospirillaceae;Methanospirillum;uncultured_archaeon	CCTTTACAATGCGGGCAACCGTGATAAGGAAACCCCGAGTGCCCGTAAACGCGGGCTGTCCATCTGTATAACACGCAGGTGAAGAAAGGGCCGGGCAAGACCGGTGCCAGCCGCCGCGGTAATACCGGCGGCTCGAGTGGTGGCCACTATTACTGGGCTTAAAGGGTCCGTAGCTTGAGCAATAAGTCCCTTGGGAAATTCAGCAGCTTAACTGGTGACAGTTCAGGGGACACTGTTGTTCTAGGGATCGGGAGAGGTAAGAGGTACTGCCGGGGTAGGAGTGAAATCCTGTAATCCCGGTGGGACCACCGATGGCGAAGGCATCTTACCAGAACGACTCCGACAGTG	348	CCTTTACAATGCGGGCAACCGTGATAAGGAAACCCCGAGTGCCCGTAAACGCGGGCTGTCCATCTGTATAACACGCAGGTGAAGAAAGGGCCGGGCAAGACCGGTGCCAGCCGCCGCGGTAATACCGGCGGCTCGAGTGGTGGCCACTATTACTGGGCTTAAAGGGTCCGTAGCTTGAGCAATAAGTCCCTTGGGAAATTCAGCAGCTTAACTGGTGACAGTTCAGGGGACACTGTTGTTCTAGGGATCGGGAGAGGTAAGAGGTACTGCCGGGGTAGGAGTGAAATCCTGTAATCCCGGTGGGACCACCGATGGCGAAGGCATCTTACCAGAACGACTCCGACAGTG	1	0	3
Otu1666	Archaea;Euryarchaeota;Methanomicrobia;Methanosarcinales;Methanosaetaceae;Methanosaeta;uncultured_Methanosarcinales_archaeon	ACTTTACAATGCTGGCAACAGCGATAAGGGAACCTCGAGTGCCAGGTTACAAATCTGGCTGTCGAGATGCCTAAAAAGCATTTCATAGCAAGGGCCGGGCAAGACCGGTGCCAGCCGCCGCGGTAACACCGGCGGCTCGAGTGGTAACCGTTATTATTGGGTCTAAAGGGTCGGTAGCCGGCCGGATAAGTCTCTTGAGAAATCTGGCAG	371	ACTTTACAATGCTGGCAACAGCGATAAGGGAACCTCGAGTGCCAGGTTACAAATCTGGCTGTCGAGATGCCTAAAAAGCATTTCATAGCAAGGGCCGGGCAAGACCGGTGCCAGCCGCCGCGGTAACACCGGCGGCTCGAGTGGTAACCGTTATTATTGGGTCTAAAGGGTCGGTAGCCGGCCGGATAAGTCTCTTGAGAAATCCAGCAGCGCAACTGGTGGGCTTTCAGGAGATACTGTCTGGCTCGAGGCCGGGAGAGGTGAGAGGTACTTCAGGGGTAGGGGTGAAATCTTGTAATCCTTGAAGGACCACCAGTGGCGAAGGCGTCTCACCAGACCGGACCTGACGGCAAGGGACGAAAGCTAGGGGC	0	0	3
Otu1681	Archaea;Euryarchaeota;Methanomicrobia;Methanosarcinales;Methanosaetaceae;Methanosaeta;uncultured_Methanosarcinales_archaeon	ACTTTACAATGCTGGCAACAGCGATAAGGGAACCTCGAGTGCCAGGTTACAAATCTGGCTGTCGAGATGCCTAAAAAGCATTTCATAGCAAGGGCCGGGCAAGACCGGTGCCAGCCGCCGCGGTAACACCGGCGGCTCGAGTGGTAACCGTTATTATTGGGTCTAAAGGGTCTGTAGCCGGCCGGATAAGTCTCTTGAGAAATCTGGCAGCTTGACTGTCAGGCTTTCAGGAGATACTGTCTGGCTCGAGGCCGGGAGA	371	ACTTTACAATGCTGGCAACAGCGATAAGGGAACCTCGAGTGCCAGGTTACAAATCTGGCTGTCGAGATGCCTAAAAAGCATTTCATAGCAAGGGCCGGGCAAGACCGGTGCCAGCCGCCGCGGTAACACCGGCGGCTCGAGTGGTAACCGTTATTATTGGGTCTAAAGGGTCTGTAGCCGGCCGGATAAGTCTCTTGAGAAATCTGGCAGCTTAACTGTCAGGCTTTCAGGAGATACTGTCTGGCTCGAGGCCGGGAGAGGTGAGAGGTACGTGAGGGAAAGGGGTGAAATCCTGTAAGCCTTGGAGGACCAGCAGTGGCGAAGGCGTCTCACCAGAACGGACCTGACAGCAGGGGACGAAAGCTAGGGGC	3	2	1
Otu1703	Archaea;Euryarchaeota;Methanomicrobia;Methanosarcinales;Methanosaetaceae;Methanosaeta;uncultured_Methanosarcinales_archaeon	ACTTTACAATGCTGGCAACAGCGATAAGGGAACCTCGAGTGCCAGGTTACAAATCTGGCTGTCGAGATGCCTAAAAAGCATTTCATAGCAAGGGCCGGGCAAGACCGGTGCCAGCCGCCGCGGTAACACCGGCGGCTCGAGTGGTAACCGTTATTATTGGGTCTAAAGGGTCTGTAGCCGGCCGGATAAGTCTCTTGAGAAATCTGGCAGCTTAACTGTCAGGCTTTCAGGAGATACTGTCTGGCTCGAGGCCGGGAGAGGTGAGAGGTACTTCAGAGGTAGGGGTGAAATCTTGTAATCCTTGAAGGACCAACAGTGGCGAAGGCGTCTCACCAGAACGGACCTGACGGCAAGGGACGAAAG	370	ACTTTACAATGCTGGCAACAGCGATAAGGGAACCTCGAGTGCCAGGTTACAAATCTGGCTGTCGAGATGCCTAAAAAGCATTTCATAGCAAGGGCCGGGCAAGACCGGTGCCAGCCGCCGCGGTAACACCGGCGGCTCGAGTGGTAACCGTTATTATTGGGTCTAAAGGGTCTGTAGCCGGCCGGATAAGTCTATTGAGAAATCTGGCAGCTTAACTGTCAGGCTTTCAGGAGATACTGTCTGGCTCGAGGACGGGAGAGGTGAGCGGTACTTCAGAGGTAGAGGTGAAATCTTGTAATCCTTGAAGGACCACCAGTGGCGAAGGCGTCTCACCAGAACGGACCTGACGGAAAGGGACGAAAGCTAGGGG	4	1	6
Otu1784	Archaea;Euryarchaeota;Methanomicrobia;Methanomicrobiales;Methanospirillaceae;Methanospirillum;uncultured_archaeon	GTGATAAGGAAACCCCGAGTGCCCGTAAACGCGGGCTGTCCATCTGTATAACACGCAGGTGAAGAAAGGGCCGGGCAAGACCGGTGCCAGCCGCCGCGGTAATACCGGCGGCTCGAGTGGTGGCCACTATTACTGGGCTTAAAGGGTCCGTAGCTTGAGCAATAAGTCCCTTGGGAAATTCAGCAGCTTAACTGGTGACAGTTCAGGGGACACTGTTGTTCTAGGGATCGGGAGAGGTAAGAGGTACTGCCGGGGTAGGAGTGAAATCCTGTAATCCCGGTGGGACCACCGATGGCGAAGGCATCTTACCAGAACGACTCCGACAGTGAGGGACGAAAGCTGGGGGAGCAAACCGG	368	ATGCGGGCAACCGTGATAAGGAAACCCCGAGTGCCCGTAAACGCGGGCTGTCCATCTGTATAACACGCAGGTGAAGAAAGGGCCGGGCAAGACCGGTTCCAGCCGCCGCGGTAATACCGGCGGCTCGAGTGGTGGCCACTACTACTGGGCTTAAAGGGTCCGTAGCTTGAGAAATAAGTCCCTTGGGAAATTCAGCAGCTTAACTGGTGACAGTTCAGGGGACACTGTTGTTCTAGGGATCGGGAGAGGTAAGAGGTACTGCCAGGGTAGGAGTGGAATCCTGTAAGCCCGGTGGGACCACCGATGGCGAAGGCATCTTACCAGAACGACTCCGACAGTGAGGGACGAAAGCTGGGGGAGCAAACCGG	2	0	2
Otu1969	Archaea;Euryarchaeota;Methanomicrobia;Methanomicrobiales;Methanospirillaceae;Methanospirillum;uncultured_Methanomicrobia_archaeon	ACTTTACAATGCGGGCAACCGTGATAAGGAAACCCCGAGTGCCAGCATAGGTTGGCTGTCCGCCAGTGTAAAAAACTGGTGAAGAAAGGGCCGGGCAAGACCGGTGCCAGCCGCCGCGGTAATACCGGCGGCTCGAGTGGTGGCCGCTATTACTGGGCTTAAAGGGTCCGTAGCTTGAGGATTGGGTCCCTTGAGAAATCCACCGGCTTAACTGGTGGGCGTTCAGGGGAAACTGGTCTTCTAGGGACCGGGAGAGGTGAGAGGTA	364	ACTTTACAATGCGGGCAACCGTGATAAGGAAACCCCGAGTGCCAGCATAGGTTGGCTGTCCGCCAGTGTAAAAAACTGGTGAAGAAAGGGCCGGGCAAGACCGGTGCCAGCCGCCGCGGTAATACCGGCGGCTCGAGTGGTGGCCGCTATTACTGGGCTTAAAGGGTCCGTAGCGTGAGGATTGGGTCCCTTGAGAAATCCACCGGCTTAACTGGTGGGCGTTCAGGGGAAACTGGTCTTCTAGGGACCGGGAGAGGTGAGAGGTACTGCCGGGGTAGGAGTGAAATCCTGTAATCACGGTGGGACGAGCTATGGCGAAGGCATCTCACCAGAACGGCTCCGACAGTGAGGGACGAAAGCTGGG	0	4	6
Otu2019	Archaea;Crenarchaeota;Thermoprotei;Fervidicoccales;Fervidicoccaceae;unclassified_Fervidicoccaceae;uncultured_archaeon	CCTTTGCAATACACGAAAGTGTGACAGGGTCATCCCGAGTGCCGACCGCTGAGGTTGGCTTTTACCCAGTCTAGAAAGCTGGGGGAATAAGGAGAGGGCAAGTCTGGTGTCAGCCGCCGCGGTAATACCAGCTCTCCGAGTGGTGTGGACGTTTATTGGGCCTAAAGCATCCGTAGCTGGCTGAACAAGTCCCCTGTTAAACCCACCGATTTAATCGTT	363	CCTTTGCAATACACGAAAGTGTGACAGGGTCATCCCGAGTGCCGACCGCTGAGGTTGGCTTTTACCCAGTCTAGGAAGCTGGGGGAATAAGGAGAGGGCAAGTCTGGTGTCAGCCGCCGCGGTAATACCAGCTCTCCGAGTGGTGTGGACGTGTATTGGGCCTAAAGCATCCGTAGCCGGCTGAACAAGTCCCATGTTAAACCCACCGATTTAATCGTTGGCTTGCGGGAGAAACTGCTAGGCTAGGGGACGGGAGAGGCAAGCGGTATTCTCAGGGTAGGGGTGAAATCCTATAATCCCGAGAGGACCACCAGTGGCGAAGGCTGCTTGCTAGAACGCGCCCGACGGTGAGGGATGAAAGCT	0	4	0
Otu2114	Archaea;Euryarchaeota;Methanomicrobia;Methanomicrobiales;Methanospirillaceae;Methanospirillum;uncultured_archaeon	ACTTTACAATGCGGGCAACCGTGATAAGGAAACCCCGAGTGCCACCACAGGGTGGCTGTCCACCAGTGTAAAAAACTGGTGAAGAAAGGGCCGGGCAAGACCGGTGCCAGCCGCCGCGGTAATACCGGCGGCTCGAGTGGTGGCCGCTTTTACTGGGCTTAAAGGGTCCGTAGCTTGATTCACAAGTCCCTTGAGAAATCCATCGGCTTAACTGATGGGCGTTCAGGGGATACTGTGGTTCTAGGGACCGGGAGGGGTGAGAGGTA	359	ACTTTACAATGCGGGCAACCGTGATAAGGAAACCCCGAGTGCCACCACAGGGTGGCTGTCCACCAGTGTAAAAAACTGGTGAAGAAAGGGCCGGGCAAGACCGGTGCCAGCCGCCGCGGTAATACCGGCGGCTCGAGTGGTGGCCGCTTTTACTGGGCTTAAAGGGTCCGTAGCTTGATTCACAAGTCCCTTGAGAAATCCATCGGCTTAACTGATGGGCGTTCAGGGGATACTGTGGTTCTAGGGACCGGGAGGGGTGAGAGGTACTGCCGGGGGAGGAGTGGAATCCTGTAATGCCGGTGGGACGAGCGATGGGGAAGGCATCTCACCAGAACGGCTCCGACGGTGAGGGACGAAAG	1	3	0
Otu2234	Archaea;Euryarchaeota;Methanomicrobia;Methanosarcinales;Methanosaetaceae;Methanosaeta;uncultured_Methanosarcinales_archaeon	ACTTTACAATGCTGGCAACAGCGATAAGGGAACCTCGAGTGCCAGGTTACAAATCTGGCTGTCGAGATGCCTAAAAAGCATTTCATAGCAAGGGCCAGGCAAGACCGGTGCCAGCCGCCGCGGTAACACCGGCGGCTCGAGTGGTAACCGTTATTATTGGGTCTAAAGGGTCTGTAGCCGGCCGGATAAGTCTCTTGAGAAATCTGGCAGCTTAACTGTCAGGCTTTCAGGAGATACTGTCTGGCT	246	ACTTTACAATGCTGGCAACAGCGATAAGGGAACCTCGAGTGCCAGGTTACAAATCTGGCTGTCGAGATGCCTAAAAAGCATTTCATAGCAAGGGCCAGGCAAGACCGGTGCCAGCCGCCGCGGTAACACCGGCGGCTCGAGTGGTAACCGTTATTATTGGGTCTAAAGGGTCTGTAGCCGGCCGGATAAGTCTCTTGAGAAATCTGGCAGCTTAACTGTCAGGCTTTCAGGAGATACTGTCTGGCT	3	0	0
Otu2300	Archaea;Euryarchaeota;Methanomicrobia;Methanomicrobiales;Methanospirillaceae;Methanospirillum;uncultured_Methanospirillum_sp.	CCTTTACAATGCGGGCAACCGTGATAAGGAAACCCCGAGTGCCCGTAAACGCGGGCTGTCCATCTGTATAACACGCAGGTGAAGAAAGGGCCGGGCAAGACCGGTGCCAGCCGCCGCGGTAATACCGGCGGCTCGAGTGGTGGCCACTATTACTGGGCTTAAAGGGTCCGTAGCTTGAGCAATAAGTCCCTTGGGAAATTCAGCAGCTTAACTGGTGACAGTTCAGGGGACACTGTTGTTCTAGGGATCGGGAGAGGT	347	CCTTTACAATGCGGGCAACCGTGATAAGGAAACCCCGAGTGCCCGTAAACGCGGGCTGTCCATCTGTATAACACGCAGGTGAAGAAAGGGCCGGGCAAGACCGGTGCCAGCCGCCGCGGTAATACCGGCGGCTCGCGTGGTGGCCACTATTAATGGGCTTAAAGGGGCCGTAGCTTGAGCAATAAGTCCCTTGGGAAATTCAGCAGCTTAACTGGTGACAGTTCAGAGGACACTGTTGTTCTAGGGATCGGGAGAGGTAAGAGGTACTGCCGGGGTAGGAGTGAACTCCTGTATTCCCGGTGGGACCACCGATGGCTAAGGCATCTTACCAGAACGACTCCGACAGT	0	2	1
Otu2568	Archaea;Euryarchaeota;Methanomicrobia;Methanosarcinales;Methanosaetaceae;Methanosaeta;uncultured_Methanosarcinales_archaeon	ACTTTACAATGCTGGCAACAGCGATAAGGGAACCTCGAGTGCCAGGTTACAAATCTGGCTGTCGAGATGCCTAAAAAGCATTTCATAGCAAGGGCCGGGCAAGACCGGTGCCAGCCGCCGCGGTAACACCGGCGGCTCGAGTGGTAACCGTTATTATTGGGTCTAAAGGGTCTGTAGCCGGCCGGATAAGTCTCTTGAGAAATCTGGCAGCCTAACTGTCAGGCTTTCAGG	231	ACTTTACAATGCTGGCAACAGCGATAAGGGAACCTCGAGTGCCAGGTTACAAATCTGGCTGTCGAGATGCCTAAAAAGCATTTCATAGCAAGGGCCGGGCAAGACCGGTGCCAGCCGCCGCGGTAACACCGGCGGCTCGAGTGGTAACCGTTATTATTGGGTCTAAAGGGTCTGTAGCCGGCCGGATAAGTCTCTTGAGAAATCTGGCAGCCTAACTGTCAGGCTTTCAGG	3	0	0
Otu5	Archaea;Euryarchaeota;Methanomicrobia;Methanomicrobiales;Methanospirillaceae;Methanospirillum;uncultured_Methanospirillum_sp.	CGGGCAACCGTGATAAGGAAACCCCGAGTGCCCGTAAACGCGGGCTGTCCATCTGTATAACACGCAGGTGAAGAAAGGGCCGGGCAAGACCGGTGCCAGCCGCCGCGGTAATACCGGCGGCTCGAGTGGTGGCCACTATTACTGGGCTTAAAGGGTCCGTAGCTTGAGCAATAAGTCCCTTGGGAAATTCAGCAGCTTAACTGGTGACAGTTCCGGGGACACTGTTGTTCTAGGGATCGGGAGAGGTAAGAGGTACTGCCGGGGTAGGAGTGAAATCCTGTAATCCCGGTGGGACCACCGATGGCGAAGGCATCTTACCAGAACGGCTCCGACAGTGAGGGACGAAAGCTGGGGGAGCAAACCGG	467	CCCTATGGGGTGCACCAGGGGAGAGGAAGTGCATGGCCACCCTATGGGGTGCAGCAGGGGAGAATCCCTATGGGGTGCAGCAGGCGCGAAACCTTTACAATGCGGGCAACCGTGATAAGGAAACCCCGAGTGCCCGTAAACGCGGGCTGTCCATCTGTATAACACGCAGGTGAAGAAAGGGCCGGGCAAGACCGGTGCCAGCCGCCGCGGTAATACCGGCGGCTCGAGTGGTGGCCAATATTACTGGGCTTAAAGGGTCCGTAGCTTGAGCAATAAGGCCCTTGTGAAATTCAGCAGCTTAACTGGTGACAGTTCAGGGGACACTGTTGTTCTAGGGATCGGGAGAGGTAAGAGGTACTGCCGGGGTAGGAGTGAAATCCTGTAATCCCGGTGGGACCA…	7	19	11
Otu7	Archaea;Euryarchaeota;Methanomicrobia;Methanomicrobiales;Methanospirillaceae;Methanospirillum;uncultured_Methanospirillum_sp.	CCCTATGGGGTGCAGCAGGGGAGAAGAAGTGCATGGCCACCCTATGGGGTGCACCAGGCGAGAACCCCTATGGGGTGCACCAGGCGCGAAACCTTTACAATGCGGGCAACCGTGATAAGGAAACCCCGAGTGCCCGTAAACGCGGGCTGTCCATCTGTATAACACGCAAGTGAAGAAAGGGCCGGGCAAGACCGGTGCCAGCCGCCGCGGTAATACCGGCGGCTCGAGTGGTCGCCACTATTACTGGGCTTAAAGGGTCCGTAGCTTGAGCAGTGAGTCCCTGGGGAAAGTCAGCAGCTTAGCTGGTGACAGTTCAGGGGACGCTGTTGTTGTAGGGATCGGGAGAGGTGAGAGGTAGTGCCGGGGTAGGAGTGAAATCCTGTGATCCCGGTGGGACCA…	467	CCCTATGGGGTGCAGCAGGGGAGAAGAAGTGCATGGCCACCCTATGGGGTGCACCAGGCGAGAACCCCTATGGGGTGCACCAGGCGCGAAACCTTTACAATGCGGGCAACCGTGATAAGGAAACCCCGAGTGCCCGTAAACGCGGGCTGTCCATCTGTATAACACGCAAGTGAAGAAAGGGCCGGGCAAGACCGGTGCCAGCCGCCGCGGTAATACCGGCGGCTCGAGTGGTCGCCACTATTACTGGGCTTAAAGGGTCCGTAGCTTGAGCAGTGAGTCCCTGGGGAAAGTCAGCAGCTTAGCTGGTGACAGTTCAGGGGACGCTGTTGTTGTAGGGATCGGGAGAGGTGAGAGGTAGTGCCGGGGTAGGAGTGAAATCCTGTGATCCCGGTGGGACCA…	0	1	0
Otu11	Archaea;Euryarchaeota;Methanomicrobia;Methanomicrobiales;Methanomicrobiaceae;Methanoculleus;uncultured_bacterium	CCCTATGGGGTGCAGCAGGCGCGAAAACTTTACAATGCGGGCATCCGTGATAAGGGAACCTCGAGTGCCTGTACATGCAGGCTGTTCGGGTGTCTAAAACACACCTGAAGAAAGGGCCGGGCAAGACCGGTGCCAGCCGCCGCGGTAATACCGGCGGCTCGAGTGGTGGCCACTTTTATTGGGCTTAAAGCGTTCGTAGCTGGGTTGTTAAGTCTCTTGGGAAATCTGACGGCTCAACCGTCAGGCGTCTAAGGGATACTGGCAATCTTGGAACCGGGAGAGGTGAGGGGTACTTCGGGGGCAGGAGTGAAATCCTGTAATCCTCGAGGGACCACCTGTGGCGAAGGCGCCTCACCAGAACGGCTTCGACAGTGAGGGACGAAAGCTGGGGGAGCAAAC…	467	CCCTACGGGGTGCACCAGGGGAGAAGAAGTGCATGGCCACCCTATGGGGTGCACCAGGCGAGAAGCCCTATGGGGTGCACCAGGCGCGAAAACTTTACAATGCGGGCAACCGTGATAAGGGAACCTCGAGTGCCTGTACATGCAGGCTGTCTGGGTGTCTAAAACACACCCAAAGAAAGGGCCGGGCAAGGCCGGTGCCAGCCGCCGCGGTAATACCGGCGGCTCGAGTGGTGGCCACTTTTATTGGGCTTAAAGCGTTCGTAGCTGGGTGGTTAAGTCTCTTGGGAAATCTGACGGCTCAACCGTCAGGCGTCTAAGGGATACTGGCAATCTTGGAACCGGGAGAGGTGAGGGGTACTTCGGGGGTAGGAGTGAAATCCTGTAATCCTCGAGGGACCA…	9	8	4
Otu16	Archaea;Crenarchaeota;Thermoprotei;Fervidicoccales;Fervidicoccaceae;unclassified_Fervidicoccaceae;uncultured_archaeon	ACTTTGCAATACACGAAAGTGTGACAGGGCTATCCCGAGTGCCATCCGCTGAGGAAGGCTTTTACCCAGTCTAGAACGCTGGGGGAATAAGGAGAGGGCAAGTCTGGTGTCAGCCGCCGCGGTAATACCAGCTCTCCGAGTGGTGTGGACGTTTATTGGGCCTAAAGCATCCGTAGCTGGCTGAACAAGTCCCCTGTTAAACCCACCGATTTAATCGTTGGCTTGCGGGGGAAACTGCTCGGCTAGGGGACGAGAGAAACAAGCGGTATTCTCGGGGTAGGGGTGAAATCCTATAATCCCGAGAAGACCACCAGTGGCGAAGGCTGCTTGCTAGAACGCGCCCGACGGTGAGGGATGAAAGCTGGGGGAGCGAACCGG	466	CCCTATGGGGTGCACCAGAGAAGAAGTGCATGGCCGCCCTGCGGGGTGCACCAGGCGAGAGTCCCTATGGGGTGCAGCAGTCACGAAAACTTTGCAATACACGAAAGTGTGACAGGGCTATCCCGAGTGCCATCCGCTGAGGAAGGCTTTTACCCAGTCTAGAACGCTGGGGGAATAAGGAGAGGGCAAGTCTGGTGTCAGCCGCCGCGGTAATACCAGCTCTCCGAGTGGTGTGGACGTTTATTGGGCCTAAAGCATCCGTAGCTGGCTGAACAAGTCCCCTGGTAAGCGCACCGATTTAATCGTTGGCTTGCGGGGGAAACTGCTCGGCTAGGGGACGAGAGAGGCAAGCGGTATTCTCGGGGTAGGGGTGAAATCCTATAATCCCGAGAAGACCAC…	4	14	7
Otu17	Archaea;Euryarchaeota;Methanomicrobia;Methanomicrobiales;Methanospirillaceae;Methanospirillum;Methanospirillum_hungatei_JF-1	CCCTATGGGGTGCACCAGGGGAGAAGAAGTGCATGGCCACCCTATGGGGCGCACCAGGCGAGAACCCCTATGGGGTGCACCAGGCGCGAAAACTTTACCATGCGGGCAACCGTGATAAGGAAACCCCGAGTGCCAGCACAGGCTGGCTGCCCGCCAGTGTAAATAACTGGTGAAGAAAGGGCCGGGCAAGACCGGTGCCAGCCGCCGCGGTAATACCGGCGGCTCGAGTGGTGGCCACTATTACTGGGCTTAAAGGGTCCGTAGCTGGAATGCAAGGCCCGTGAAGAATCCGGCGGGCTTACCGGTTGGAGGTCAAGGGAAAATGGAATTTCAGGGAACGGGAGAGGTGAGAGGTACTGCCGGGGTAGGAGTGAAATCCTGTAATCCCGGTGGGACCAC…	466	CCCTATGGGGTGCACCAGGGGAGAAGAAGTGCATGGCCACCCTATGGGGCGCACCAGGCGAGAACCCCTATGGGGTGCACCAGGCGCGAAAACTTTACCATGCGGGCAACCGTGATAAGGAAACCCCGAGTGCCAGCACAGGCTGGCTGCCCGCCAGTGTAAATAACTGGTGAAGAAAGGGCCGGGCAAGACCGGTGCCAGCCGCCGCGGTAATACCGGCGGCTCGAGTGGTGGCCACTATTACTGGGCTTAAAGGGTCCGTAGCTGGAATGCAAGGCCCGTGAAGAATCCGGCGGGCTTACCGGTTGGAGGTCAAGGGAAAATGGAATTTCAGGGAACGGGAGAGGTGAGAGGTACTGCCGGGGTAGGAGTGAAATCCTGTAATCCCGGTGGGACCAC…	1	0	0
Otu19	Archaea;Euryarchaeota;Methanomicrobia;Methanomicrobiales;Methanospirillaceae;Methanospirillum;uncultured_archaeon	CCCTATGGGGTGCAGCAGGGAGAAGAAGTGCATGGCCACCCTATGGGGTGCAGCAGGGGAGAATCTCTATGGGGTGCAGCAGGCGCGAAAACTTTACAATGCGGGCAACCGTGATAAGGAAACCCCGAGTGCCACCACAGGGTGGCTGTCCACCAGTGTAAAAAACTGGTGAAGAAAGGGCCGGGCAAGACCGGTGCCAGCCGCCGCGGTAATACAGGCGGCTCGAGTGGTGGTCGCTTTTACTGGGATTAACGGGTCCGTAGCTTGATTCATAAGTCCCTTGAGAAATCATTCGGCGTAACTGATGAGCGTTCATGGGATACTGTGGTTCTAGGGACCGGGAGAGGGGAGAAGTACTGCCGGGGTAGGAGTGAAATCCTGTAATCCCGGTGGGACGAC…	466	CCCTATGGGGTGCAGCAGGGAGAAGAAGTGCATGGCCACCCTATGGGGTGCAGCAGGGGAGAATCTCTATGGGGTGCAGCAGGCGCGAAAACTTTACAATGCGGGCAACCGTGATAAGGAAACCCCGAGTGCCACCACAGGGTGGCTGTCCACCAGTGTAAAAAACTGGTGAAGAAAGGGCCGGGCAAGACCGGTGCCAGCCGCCGCGGTAATACAGGCGGCTCGAGTGGTGGTCGCTTTTACTGGGATTAACGGGTCCGTAGCTTGATTCATAAGTCCCTTGAGAAATCATTCGGCGTAACTGATGAGCGTTCATGGGATACTGTGGTTCTAGGGACCGGGAGAGGGGAGAAGTACTGCCGGGGTAGGAGTGAAATCCTGTAATCCCGGTGGGACGAC…	0	1	0
Otu20	Archaea;Euryarchaeota;Methanomicrobia;Methanomicrobiales;Methanospirillaceae;Methanospirillum;uncultured_archaeon	CCTTTACAATGCGGGCAACCGTGATAAGGAAACCCCGAGTGCCCGTAAACGCGGGCTGTCCATCTGTGTAACACGCAGGTGAAGAAAGGGCCGGGCAAGACCGGTGCCAGCCGCCGCGGTAATACCGGCGGCTCGAGTGGTGGCCACAATTACTGGGCTTAAAGGGTCCGTAGCTTGAGCAATAAGTCCCTTGGGAAATTCAGCAGCTTAACTGGTGACAGTTCAGGGGACACTGTTGTTCTAGGGATCGGGAGAGGTAAGAGGTACTGCCGGGGTAGGAGTGAAATCCTGTAATCCCGGTGGGACCACCGATGGCGAAGGCATCTTACCAGAACGACCCCGACAGTGAGGGACGAAAGCTGGGGGAGCAAACCGG	376	CCTTTACAATGCGGGCAACCGTGATAAGGAAACCCCGAGTGCCCGTAAACGCGGGCTGTCCATCTGTGTAACACGCAGGTGAAGAAAGGGCCGGGCAAGACCGGTGCCAGCCGCCGCGGTAATACCGGCGGCTCGAGTGGTGGCCACAATTACTGGGCTTAAAGGGTCCGTAGCTTGAGCAATAAGTCCCTTGGGAAATTCAGCAGCTTAACTGGTGACAGTTCAGGGGACACTGTTGTTCTAGGGATCGGGAGAGGTAAGAGGTACTGCCGGGGTAGGAGTGAAATCCTGTAATCCCGGTGGGACCACCGATGGCGAAGGCATCTTACCAGAACGACCCCGACAGTGAGGGACGAAAGCTGGGGGAGCAAACCGG	1	1	1
Otu21	Archaea;Euryarchaeota;Methanomicrobia;Methanomicrobiales;Methanospirillaceae;Methanospirillum;uncultured_archaeon	TTTACAATGCGGGCAACCGTGATAAGGAAACCCCGAGTGCCCGTAAACGCGGGCTGTCCATCTGTATAACACGCAGGTGAAGAAAGGGCCGGGCAAGACCGGTGCCAGCCGCCGCGGTAATACCGGCGGCTCGAGTGGTGGCCACTATTACTGGGCTTAAAGGGTCCGTAGCTTGAGCAATAAGTCCCTTGGGAAATTCAGCAACTTAACTGGTGACAGTTCAGGGGACACTGTTGTTCTAGGGATCGGGAGAGGTAAGAGGTACTGCCGGGGTAGGAGTGAAATCCTGTAAACCCGGTGGGACCACCGATGGCGAAGGCATCTTACCAGAACGACTCCGACAGTGAGGGACGAAAGCTGGGGGAGCAAACCGG	466	CCCTATGGGGTGCACCAGGGAGAAGAAGTGCATGGCCACCCTATGGGGTGCACCAGGGGCGAATCCCTATGGGGTGCAGCAGGCGCGAAACCTTTACAATGCGGGCAACCGTGATAAGGAAACCCCGAGTGCCCGTAAACGCGGGCTGTCCATCTGTATAACACGCAGGTGAAGAAAGGGCCGGGCAAGACCGGTGCCAGCCGCCGCGGTAATACCGGCGGCTCGAGTGGTGGCCACTATTACTGGGCTTAAAGGGTCCGTAGCTTGAGCAATAAGGCCCTTGGGAAATTCAGCAGCTTAACTGGTGACAGTTCAGGGGACACTGTTGTTCTAGGGATCGGGAGAGGTAAGAGGTACTGCCGGAGTAGGAGTGAAATCCTGTAATCCCGGTGGGACCAC…	4	8	9
Otu22	Archaea;Euryarchaeota;Methanomicrobia;Methanomicrobiales;Methanospirillaceae;Methanospirillum;uncultured_Methanomicrobia_archaeon	CCCTATGGGGTGCAGCAGGCGAGAATCCCTATGGGGTGCAGCAGGGAGAAGTAGTGCATGGCCACCCTATGGGGTGCAGCAGGCGCGAAACCTGTACAATGCGGGCAACCGTGATAAGGAAACCCCGAGTGCCCGTAAACGCGGGCTGTCCATCTGTATAACACGCAGGTGAAGCAAGGGCAGGGCAAGACCGGTGCCAGCCGCCGCGGTAAGACCGGCGGCGCGAGGGGGGGCCAGCATTACTGGGCTTAAAGGGTCCGTAGCTTGAGCAATAGGTGCCTTGGGAAATTCAGCAGCTTAACTGGTGACAGTTCAGGGGACACTGTTGTTCTAGGGATCGGGAGAGGTAAGAGGTACTGACGGGGTAGGAGTGAAATCCTGTAGTCCCGAGACGACCAC…	466	CCCTATGGGGTGCAGCAGGCGAGAATCCCTATGGGGTGCAGCAGGGAGAAGTAGTGCATGGCCACCCTATGGGGTGCAGCAGGCGCGAAACCTGTACAATGCGGGCAACCGTGATAAGGAAACCCCGAGTGCCCGTAAACGCGGGCTGTCCATCTGTATAACACGCAGGTGAAGCAAGGGCAGGGCAAGACCGGTGCCAGCCGCCGCGGTAAGACCGGCGGCGCGAGGGGGGGCCAGCATTACTGGGCTTAAAGGGTCCGTAGCTTGAGCAATAGGTGCCTTGGGAAATTCAGCAGCTTAACTGGTGACAGTTCAGGGGACACTGTTGTTCTAGGGATCGGGAGAGGTAAGAGGTACTGACGGGGTAGGAGTGAAATCCTGTAGTCCCGAGACGACCAC…	0	1	0
Otu32	Archaea;Euryarchaeota;Methanomicrobia;Methanomicrobiales;Methanospirillaceae;Methanospirillum;uncultured_Methanomicrobia_archaeon	CTATGGGGCGCACCAGGGAGAAGAAGTGCATGGCCACCCTATGTAGCGCACCAGTCGAGAATCCCTATGGGGTGCAGCAGGCGCGAAAACTTTACAATGCGCGCAACCGTGATAAGGAAACCCCGAGTGCCAGCATAGGTTGGCTGTCCGCCAGTGAAAAAAACTGGTGAAGAAAGGGCCGGGCAAGACCTGTGCCAGCCGCCGCGGTAATATCGGCGGCTCGAGTGGTGGCCGCCACTACTGGGCTTAAAGGGTCCGTAGCTTGAGGAGTGGGTCCCTTGAGAAATCCAGCGGCTTAACTGGTGGGCGTTCAGGGGAAACTGGTCTTCTAGGGAGCGGGAGAGGTGAGAGGTACTGCCGGGGTAGGAGTGAAATCCTGTAAACCCGGTGGGACCACCT…	464	CTATGGGGCGCACCAGGGAGAAGAAGTGCATGGCCACCCTATGTAGCGCACCAGTCGAGAATCCCTATGGGGTGCAGCAGGCGCGAAAACTTTACAATGCGCGCAACCGTGATAAGGAAACCCCGAGTGCCAGCATAGGTTGGCTGTCCGCCAGTGAAAAAAACTGGTGAAGAAAGGGCCGGGCAAGACCTGTGCCAGCCGCCGCGGTAATATCGGCGGCTCGAGTGGTGGCCGCCACTACTGGGCTTAAAGGGTCCGTAGCTTGAGGAGTGGGTCCCTTGAGAAATCCAGCGGCTTAACTGGTGGGCGTTCAGGGGAAACTGGTCTTCTAGGGAGCGGGAGAGGTGAGAGGTACTGCCGGGGTAGGAGTGAAATCCTGTAAACCCGGTGGGACCACCT…	0	1	0
Otu36	Archaea;Euryarchaeota;Methanomicrobia;Methanosarcinales;Methanosaetaceae;Methanosaeta;uncultured_archaeon	CCCTATGGGGTGCAGCAGGGGAGAATCCCTATGGGGTGTAGCAGGCGAGAATCCCTATGGGGTGCAGCAGGCGCGAAAACTTTACAATGCTGGCAACAGCGATAAGGGAACCTCGAGTGCCAGGTTACAAATCTGGCTGTCGAGATGCCTAAAAAGCATTTCATAGCAAGGGCCGGGCAAGACCGGTGCCAGCCGCCGCGGTAACACCGGCGGCTCGAGTGGTAACCGTTATTATTGGGCTTAAAGGGTCCGTAGCTTGAGCAATAAGTCCCTTGGGAAATTCAGCAGCTTAACTGGTGACAGTTCAGGGGACACTGTTGTTCTAGGGATCGGGAGAGGTAAGAGGTACTGCCGGGGTAGGAGTGAAGTCCTGTAATCCCGGTGGGACCACCGATGGCG…	458	CCCTATGGGGTGCAGCAGGGGAGAATCCCTATGGGGTGTAGCAGGCGAGAATCCCTATGGGGTGCAGCAGGCGCGAAAACTTTACAATGCTGGCAACAGCGATAAGGGAACCTCGAGTGCCAGGTTACAAATCTGGCTGTCGAGATGCCTAAAAAGCATTTCATAGCAAGGGCCGGGCAAGACCGGTGCCAGCCGCCGCGGTAACACCGGCGGCTCGAGTGGTAACCGTTATTATTGGGCTTAAAGGGTCCGTAGCTTGAGCAATAAGTCCCTTGGGAAATTCAGCAGCTTAACTGGTGACAGTTCAGGGGACACTGTTGTTCTAGGGATCGGGAGAGGTAAGAGGTACTGCCGGGGTAGGAGTGAAGTCCTGTAATCCCGGTGGGACCACCGATGGCG…	0	1	0
Otu38	Archaea;Euryarchaeota;Methanobacteria;Methanobacteriales;Methanobacteriaceae;Methanobrevibacter;uncultured_rumen_methanogen	CCTCCGCAATGTGAGAAATCGCGGCGGGGGGATCCCAAGTGCCATTCTTAACGGGATGGCTTTTCATTAGTGTAAAAAGCTTTTGGAATAAGAGCTGGGCAAGACCGGTGCCAGCCGCCGCGGTAACACCGGCAGCTCTAGTGGTAGCAATTTTTATTGGGCCTAAAGCGTCCGTAGCCGGTTTAATAAGTCTCTGGTGAAATCCTGTAGCTTAACTGTGGGAATTGCTGGAGATACTATTAGACTTGAGACCGGGAGAGGTTAGAG	458	CCCTATGGGGTGCACCAGGCGAGAATCCCTATGGGATTCAGCAGGCGAGAATCCCTATGGGGTGCAGCAGGCGCGAAACCTCCGCAATGTGAGAAATCGCGACGGGGGGATCCCAAGTGCCATTCTTAACGGGATGGCTTTTCTTTAGTGTAAAAAGCTTTTGGAATAAGAGCTGGGCAAGACCGGTGCCAGCCGCCGCGGTAACACCGGCAGCTCTAGTGGCAGCAATTTTTATTGGGCCTAAAGCGTCCGTAGCCGGTTTAATAAGTCTCTGGTGAAATCCTGTAGCTTAACTGTGGGAATTGCTGGAGATACTATTAGACTTGAGACCGGGAGAGGTTAGAGGTACTCCCAGGGTAGAGGTGAAAGTCTGTAATCCTAGGAGGACCGCCTGTTGCG…	3	0	0
Otu40	Archaea;Euryarchaeota;Methanomicrobia;Methanosarcinales;Methanosarcinaceae;Methanosarcina;uncultured_archaeon	CCCTATGGGGTGCACCAGGCGAGAATCCCTATGGGGTGCAGCAGTCGAGAATCCCTATGGGGCGCACCAGTCGAGAAAACTTTACAATGCGGGAAACCGTGATAAGGGGACACCGAGTGCCAGCATCATATGCTGGATGTCCGGGTGTGTAAAATACACCCGTTAGCAAGGGCCGGGCAAGACCGGTGCCAGCCGCCGCGGTAACACCGGCGGCCCGAGTGGTGATCGTGATTATTGGGTCTAAAGCGTTCGTAGCCGGTTTGATAAGTCTCTGGTGAAATCCTATAGCTTAACTGTGGGACTTGCTGGAGATACTATTAGACTTGAGGTCGGGAGAGGTTAGCGGTACTCCCAGGGTAGGGGTGAAATCCTGTAATCCTGGGAGGACCACCTGTGGCG…	458	CCCTATGGGGTGCACCAGGCGAGAATCCCTATGGGGTGCAGCAGTCGAGAATCCCTATGGGGCGCACCAGTCGAGAAAACTTTACAATGCGGGAAACCGTGATAAGGGGACACCGAGTGCCAGCATCATATGCTGGATGTCCGGGTGTGTAAAATACACCCGTTAGCAAGGGCCGGGCAAGACCGGTGCCAGCCGCCGCGGTAACACCGGCGGCCCGAGTGGTGATCGTGATTATTGGGTCTAAAGCGTTCGTAGCCGGTTTGATAAGTCTCTGGTGAAATCCTATAGCTTAACTGTGGGACTTGCTGGAGATACTATTAGACTTGAGGTCGGGAGAGGTTAGCGGTACTCCCAGGGTAGGGGTGAAATCCTGTAATCCTGGGAGGACCACCTGTGGCG…	1	0	0
Otu41	Archaea;Crenarchaeota;Thermoprotei;Fervidicoccales;Fervidicoccaceae;unclassified_Fervidicoccaceae;uncultured_archaeon	CCTTTGCAATAAGCGAAAGCTTGACAGGGCTATCCCGAGTGCCATCCGCTGAGGAAGGCTTTTGCCCAGTCTAGAAAGCTGGGGGAATAAGGAGAGGGCAAGTCTGGTGTCAGCCGCCGCGGTAATACCAGCTCTTCGAGTGGCGTGGATGTTTACTGGGCCTAAAGCATCCGTAGCTGGCTAGGTCAGTCCCTTGTTAAATCCACCGAATTAATCGTTGGATCGCGGGGGATACTGCTTGGCTAGGGGACGAGAGAGGCAGACGGTATTTTCGGGGTAGGGGTGAAATCCTATAATCCCGGGAAGACCACCAGTGGCGAAGGCTGTCTGCTAGAACGCGCCCGACGGTGAGGGATGAAAGCTGGGGGAGCGAACCGG	457	CCCTATGGGGTTGCAGCAGGGGAGAACCCCTATGGGGTGCAGCAGGCGAGAATCCCTATGGGGTGCAGCAGTCGCGAAACCTTTGCAATAAGCGAAAGCTTGACAGGGCTATCCCGAGTGCCATCCGCTGAGGAAGGCTTTTACCCAGTCTAGAAAGCTGGGTGTATAAGGAGAGGGCAAGTCTGGTGTCAGCCGCCGCGGTAATACCAGCTCTTCGAGTGGCGTGGATGTTCATTGGGCCTGAAGCATCCGTAGCTGGCTAAGTCAGTCCCTTGTTAAATCCACCGAATTAATCGTTGGATTGCGGGGGATACTGCTAGGCTAGGGGACGAGAGAGGCAGACGGTATTATCGGGGTAGGGGTGAAATCCTATAATCCCGGGAAGACCACCAGTGGCGA…	7	20	1
Otu45	Archaea;Euryarchaeota;Methanomicrobia;Methanomicrobiales;Methanospirillaceae;Methanospirillum;uncultured_archaeon	CCCTATGGGGTGCAGCAGGGGAGAACCCCTATGGGGTGCGGCAGGCGAGAATCCCTATGGGGTGCAGCAGGCGCGAAAACTTTACAATGCGGGCAACCGTGATAAGGAAACCCCGAGTGCCACCACAGGGTGGCTGTCCACCAGTGTAAAAAACTGGTGAAGAAAGGGCCGGGCAAGACCGGTGCCAGCCGCCGCGGTAATACCGGCGGCTCGAGTGGTGGCCGCTTTTACTGGGCTTAAAGGGTCCGTAGCTTGATTCACAAGTCGCTTGAGAAATCGAGCGGGTTGAGGGAGGGGCGTTCAGGGGATACTGTGGTTCTAGGGACCGGGAGAGGTGAGAGGTACTGCCGGGGTAGGGGTGAAATCCGGTAATGCCGGTGGGACGACCGATGGAGAAGG…	451	CCCTATGGGGTGCAGCAGGGGAGAACCCCTATGGGGTGCGGCAGGCGAGAATCCCTATGGGGTGCAGCAGGCGCGAAAACTTTACAATGCGGGCAACCGTGATAAGGAAACCCCGAGTGCCACCACAGGGTGGCTGTCCACCAGTGTAAAAAACTGGTGAAGAAAGGGCCGGGCAAGACCGGTGCCAGCCGCCGCGGTAATACCGGCGGCTCGAGTGGTGGCCGCTTTTACTGGGCTTAAAGGGTCCGTAGCTTGATTCACAAGTCGCTTGAGAAATCGAGCGGGTTGAGGGAGGGGCGTTCAGGGGATACTGTGGTTCTAGGGACCGGGAGAGGTGAGAGGTACTGCCGGGGTAGGGGTGAAATCCGGTAATGCCGGTGGGACGACCGATGGAGAAGG…	0	1	0
Otu46	Archaea;Euryarchaeota;Methanomicrobia;Methanosarcinales;Methanosaetaceae;Methanosaeta;uncultured_Methanomicrobiales_archaeon	CCCTATGGGGTGCACCAGGCGCGAAAACTTTACAATGCGGGAAACCGTGATAAGGGAACTCCGAGTGTCCGTCAATGCGGACTGTCCGTATGTTTAAAAAGCATGCGAAGAAAGGGCCGGGCAAGACCGGTGCCAGCCGCCGCGATAATACCGGCGGCTCGAGTGGTGGCCACTATTACTGGGCTTAAAGCGTTCGTAGCTGGGTTGTTAAGTCTCTTGGGAAATCTATCGGCCTAACCGATAGGCGTCCAAGGGATACTGGCAATCTAGGGACCGGGAGAGGTGAGGGGTACTTCAGGGGTAGGAGTGAAATCCTGTAATCCTTGGGGGACCACCTGTGGCGTAGGCGCCTCACCAGAACGGCTCCGACAGTGAGGGACGAAAGCTGGGGGAGCAAAC…	402	CCCTATGGGGTGCACCAGGCGCGAAAACTTTACAATGCGGGAAACCGTGATAAGGGAACTCCGAGTGTCCGTCAATGCGGACTGTCCGTATGTTTAAAAAGCATGCGAAGAAAGGGCCGGGCAAGACCGGTGCCAGCCGCCGCGATAATACCGGCGGCTCGAGTGGTGGCCACTATTACTGGGCTTAAAGCGTTCGTAGCTGGGTTGTTAAGTCTCTTGGGAAATCTATCGGCCTAACCGATAGGCGTCCAAGGGATACTGGCAATCTAGGGACCGGGAGAGGTGAGGGGTACTTCAGGGGTAGGAGTGAAATCCTGTAATCCTTGGGGGACCACCTGTGGCGTAGGCGCCTCACCAGAACGGCTCCGACAGTGAGGGACGAAAGCTGGGGGAGCAAAC…	0	2	0
Otu48	Archaea;Euryarchaeota;Methanomicrobia;Methanosarcinales;Methanosarcinaceae;Methanosarcina;uncultured_euryarchaeote	CCCTATGGGGTGCACCAGGCGCGAAAACTTTACAATGCGGGAAACCGTGATAAGGGGACACCGAGTGCCAGCATCATATGTTGGCTGTCCAGATGTGTAAAATACATCTGTTAGCAAGGGCCGGGCAAGACCGGTGCCAGCCGCCGCGGTAACACCGGCGGCCCGAGTGGTGATCGTGATTATTGGGTCTAAAGGGTCCGTAGCCGGTTTGGTCAGTCCTCCGGGAAATCTGACGGCTCAACCGTTAGGCTTTCGGTGGATACTGCGAGACTTGGAACCGGGAGAGGTAAGAGGTACTACAGGGGGAGGAGTGAAATCATGTAATCCCTGTGAGACCACCTGTGGCGAAGGCGTCTTACCAGAACGGGTTCGACGGTGAGGGACGAAAGCTGGGGGCAC…	448	CCCTATGGGGTGCAGCAGGGGAGAATCCCTATGGGGTGTAGCAGGCGAGAATCCCTATGGGGTGCAGCAGGCGCGAAAACTTTACAATGCGGGAAACCGTGATAAGGGGACACCGAGTGCCAGCATCATATGTTGGCTGTCCAGATGTGTAAAATACATCTGTTAGCAAGGGCCGGGCAAGACCGGTGCCAGCCGCCGCGGTAACACCGGCGGCCCGAGTGGTGATCGTGATTATTGGGTCTAAAGGGTCCGTAGCCGGTTTGGTCAGTCCTCCGGGAGATCTGACGGGTCAACCGTTAGGCTTTCGGTGGATACTGCCAGACTTGGAACCGGGAGAGGTAAGAGGTACTACAGGGGTAGGAGTGAAATCTTGTAATCCCTGTGAGACCACCTGTGGCG…	1	2	0
Otu50	Archaea;Euryarchaeota;Methanomicrobia;Methanosarcinales;Methanosaetaceae;Methanosaeta;uncultured_Methanosarcinales_archaeon	CCCTACGGGGCGCAGCAGGCGAGAATCCCTATGGGGCGCACCAGGCGAGAATCCCTATGGGGTGCAGCAGGCGCGAAAACTTTACAATGCTGGCAACAGCGATAAGGGAACCTCGAGTGCCAGGTTACAAATCTGGCTGTCGGGATGCCTAAAAAGCATTTCATAGCAAGGGCCGGGCAAGACCGGTGCCAGCCGCCGCGGTAACACCGGCGGCCCGCGTGGTAAGCGTGACTAGTGGGTCCAAAGGGGATGTAGCAGGCCGGATAAGTCTCTTGTAAAATCTGGCAGCTTAACTGGCAGGCTTTCAGGAGATACTGTCTGGCACGAGGGCGGGAGAGGTGAGAGGTACTTCAGGGGTAGGGGTGAAATCTTGTAATCCTTGAAGGACCACCAGTGGCG…	448	CCCTACGGGGCGCAGCAGGCGAGAATCCCTATGGGGCGCACCAGGCGAGAATCCCTATGGGGTGCAGCAGGCGCGAAAACTTTACAATGCTGGCAACAGCGATAAGGGAACCTCGAGTGCCAGGTTACAAATCTGGCTGTCGGGATGCCTAAAAAGCATTTCATAGCAAGGGCCGGGCAAGACCGGTGCCAGCCGCCGCGGTAACACCGGCGGCCCGCGTGGTAAGCGTGACTAGTGGGTCCAAAGGGGATGTAGCAGGCCGGATAAGTCTCTTGTAAAATCTGGCAGCTTAACTGGCAGGCTTTCAGGAGATACTGTCTGGCACGAGGGCGGGAGAGGTGAGAGGTACTTCAGGGGTAGGGGTGAAATCTTGTAATCCTTGAAGGACCACCAGTGGCG…	1	0	0
Otu53	Archaea;Euryarchaeota;Methanobacteria;Methanobacteriales;Methanobacteriaceae;Methanobacterium;Methanobacterium_kanagiense	CCTTCGCAATGCGAGCAATTGCGACGGGGGAAACCCAAGTGCCACTCTTAACGGGGTGGCTTTTCTGAAGTGTAAAAAGCTTCAGGAATAAGAGCTGGGCAAGACCGGTGCCAGCCGCCGCGGTAACACCGGCAGCTCAAGTGGTGGCCGTTTTTATTGGGCCTAAAGCGTTCGTAGCCGGCTTGATAAGTCTCTGGTGAAATCCCACAGCTTAACTGTGGGAATTGCTGGAGATACTATCAGGCTTGAGGCCGGGAGAGGCTGGAAGTACTCCCAGGGTAGGGGTGAAATCCTATAATCCTGGGAGGACCACCTGTGGCGAAGGCGTCCAGCTGGAACGGACCTGACGGTGAGTAACGAAAGCCAGGGGCGCGAACCGG	446	CCCTATGGGGTGCAGCAGGGGGAGAAGAAGTGCATGGCCGCCCTATGGGGTGCAGCAGGCGCGAAACCTCCGCAATGCGAGCAATCGCGACGGGGGAAACCCAAGTGCCACTCTTAACGGGGTGGCTTTTCTGAAGTGTAAAAAGCTTCAGGAATAAGAGCTGGGCAAGACCGGTGCCAGCCGCCGCGGTAACACCGGCAGCTCAAGTGGTGGCCGTTTTTATTGGGCCTAAAGCGTTCGTAGCCGGCTTGATAAGTCGCTGGTGAAATCCCACAGCTTAACTGTGGGAATTGCTGGAAATACTATCAGGCTTGAGGCCGGGAGAGGCTGGAGGTACTCCCAGGGTAGGGGTGAAATCCTATAATCCTGGGAGGACCACCTGTGGCGAAGGCGTCCAGC…	1	1	1
Otu54	Archaea;Euryarchaeota;Methanomicrobia;Methanosarcinales;Methanosaetaceae;Methanosaeta;uncultured_Methanosarcinales_archaeon	CCCTATGGGGCGCACCAGGGGGAGAAGAAGTACATGGCCACCCTATGGGGTGCAGCAGGCGCGAAAACTTTACAATGCTGGCAACAGCGATAAGGGAACCTCGAGTGCCAGGTTACAAATCTGGCTGTCGAGATGCCTAAAAAGCATTTCATAGCAAGGGCCGGGCAAGACCGGTGCCAGCCGCCGCGGTAACACCGGCGGCCCGAGTGGTAACCGTTATTATTGGGTCTAAAGGGTCTGTAGAGGGGCGGATAAGTCTCTAGAGAAATCTGGCAGCTTAACTGTAAAGGTTTCAGGAGATAGGGTGGGGCTCGAGGCGGGGAGAGGTGAGAGGTACTTCAGGGGTAGGGGTGAAATCTAGTAATACGTGGAGGACCACCAGTGGCGAAGGCGTCTCAC…	446	CCCTATGGGGCGCACCAGGGGGAGAAGAAGTACATGGCCACCCTATGGGGTGCAGCAGGCGCGAAAACTTTACAATGCTGGCAACAGCGATAAGGGAACCTCGAGTGCCAGGTTACAAATCTGGCTGTCGAGATGCCTAAAAAGCATTTCATAGCAAGGGCCGGGCAAGACCGGTGCCAGCCGCCGCGGTAACACCGGCGGCCCGAGTGGTAACCGTTATTATTGGGTCTAAAGGGTCTGTAGAGGGGCGGATAAGTCTCTAGAGAAATCTGGCAGCTTAACTGTAAAGGTTTCAGGAGATAGGGTGGGGCTCGAGGCGGGGAGAGGTGAGAGGTACTTCAGGGGTAGGGGTGAAATCTAGTAATACGTGGAGGACCACCAGTGGCGAAGGCGTCTCAC…	0	1	0
Otu56	Archaea;Crenarchaeota;Thermoprotei;Fervidicoccales;Fervidicoccaceae;unclassified_Fervidicoccaceae;uncultured_archaeon	CCTTTGCAATACACGAAAGTGTGACAGGGTCATCCCGAGTGCCGACCGCTGAGGTTGGCTTTTACCCAGTCTAGAAAGCTGGGGGAATAAGGAGAGGGCAAGTCTGGTGTCAGCCGCCGCGGTAATACCAGCTCTCCGAGTGGTGTGGACGTTTATTGGGCCTAAAGCATCCGTAGCTGGCTGAACAAGTCCCCTGTTAAACCCACCGATTTAATCGTTGGCTTGCGGGGGAAACTGCTCGGCTAGGGGACGAGAGAGGCAAGCGGTATTCTCGGGGTAGGGGTGAAATCCTATAATCCCGGGAAGACCGCCAGTGGCGAAGGCTGTCTGCTAGAACGCGCCCGACGGTGAGGGATGAAGGCTGGGGAGCGAACCGG	446	CCCTATGGGGTGCAGCAGTAGGGGAGAAGAAGTGCATGGCCACCCTATGGGGCGCACCAGTCGCGAAACCTTTGCAATACACGAAAGTGTGACAGGGTCATCCCGAGTGCCGACCGCTGAGGTTGGCTTTTACCCAGTCTAGAAAGCTGGGGGAATAAGGAGAGGGCAAGTCTGGTGTCAGCCGCCGCGGTAATACCAGCTCTCCGAGTGGTGTGGACGTTTATTGGGCCTAAAGCATCCGTAGCTGGCTGAACAAGTCCCCTGTTAAACCCACCGATTTAATCGTTGGCTTGCGGGGGAAACTGCGCGGCTAGGGGACGAGAGAGGCAGACGGTAGTTCCGGGGTAGGGGTGAAATCCTATAATCCCGGGAAGACCACCAGTGGCGAAGGCTGTCTGC…	21	39	33
Otu57	Archaea;Euryarchaeota;Methanomicrobia;Methanosarcinales;Methanosarcinaceae;Methanosarcina;uncultured_archaeon	CCCTATGGGGCGCACCAGGGGAGAAGAAGTGCATGGCCTCCCTATGGGGTGCAGCAGGCGCGAAAACTTTACAATGCGGGAAACCGTGATAAGGGGACACCGATTGCCAGCATCATATGCTGGCTGTCCGGTTGTGTAAAATACACCTGTTAGCAAGGGCGGGGCAAGACCGGTGCAAGCCGCGGCGGTAACACCGGCGGCCCGGGTGGTGCTCGTGTTCATTGGGGCTAAAGGGTCCGTAGCCGGTTTGGTCAGTCCTCCGGGAGAGCTGATAGCTCAACTATTAGGCTTTCGGGGGATACTGCCAGGCTTGGAACCGGGAGAGGTAAGAGGTACTACAGGGGTAGGAGTGAAATCTTGTAATCCCTGTGGGACCACCTGTGGCGAAGGCGTCTTACC…	445	CCCTATGGGGCGCACCAGGGGAGAAGAAGTGCATGGCCTCCCTATGGGGTGCAGCAGGCGCGAAAACTTTACAATGCGGGAAACCGTGATAAGGGGACACCGATTGCCAGCATCATATGCTGGCTGTCCGGTTGTGTAAAATACACCTGTTAGCAAGGGCGGGGCAAGACCGGTGCAAGCCGCGGCGGTAACACCGGCGGCCCGGGTGGTGCTCGTGTTCATTGGGGCTAAAGGGTCCGTAGCCGGTTTGGTCAGTCCTCCGGGAGAGCTGATAGCTCAACTATTAGGCTTTCGGGGGATACTGCCAGGCTTGGAACCGGGAGAGGTAAGAGGTACTACAGGGGTAGGAGTGAAATCTTGTAATCCCTGTGGGACCACCTGTGGCGAAGGCGTCTTACC…	1	0	0
Otu58	Archaea;Euryarchaeota;Methanobacteria;Methanobacteriales;Methanobacteriaceae;Methanobrevibacter;Methanobrevibacter_sp._LHD12	CCCTATGGGGTGCACCAGGGGAGAAGAGGTGCATGGCCACCCTATGGGGTGCAGCAGGCGCGAAACCTCCGCAATGTGAGAAATCGCGACGGGGGGATCCCAAGTGCCATTCTTAACGGGATGGCTTTTCATTAGTGTAAAGAGCTTTTGGAATAAGAGCTGGGCAAGACCGGTGCCAGCCGCCGCGGTAATACCGGCGGCTCGAGTGGTGGCCACTTTTATTGGGCTTAAAGGGTCCGTAGCTTGAGCAATAAGTCCCTTGGGAAATTCAGCAGCTTAACTGGTGACAGTTCAGGGGACACTGTTGTTCTAGGGATCGGGAGAGGTAAGAGGTACTGCCGGGGTAGGAGTGAAATCCTGTAATCCCGGTGGGACCACCGATGGCGAAGGCATCTTACC…	445	CCCTATGGGGTGCACCAGGGGAGAAGAGGTGCATGGCCACCCTATGGGGTGCAGCAGGCGCGAAACCTCCGCAATGTGAGAAATCGCGACGGGGGGATCCCAAGTGCCATTCTTAACGGGATGGCTTTTCATTAGTGTAAAGAGCTTTTGGAATAAGAGCTGGGCAAGACCGGTGCCAGCCGCCGCGGTAATACCGGCGGCTCGAGTGGTGGCCACTTTTATTGGGCTTAAAGGGTCCGTAGCTTGAGCAATAAGTCCCTTGGGAAATTCAGCAGCTTAACTGGTGACAGTTCAGGGGACACTGTTGTTCTAGGGATCGGGAGAGGTAAGAGGTACTGCCGGGGTAGGAGTGAAATCCTGTAATCCCGGTGGGACCACCGATGGCGAAGGCATCTTACC…	1	0	0
Otu59	Archaea;Euryarchaeota;Methanomicrobia;Methanosarcinales;Methanosarcinaceae;Methanosarcina;uncultured_Methanosarcina_sp.	ACTTTACAATGCGGGAAACCGTGATAAGGGGACACCGAGTGCTAGCATCATATGCTGGCTGTCCAGGTGTGTAAAATACACCTGTTAGCAAGGGCCGGGCAAGACCGGTGCCAGCCGCCGCGGTAACACCGGCGGCCCGAGTGGTGATCGTGATTATTGGGTCTAAAGGGTCCGTAGCCGGTTTGGTCAGTCCTCCGGGAAATCTGATAGCTCAACTATTAGGCTTTCGGGGGATACTGCCAGACTTGGAACCGGGAGAGGTAAGAGGTACTACAGGGGTAGGAGTGAAATCTTGTAATCCCTGTGGGACCACCTGTGGCGAAGGCGTCTTACCAGAACGGGTTCGACGGTGAGGGACGAAAGCTGGGGGCAC	445	CCCTATGGGGTGCACCAGTCGAGAAGAAGTGCATGGCCACCCTATGGGGTGCAGCAGGCGCGAAAACTTTACAATGCGGGAAACCGTGATAAGGGGACACCGAGTGCTAGCATCATATGCTGGCTGTCCAGGTGTGTAAAATACACCTGTTAGCAAGGGCCGGGCAAGACCGGTGCCAGCCGCCGCGGTAACACCGGCGGCCCGAGTGGTGATCGTGATTATTGGGTCTAAAGGGTCCGTAGCCGGTTTGGTCAGTCCTCCGGGAAATCTGACAGCTCAACTGTTAGGCTTTCGGGGGATACTGCCAGACTTGGAACCGGGAGAGGTAAGAGGTACTACAGGGGTAGGAGTGAAATCTTGTAATCCCTGTGGGACCACCTGTGGCGAAGGCGTCTTACC…	0	4	0
Otu62	Archaea;Crenarchaeota;Thermoprotei;Fervidicoccales;Fervidicoccaceae;unclassified_Fervidicoccaceae;uncultured_archaeon	CCTTTGCAATACACGAAAGTGTGACAGGGTCATCCCGAGTGCCGACCGCTGAGGTTGGCTTTTACCCAGTCTAGAAAGCTGGGGGAATAAGGAGAGGGCAAGTCTGGTGTCAGCCGCCCCGGTAATACCAGCTCTCCGAGTGGTGTGGACGTTTATTGGGCCTAAAGCATCCGTAGCTGGCTGAACAAGTCCCCTGTTAAACCCACCGATTTAATCGTTGGCTTGCGGGGGAAACTGCTCGGCTAGGGGGCGAGAGAGGCAAGCGGTATTCTCGGGGTAGGGGTGAAATCCTATAATCCCGAGAAGACCACCAGTGGCGAAGGCTGCTTGCTAGAACGCGCCCGACGGTGAGGGATGAAAGCTGGGGGAGCGAACCG	444	CCCTACGGGGTGCAGCAGGGGGAGAAGAAGTGCATGGCCACCCTATGGGGTGCAGCAGTCGCGAAACCTTTGCAATACACGAAAGTGTGACAGGGTCATCCCGAGTGCCGACCGCTGAGGTTGGCTTTTACCCAGTCTAGAAAGCTGGGGGAATAAGGAGAGGGCAAGTCTGGTGTCAGCCGCCGCGGTAATACCAGCTCTCCGAGTGGTGTGGACGTTTATTGGGCCTAAAGCATCCGTAGCTGGCTGAACAAGTCCCCTGTTAAACCCACCGATTTAATCGTTGGCTTGCGGGGGAAACTGCTCGGCTAGGGGACGAGAGAGGCAAGCGGTATTCTCGGGGTAGGGGTGAAATCCTATAATCACGAGAAGACCACCAGTGGCGAAGGCTGCTTGCTA…	7	54	21
Otu63	Archaea;Euryarchaeota;Methanomicrobia;Methanosarcinales;Methanosaetaceae;Methanosaeta;uncultured_Methanosarcinales_archaeon	GGAAGTGCATGGCCTCCCTACACGACGCACTTCTGACCTTTCATCTGTTGCACCAGTCGATAATACTTTACAATGCTGGCAACCGGGATCAGGGAACCCCGAGTGCCAGGCTACACGTCTGGCTATCGAGATGCCTAAAAAGCATTTCATAGTAAGCGCCGGGCAAAACCGGCGCCAGCCGCCGCGTGAACACCGGCCGCTCTGGGGGGAACCGTTGTTATTGGGTCTAAAGGGTCTGTAGCAGGCCGGATAAGTCTGTTGAGAAATCTGGCAGCTTAACTGTCAGGCTTTCAGGAGATACTGTCTGGCTCGAGGCCGGGAGAGGTGAGAGGTACTTCAGGGGTAGGGGTGAAATCTTGTAATCCTTGAAGGACCACCAGTGGCGAAGGCGTCTCACCA…	444	GGAAGTGCATGGCCTCCCTACACGACGCACTTCTGACCTTTCATCTGTTGCACCAGTCGATAATACTTTACAATGCTGGCAACCGGGATCAGGGAACCCCGAGTGCCAGGCTACACGTCTGGCTATCGAGATGCCTAAAAAGCATTTCATAGTAAGCGCCGGGCAAAACCGGCGCCAGCCGCCGCGTGAACACCGGCCGCTCTGGGGGGAACCGTTGTTATTGGGTCTAAAGGGTCTGTAGCAGGCCGGATAAGTCTGTTGAGAAATCTGGCAGCTTAACTGTCAGGCTTTCAGGAGATACTGTCTGGCTCGAGGCCGGGAGAGGTGAGAGGTACTTCAGGGGTAGGGGTGAAATCTTGTAATCCTTGAAGGACCACCAGTGGCGAAGGCGTCTCACCA…	0	1	0
Otu64	Archaea;Crenarchaeota;Thermoprotei;Fervidicoccales;Fervidicoccaceae;unclassified_Fervidicoccaceae;uncultured_archaeon	CCTTTGCAATACACGAAAGTGTGACAGGGCTATCCCGAGTGCCATCCGCTGAGGAAGGCTTTTACCCAGTCTAGATAGCTGGGGGAATAAGGAGAGGGCAAGTCTGGTGTCAGCCGCCGCGGTAATACCAGCTCTCCGAGTGGTGTGGACGTTTATTGGGCCTAAAGCATCCGTAGCTGGCTAGGTCAGTCCCTTGTCAAATCCACCGAATTAATCGTTGGATCGCGGGGGATACTGCTTGGGTAGGGGACGAGAGAGGCAGAAGGTATTTTCGGAGTAGGGGTGAAATCCTATAATCCCGGGAAGACCACCAGTGGCGAAGGCTGTCTGCTAGAACGCGCCCGACGGTGAGGGATGAAAGCTG	444	CCCTATGGGGTGCACCAGCAGGGAGAAGAAGTGCATGGCCACCCCATGGGGTGCAGCAGTCGCGAAACCTTTGCAATACACGAAAGTGTGACAGGGCTATCCCGAGTGCCATCCGCTGAGGAAGGCTTTTACCCAGTCTAGATAGCTGGGGGAATAAGGAGAGGGCAAGTCTGGTGTCAGCCGCCGCGGTAATACCAGCTCTCCGAGTGGTGTGGATGTTTATTGGGCCTAAAGCATCCGTAGCTGGCTAGGTCAGTCCCTTGTCAAATCCACCGAATTAAGCGTTGGTTCGCGGGGGATACTGCTTGGGTAGGGGACGAGAGGGGCAGAGGGTATTTTCGGGGTAGGGGTGAAATCCTGTAATCCCGGGAAGACCACCAGTGGCGGAGGCTGTCTGCT…	1	2	1
Otu65	Archaea;Euryarchaeota;Methanomicrobia;Methanosarcinales;Methanosaetaceae;Methanosaeta;uncultured_archaeon	CCCTATGGGGTGCACCAGGAGAAGAAGTGCGTGGCCACCCTATGGGGTGCACCAGGCGCGAAAACTTTACAATGCTGGCAACAGCGATAAGGGAACCTCGAGTGCCAGGTTACAAATCTGGCTGTCGAGATGCCTAAAAAGCATTTCATAGCAAGGGCCGGGCAAGACCGGTGCCAGCCGCCGCGGTAATACCGGCGGCTCGAGTGGTGGCCACTATTACTGGGCTTAAAGGGTCCGTAGCTTGAGCAATAAGTCCCTTGGGAAATTCAGCAGCTTAACTGGTGACAGTTCAGGGGACACTGTTGTTCGAGGGGTCGGGAGAGGTAAGAGGTACTGCCGGGGTAGGAGTGAAATCCTGTAATCCCGGTGGGACCACCGATGGCGAAGGCATCTTACCAG…	443	CCCTATGGGGTGCACCAGGAGAAGAAGTGCGTGGCCACCCTATGGGGTGCACCAGGCGCGAAAACTTTACAATGCTGGCAACAGCGATAAGGGAACCTCGAGTGCCAGGTTACAAATCTGGCTGTCGAGATGCCTAAAAAGCATTTCATAGCAAGGGCCGGGCAAGACCGGTGCCAGCCGCCGCGGTAATACCGGCGGCTCGAGTGGTGGCCACTATTACTGGGCTTAAAGGGTCCGTAGCTTGAGCAATAAGTCCCTTGGGAAATTCAGCAGCTTAACTGGTGACAGTTCAGGGGACACTGTTGTTCGAGGGGTCGGGAGAGGTAAGAGGTACTGCCGGGGTAGGAGTGAAATCCTGTAATCCCGGTGGGACCACCGATGGCGAAGGCATCTTACCAG…	1	0	0
Otu68	Archaea;Euryarchaeota;Methanomicrobia;Methanomicrobiales;Methanospirillaceae;Methanospirillum;uncultured_archaeon	CCCTATGGGGCGCAGCAGCAAAAATTGAAATTTTCAGAGAAGAAGTGCATGGCCACCCTATGGGGTGCAGCAGGCGCGAAAACTTTACAATGCGGGCAACCGTGATAAGGAAACCCCGAGTGCCACCACAGGTTGGCTGTCCACCAGTGTAAAAAACTGGTGAAGAAAGGGCCGGGCAAGACCGGTGCCAGCCGCCGCGGTAATACCGTCGGCTCGAGTGGTGGCCGCTTTTACTGGGCTTAAAGGGTCCGTAGCTTGATTCACAAGTGCGTTGAGAGGTCGATGGGCTTAACTGATGGGCGTACAGGGGATACTGTAGTTCTAGGGACCGGGAGAGGTGAGAGGTAGTGCCAGGGTAGGAGTGAAATCCTATAATCCCGGTGGGACGACCTATGGCGA…	443	CCCTATGGGGCGCAGCAGCAAAAATTGAAATTTTCAGAGAAGAAGTGCATGGCCACCCTATGGGGTGCAGCAGGCGCGAAAACTTTACAATGCGGGCAACCGTGATAAGGAAACCCCGAGTGCCACCACAGGTTGGCTGTCCACCAGTGTAAAAAACTGGTGAAGAAAGGGCCGGGCAAGACCGGTGCCAGCCGCCGCGGTAATACCGTCGGCTCGAGTGGTGGCCGCTTTTACTGGGCTTAAAGGGTCCGTAGCTTGATTCACAAGTGCGTTGAGAGGTCGATGGGCTTAACTGATGGGCGTACAGGGGATACTGTAGTTCTAGGGACCGGGAGAGGTGAGAGGTAGTGCCAGGGTAGGAGTGAAATCCTATAATCCCGGTGGGACGACCTATGGCGA…	0	1	0
Otu69	Archaea;Euryarchaeota;Methanomicrobia;Methanosarcinales;Methanosaetaceae;Methanosaeta;uncultured_Methanosarcinales_archaeon	CCCTACGGGGTGCACCAGGAGAAGGAGTGCATGGCCACCCTATGGGGTGCAGCAGGCGCGAAAACTTTACAATGCTGGCAACAGCGATAAGGGAACCTCGAGTGCCAGGTTACAAATCTGGCTGTCGAGATGCCTAAAAAGCATTTCATAGCAAGGGCCGGGCAAGACCGGTGCCAGCCGCCGCGGTAACACAGGCGGCTCGAGTGGTAACCGTTATTATTGGTTCTTAAGGGTCTGTAGCCGGCCGAGTAAGTCTCTTGAGAAATCTTGCAGCTTAACTTTCAGGCTTTCAGGAGATACTGTCTGGAAGGAGGCCGGGAGAGGTGGGAGGTACTTCTGGGGTAGAGGTGAAATCTTGTAATCCTTGAAGTACCACCAGTGGCGAAGTCGTCTCACCAG…	443	CCCTACGGGGTGCACCAGGAGAAGGAGTGCATGGCCACCCTATGGGGTGCAGCAGGCGCGAAAACTTTACAATGCTGGCAACAGCGATAAGGGAACCTCGAGTGCCAGGTTACAAATCTGGCTGTCGAGATGCCTAAAAAGCATTTCATAGCAAGGGCCGGGCAAGACCGGTGCCAGCCGCCGCGGTAACACAGGCGGCTCGAGTGGTAACCGTTATTATTGGTTCTTAAGGGTCTGTAGCCGGCCGAGTAAGTCTCTTGAGAAATCTTGCAGCTTAACTTTCAGGCTTTCAGGAGATACTGTCTGGAAGGAGGCCGGGAGAGGTGGGAGGTACTTCTGGGGTAGAGGTGAAATCTTGTAATCCTTGAAGTACCACCAGTGGCGAAGTCGTCTCACCAG…	0	1	0
Otu71	Archaea;Crenarchaeota;Thermoprotei;Fervidicoccales;Fervidicoccaceae;unclassified_Fervidicoccaceae;uncultured_archaeon	CCCTATGGGGTGCAGCAGTCGAGAATCCCTATGGGGTGCAGCAGTCGCGAAACCTTTGCAATACACGAAAGTGTGACAGGGCTATCCCGAGTGCCATCCGCTGAGGAAGGCTTTTACCCAGTCTAGATAGCTGGGGGAATAAGGAGAGGGCAAGTCTGGTGTCAGCCGCCGCGGTAATACCAGCTCTCCGAGTGGTGTGGATGTTTATTGGGCCTAAAGCATCCGTAGCTGGCTAGGTCAGTCCCTTGTCAAATCCACCGAATTAATCGTTGGATCGCGGGGGATACTGCTTGGCTAGGGGACGAGAGAGGCAGACGGTATTTTCGGGGTAGGGGTGAAATCCTATAATCCCGGGAAGACCACCAGTGGCGAAGGCTGTCTGCTAGAACGCGCCCGACG…	442	CCCTATGGGGTGCAGCAGGGGAGAAGTAGTGCATGGCCACCCTACGGGGTGCAGCAGTCGCGAAACCTTTGCAATACACGAAAGTGTGACAGGGCTATCCCGAGTGCCATCCGCTGAGGAAGGCTTTTACCCAGTCTAGATAGCTGGGGGAATAAGGAGAGGGCAAGTCTGGTGTCAGCCGCCGCGGTAATACCAGCTCTCCGAGTGGTGTGGATGTTTATTGGGCCTAAAGCACCCGTAGCTGGCTAGGTCAGTCCCTTGTCAAATCCGACGAATTTATCGTTGGATCGAGGGGATACTGCTTGGCTAGGGGACGAGAGAGGCAGACGGTATTTTCGGGGTAGGGGTGAAACCCTATAATCCCGGGAAGACCACCAGTGGCGAAGGCTGTCTGCTAGA…	0	3	0
Otu73	Archaea;Euryarchaeota;Methanomicrobia;Methanosarcinales;Methanosaetaceae;Methanosaeta;uncultured_Methanosarcinales_archaeon	CCCTATGGGGTGCAGCAGGAGAAGAAGTGCATGGCCACCCTATGGGGTGCAGCAGGCGCGAAAACTTTACAATGCTGGCAACAGCGATAAGGGAACCTCGAGTGCCAGGTTACAAATCTGGCTGTCGAGATGCCTAAAAAGCATTTCATAGCAAGGGCCGGGCAAGACCGGTGCCAGCCGCCGCGGTAACACCGGCGGCTCGAGTGGTAACCGTTATTATTGGGTCTAAAGGGTCTGTAGCCGGCCGGATAAGTCTCTTGAGAAATCTGGCGGCTGAACTGTCGGGTTTTCGGGAGATACTGTCTGGCTCGAGGCCGGGAGAGGTGAGGGGTACTTCGGGGTTAGGGGTAAAATCTTGTAATCCTTGAAGAACAACAAGTGGCAAAGGCGTCTCACCAA…	442	CCCTATGGGGTGCAGCAGGAGAAGAAGTGCATGGCCACCCTATGGGGTGCAGCAGGCGCGAAAACTTTACAATGCTGGCAACAGCGATAAGGGAACCTCGAGTGCCAGGTTACAAATCTGGCTGTCGAGATGCCTAAAAAGCATTTCATAGCAAGGGCCGGGCAAGACCGGTGCCAGCCGCCGCGGTAACACCGGCGGCTCGAGTGGTAACCGTTATTATTGGGTCTAAAGGGTCTGTAGCCGGCCGGATAAGTCTCTTGAGAAATCTGGCGGCTGAACTGTCGGGTTTTCGGGAGATACTGTCTGGCTCGAGGCCGGGAGAGGTGAGGGGTACTTCGGGGTTAGGGGTAAAATCTTGTAATCCTTGAAGAACAACAAGTGGCAAAGGCGTCTCACCAA…	0	1	0
Otu76	Archaea;Euryarchaeota;Thermoplasmata;Thermoplasmatales;Thermoplasmatales_Incertae_Sedis;Methanomassiliicoccus;uncultured_archaeon	CCCTACAGGGCGCAGCAGGAGAAGAAGTGCATGGCCACCCTATGGGGTGCAGCAGTCGCGAAAACTTCGCAATGGGGGCAACCCCGACGAGGGAATTCCAAGTGCTAGCACTTTGTGTTAGCTGTTCTCCTGTCTAAAAAACAGGAGGAGTAAGGGGCGGGTAAGACGGGTGCCAGCCGCCGCGGGAATACCCGCGCCCCAAGGGGGGGTCGATATTATTGAGCCTAAAACGTCCGTAGCCGGCGTGCTAAATCCTTGGGTAAATCGGGCAGCTTAACCGTCCGAAGTCCGGGGAGACTGGGGGCCTTGGGACCGGGAGGGGTCAGAGGTACTTCTGGGGTAGGGGTAAAATCCTGTAATCCTGGAAGGACCACCGGTGGCGAAGGCGTCTGACTAGAA…	441	CCCTACAGGGCGCAGCAGGAGAAGAAGTGCATGGCCACCCTATGGGGTGCAGCAGTCGCGAAAACTTCGCAATGGGGGCAACCCCGACGAGGGAATTCCAAGTGCTAGCACTTTGTGTTAGCTGTTCTCCTGTCTAAAAAACAGGAGGAGTAAGGGGCGGGTAAGACGGGTGCCAGCCGCCGCGGGAATACCCGCGCCCCAAGGGGGGGTCGATATTATTGAGCCTAAAACGTCCGTAGCCGGCGTGCTAAATCCTTGGGTAAATCGGGCAGCTTAACCGTCCGAAGTCCGGGGAGACTGGGGGCCTTGGGACCGGGAGGGGTCAGAGGTACTTCTGGGGTAGGGGTAAAATCCTGTAATCCTGGAAGGACCACCGGTGGCGAAGGCGTCTGACTAGAA…	0	1	0
Otu78	Archaea;Euryarchaeota;Methanomicrobia;Methanomicrobiales;Methanospirillaceae;Methanospirillum;uncultured_archaeon	ACTTTACAATGCGGGCAACCGTGATAAGGAAACCCCGAGTGCCACCACAGGGTGGCTGTCCATCAGTGTAAAAAACTGGTGAAGAAAGGGCCGGGCAAGACCGGTGCCAGCCGCCGCGGTAATACCGGCGGCTCGAGTGGTGGCCGCCTTTACTGGGCTTAAAGGGTCCGTAGCTTGATTCACAAGTCCCTTGAGAAATCCATCGGCTTAACTGATGGGCGTTCAGGGGATACTGTGGTTCTAGGGACCGGGAGAGGTGAGAGGTACTGCCGGGGTAGGAGTGAAATCCTGTAATCCCGGTGGGACGACCTATGGCGAAGGCATCTCTCCAGAACGGCTCCGACAGTGAGGGACGAAAGCTGGGGGAGCAAACCGG	376	ACTTTACAATGCGGGCAACCGTGATAAGGAAACCCCGAGTGCCACCACAGGGTGGCTGTCCATCAGTGTAAAAAACTGGTGAAGAAAGGGCCGGGCAAGACCGGTGCCAGCCGCCGCGGTAATACCGGCGGCTCGAGTGGTGGCCGCCTTTACTGGGCTTAAAGGGTCCGTAGCTTGATTCACAAGTCCCTTGAGAAATCCATCGGCTTAACTGATGGGCGTTCAGGGGATACTGTGGTTCTAGGGACCGGGAGAGGTGAGAGGTACTGCCGGGGTAGGAGTGAAATCCTGTAATCCCGGTGGGACGACCTATGGCGAAGGCATCTCTCCAGAACGGCTCCGACAGTGAGGGACGAAAGCTGGGGGAGCAAACCGG	0	2	1
Otu82	Archaea;Crenarchaeota;Thermoprotei;Fervidicoccales;Fervidicoccaceae;unclassified_Fervidicoccaceae;uncultured_archaeon	ACCTTTGCAATACACGAAAGTGTGACAGGGCTATCCCGAGTGCCATCCGCTGAGGAAGGCTTGTACCCAGTCTAGATAGCTGGGGGAATAAGGAGAGGGCAAGTCTGGTGTCAGCCGCCGCGGTAATACCAGCTCTCCGAGTGGTGTGGATGTTTATTGGGCCTAAAGCATCCGTAGCTGGCTAGGTCAGTCCCTTGTCAAATCCACCGAATTAATCGTTGGATCGCGGGGGATACTGCTTGGCTAGGGGACGAGAGAGGCAGACGGTATTTTCGGGGTAGGGGTGAAATCCTATAATCCCGGGAAGACCACCAGTGGCGAAGGCTATCTGCTAGAACGCGCCCGACGGTGAGGGATGAAAGCTGGGGGAGCGAACCGG	441	CCCTATGGGGCGCACCAGGGGGGAGAAGAAGTGCATGGCCACCCTATGGGGTGCAGCAGTCGCGAAACCTTTGCAATACACGAAAGTGTGACAGGGCTATCCCGAGTGCCATCCGCTGAGGAAGGCTTTTACCCAGTCTAGATAGCTGGGGGAATAAGGAGAGGGCAAGTCTGGTGTCAGCCGCCGCGGTAATACCAGCTCTCCGAGTGGTGTGGATGTTTATTGGGCCTAAAGCATCCGTAGCTGGCTAGGTCAGTCCCTTGTCAAATCCACGGAATTAATCGTTGGATCGCGGGGGATACTGCTTGGCTAGGGGACGAGAGAGGCAGACGGTATTTTCGGGGTAGGGGTGAAATCCTATAATCCCGGGAAGACCACCAGTGGAGAAGGCTGTCTGCT…	2	7	3
Otu83	Archaea;Euryarchaeota;Methanomicrobia;Methanosarcinales;Methanosaetaceae;Methanosaeta;uncultured_archaeon	CCCTATGGGGTGCAGCAGGAGAAGAAGTGCATGGCCACCCTATGGGGCGCACCAGGCGCGAAAACTTTACAATGCTGGCAACAGCGATAAGGGAACCTCGAGTGCCAGGTTACAAATCTGGCTGTCGAGATGCCTAAAAAGCATTTCATACCAAGGGCCGGGCAAGACCGGTGCCAGCCGCCGCGGTAACACCGGCGGCTCGAGTGGTAACCGTTATTATTGGGGCGAAAGGGGCTGTAGCCGGGCGGGTAAGTCTCTTGAGAAATCTGGCAGCTTAACTGTCAGGCTTTCAGGAGATACTGTCTGGCTCGAGGCCGGGAGAGGTGAGAGGTACTTCAGGGGTAGGGGTGAGAGCTTGTGATCCTTGAAGGACCAGCAGTGGCGAAGGCGTCTCACCAG…	440	CCCTATGGGGTGCAGCAGGAGAAGAAGTGCATGGCCACCCTATGGGGCGCACCAGGCGCGAAAACTTTACAATGCTGGCAACAGCGATAAGGGAACCTCGAGTGCCAGGTTACAAATCTGGCTGTCGAGATGCCTAAAAAGCATTTCATACCAAGGGCCGGGCAAGACCGGTGCCAGCCGCCGCGGTAACACCGGCGGCTCGAGTGGTAACCGTTATTATTGGGGCGAAAGGGGCTGTAGCCGGGCGGGTAAGTCTCTTGAGAAATCTGGCAGCTTAACTGTCAGGCTTTCAGGAGATACTGTCTGGCTCGAGGCCGGGAGAGGTGAGAGGTACTTCAGGGGTAGGGGTGAGAGCTTGTGATCCTTGAAGGACCAGCAGTGGCGAAGGCGTCTCACCAG…	0	1	0
Otu84	Archaea;Euryarchaeota;Methanomicrobia;Methanosarcinales;Methanosaetaceae;Methanosaeta;uncultured_Methanosarcinales_archaeon	ACTTTACAATGCTGGCAACAGCGATAAGGGAACCTCGAGTGCCAGGTTACAAATCTGGCTGTCGAGATGCCTAAAAAGCATTTCATAGCAAGGGCCGGGCAAGACCGGTGCCAGCCGCCGCGGTAACACCGGCGGCTCGAGTGGTAACCGGTATTATTGGGTCTAAAGGGTCTGTAGCCGGCCGGATAAGTCTCTTGAGAAATCTGGCAGCTTAACTGTCAGGCGTTCAGGAGATACTGTCTGGCTCGAGGCCGGGAGAGGTGAGAGGTACTTCAGGGGTAGGGGTGAAATCTTGTAATCCTTGAAGGACCACCAGTGGCGAAGGCGTCTCACCAGAACGGACCTGACGGCAAGG	439	CCCTATGGGGTGCAGCAGGGAGAAGAAGTGCATGGCGCCCTATGGGGTGCAGCAGGCGCGAACACTTTACAATGCTGGCAACAGCGATAAGGGAACCTCGAGTGCCAGGTTACAAATCTGGCTGTCGAGATGCCTAAAAAGCATTTCATAGCAAGGGCCGGGCAAGACCGGTGCCAGCCGCCGCGGTAACACCGGCGGCTCGAGTGGTAACCGTTATTATTGGGTCTAAAGGGTCTGTAGCCGGCCGGATAAGTCTCTTGAGAAATCTGGCAGCTTAACTGTCAGGCATTCAGGAGATACTGTCTGGCTCGAGGCCGGGAGAGGGGAGAGGTACTTCAGGGGTAGGGGTGAAATCTTGTAATCCTTGAAGGACCACCAGTGGCGAAGGCGCCTCACCAG…	2	2	1
Otu86	Archaea;Thaumarchaeota;Soil_Crenarchaeotic_Group(SCG);Unknown_Order;Unknown_Family;Candidatus_Nitrososphaera;uncultured_archaeon	CCCTATGGGGTGCACCAGGGGGAGAAGAAGTGCATGGCCACCCTATGGGGTGCAGCAGTCGCGAAAACTTTGCAATACACGAAAGTGTGACAGGGCTATCCCGAGTGCCATCCGCTGAGGAAGGCTTTTACCCAGTCTAGAAAGCTGGGGGAATAAGGAGAGGGCAAGTCTGGCGTCAGCCGCCGCGGTAATACCAGCTCTCCGAGCGGTGTGGATGTTTATTGGGCCTAAGGCATCCGTAGGTGGCTGAGGTAGACCCCTGTTAAAGCCAACGAATTAGTCGTGGGCGGGCGGGGGATAGTGCTTGGGTAGGGGACGAGAGGGGGAGACGGTAGTGCCGGGGGAGGGGTGAAATCCTATAAGCCCGGGAAGACCACGGGTGGCGAAGGGTGTCTGCTA…	438	CCCTATGGGGTGCACCAGGGGGAGAAGAAGTGCATGGCCACCCTATGGGGTGCAGCAGTCGCGAAAACTTTGCAATACACGAAAGTGTGACAGGGCTATCCCGAGTGCCATCCGCTGAGGAAGGCTTTTACCCAGTCTAGAAAGCTGGGGGAATAAGGAGAGGGCAAGTCTGGCGTCAGCCGCCGCGGTAATACCAGCTCTCCGAGCGGTGTGGATGTTTATTGGGCCTAAGGCATCCGTAGGTGGCTGAGGTAGACCCCTGTTAAAGCCAACGAATTAGTCGTGGGCGGGCGGGGGATAGTGCTTGGGTAGGGGACGAGAGGGGGAGACGGTAGTGCCGGGGGAGGGGTGAAATCCTATAAGCCCGGGAAGACCACGGGTGGCGAAGGGTGTCTGCTA…	0	1	0
Otu87	unclassified	ACTTTGCAATACACGAAAGTGTGACAGGGCTATCCCGAGTGCCATCCGCTGAGGAAGGCTTTTACCCAGTCTAGAAGGCTGGGGGAATAAGGAGAGGGCAAGTCTGGTGTCAGCCGCCGCGGTAATACCAGCTCTCCGAGTGGTGTGGATGTTTATTGGGCCTAAAGCATCCGTAGCTGGCTAAGTTAGTCCCCTGTTAAATCCAACGAATTAATCGTTGGATCGCGGGGGATACTGCTTGGCTGGGGGACGAGAGAGGCAGACGGGAGAGGGGAGGGGGGGAGGGGGGGGTGGGGGGGGGGGGGGGGGGGGTGGGGGGGGGGGGAGGGAGGGGGGGGGGGGGGGGGGGGGGGGGGGGGGGGGGGGGGGGGGGGGGGGGGGGGGGGGGGGGGGGGGGGG…	437	ACTTTGCAATACACGAAAGTGTGACAGGGCTATCCCGAGTGCCATCCGCTGAGGAAGGCTTTTACCCAGTCTAGAAGGCTGGGGGAATAAGGAGAGGGCAAGTCTGGTGTCAGCCGCCGCGGTAATACCAGCTCTCCGAGTGGTGTGGATGTTTATTGGGCCTAAAGCATCCGTAGCTGGCTAAGTTAGTCCCCTGTTAAATCCAACGAATTAATCGTTGGATCGCGGGGGATACTGCTTGGCTGGGGGACGAGAGAGGCAGACGGGAGAGGGGAGGGGGGGAGGGGGGGGTGGGGGGGGGGGGGGGGGGGGTGGGGGGGGGGGGAGGGAGGGGGGGGGGGGGGGGGGGGGGGGGGGGGGGGGGGGGGGGGGGGGGGGGGGGGGGGGGGGGGGGGGGGG…	0	1	0
Otu88	Archaea;Euryarchaeota;Methanomicrobia;Methanomicrobiales;Methanospirillaceae;Methanospirillum;uncultured_archaeon	AGCAGGCGAGAATCCCTATGGGGTGCAGCAGGCGAGGATCCCTATGGGGTGCAGCAGGCGCGAAAACTTTACAATGCGGGCAACCGTGATAAGGAAACCCCGAGTGCCACCACAGGGTGGCTGTCCACCAGTGTAAAAAACTGGTGAAGAAAGGGCCGGGCAAGACCGGTGCCAGCCGCCGCGGTAATACCGGCGGCTCGAGTGGTGGCCGCTTCTACTGGGACTAAAGGGTCCGTAGCTTGATTCACAAGTCCCTTGAGAAATCCAGCGGCTTAACTGTTGGGCGTTCAGGGGATACTGTGGTGCTAGAGACCGGGAGAGGTGAGAGGTACTGCCGGGGTAGGAGTGAAATCCTGTAATCCCGGTGGGACGACCTGTGGCGAAGGCATCTCACCAGAA…	434	AGCAGGCGAGAATCCCTATGGGGTGCAGCAGGCGAGGATCCCTATGGGGTGCAGCAGGCGCGAAAACTTTACAATGCGGGCAACCGTGATAAGGAAACCCCGAGTGCCACCACAGGGTGGCTGTCCACCAGTGTAAAAAACTGGTGAAGAAAGGGCCGGGCAAGACCGGTGCCAGCCGCCGCGGTAATACCGGCGGCTCGAGTGGTGGCCGCTTCTACTGGGACTAAAGGGTCCGTAGCTTGATTCACAAGTCCCTTGAGAAATCCAGCGGCTTAACTGTTGGGCGTTCAGGGGATACTGTGGTGCTAGAGACCGGGAGAGGTGAGAGGTACTGCCGGGGTAGGAGTGAAATCCTGTAATCCCGGTGGGACGACCTGTGGCGAAGGCATCTCACCAGAA…	0	1	0
Otu89	Archaea;Euryarchaeota;Methanomicrobia;Methanosarcinales;Methanosarcinaceae;Methanosarcina;uncultured_euryarchaeote	CCCTATGGGGTGCAGCAGGGGGAGAAGAAGTGCATGGCCACCCTATGGGGTGCAACAGGCGCGAAGACTTTACAATGCGGGAGACCGTGATGAGGGGACACCGAGTGCCAGCATCATATGTTGGCTGTCCAGATGTGTAAAATACATCTGTTAGCAAGGGCCGGGCAAGACCGGTGCCAGCCGCCGCGGTAACACCGGCGGCCCGAGTGGTGATCGGGATTATTGGGTCTAAAGGGTCCGTAGCCGGTTTGGTCAGTCCTCCGGGAAATCTGACGGCTCAACCGTTGGGGTTTCGGTGGATACTGACAGACATGAAACAGGGAGAGGTAAGAGGTACTACAGGGGTAGGAGTGAAATCTTGTAATCCTTGTGAGACCACATGTGGCGAAGGCGTCCTAC…	434	CCCTATGGGGTGCAGCAGGGGGAGAAGAAGTGCATGGCCACCCTATGGGGTGCAACAGGCGCGAAGACTTTACAATGCGGGAGACCGTGATGAGGGGACACCGAGTGCCAGCATCATATGTTGGCTGTCCAGATGTGTAAAATACATCTGTTAGCAAGGGCCGGGCAAGACCGGTGCCAGCCGCCGCGGTAACACCGGCGGCCCGAGTGGTGATCGGGATTATTGGGTCTAAAGGGTCCGTAGCCGGTTTGGTCAGTCCTCCGGGAAATCTGACGGCTCAACCGTTGGGGTTTCGGTGGATACTGACAGACATGAAACAGGGAGAGGTAAGAGGTACTACAGGGGTAGGAGTGAAATCTTGTAATCCTTGTGAGACCACATGTGGCGAAGGCGTCCTAC…	0	1	0
Otu90	Archaea;Euryarchaeota;Methanomicrobia;Methanosarcinales;Methanosaetaceae;Methanosaeta;uncultured_Methanosarcinales_archaeon	CCCTATGGGGTGCAGCAGGGGAGAAGAGGTGCATGGCCACCCCTATGGGGTGCACCAGGCGCGAAAACTTTACAATGCTGGCAACAGCGATAAGGGAACCTCGAGTGCCAGGTTACAAATCCGGCTGTCGAGATGCCTAAAAAGCATTTCATAGCAAGGGCCGGGCAAGACCGGTGCCAGCCGCCGCGGGAACACGGGCGGCTAGAGTGGTAACCGTGAGTATTGGGTCTAAAGGGTCTGTAGCCGGGCGGATAAGTGTCTTGAGAACTCTGGCAGCTTAACTGTCAGTCTGTCAGGAGATACTGTCTGGCTCGAGGCCGGGAGAGGTGAGAGGTACTTCAGGGGTAGGGGTGAAATCTTGTAATCCTTGAAGGACCACCAGTGGCGGAGGCGTCTCAC…	434	CCCTATGGGGTGCAGCAGGGGAGAAGAGGTGCATGGCCACCCCTATGGGGTGCACCAGGCGCGAAAACTTTACAATGCTGGCAACAGCGATAAGGGAACCTCGAGTGCCAGGTTACAAATCCGGCTGTCGAGATGCCTAAAAAGCATTTCATAGCAAGGGCCGGGCAAGACCGGTGCCAGCCGCCGCGGGAACACGGGCGGCTAGAGTGGTAACCGTGAGTATTGGGTCTAAAGGGTCTGTAGCCGGGCGGATAAGTGTCTTGAGAACTCTGGCAGCTTAACTGTCAGTCTGTCAGGAGATACTGTCTGGCTCGAGGCCGGGAGAGGTGAGAGGTACTTCAGGGGTAGGGGTGAAATCTTGTAATCCTTGAAGGACCACCAGTGGCGGAGGCGTCTCAC…	0	1	0
Otu91	Archaea;Euryarchaeota;Halobacteria;Halobacteriales;Deep_Sea_Euryarchaeotic_Group(DSEG);Candidatus_Aenigmarchaeum;uncultured_sediment_archaeon	ACTCTCCAATGTGCGAAAGCGTGAGAGGGGAACTCCTAGTGCGTACGGTTCATCCGCGCGCTTTTGCCATGTGTAAAAAGCATGGCGAATAAGTGGTGGGTAAGACTGGTGCCAGCCGCCGCGGTAACACCAGCGCCACGAGTGGCTATCGCGATTATTGGGCTTAAAGCGTCCGTAGTCGGCTTCATACATCTTCTGTGAAATTGCAGCGCTTAACGTTGCGGCATGCGGGAGACACGGTGAAGCTTGAGACCGGGAGGCGTGAAGGGTATTCCGGGGGGACCGGTAAAATGGTATAATCCCCGGAGGACCACCTGTGGCGAAGGCGCTTCACGAGAACGGATCTGACGATGAGGGACGAAAGCCAGGGGAGCAAACCGG	433	CCCTATGGGGTGCACCAGGCGAGAATCCCTATGGGGTGCAGCAGGCGCGAAAACTCTCCAATGTGCGAAAGCGTGAGAGGGGAACTCCTAGTGCGTACGGTTCATCCGTGCGCTTTTGCCATGTGTAAAAAGCATGGCGAATAAGTGGTGGGTAAGACTGGTGCCAGCCGCCGCGGTAACACCAGCGCCACGAGTGGCTATCGCGATTATTGGGCTTAAAGCGTCCGTAGTCGGCTTCATACATCTTCTGTGAAATTGCAGCGCTTAACGTTGCGGCATGCGGGAGACACGGTGAAGCTTGAGACCGGGAGGCGTGAAGGGTATTCCGGGGGGACCGGTAAAATGGTATAATCCCCGGAGGACCACCTGTGGCGAAGGCGCTTCACGAGAACGGATCTG…	2	0	0
Otu93	Archaea;Euryarchaeota;Methanomicrobia;Methanosarcinales;Methanosaetaceae;Methanosaeta;uncultured_Methanosarcinales_archaeon	CCCTATGGGGTGCAGCAGGCGAGAATCCCTATGGGGTACAGCAGTCGAGAATCCCTATGGGGTGCACCAGGCGCGAAAACTTTACAATGCTGGCAACAGCGATAAGGGAACCTCGAGTGCCAGGTTACAAATCTGGCTGTCGGGATGCCTAAAAAGCATTTCATAGCAAGGGCCGGGCAAGACCGGTGCCAGCCGCCGCGGCAACACCGGCGGCTCGAGTGGTAACCGTTAGTATAGGGTCAAAAGGGTCTGTAGCCGGCCGGATAAGTCTCTTGAGAAGGCTTGCAGCTTAACTGTACGGCTTTCAGGAGATACTGTCTGGCTCGACGCCGGGAGAGGTGAGAGGTACTTCAGGGGTAGGGGTGATATCTTGTAATCCTTGAAGGACCACCAGTGGCG…	433	CCCTATGGGGTGCAGCAGGCGAGAATCCCTATGGGGTACAGCAGTCGAGAATCCCTATGGGGTGCACCAGGCGCGAAAACTTTACAATGCTGGCAACAGCGATAAGGGAACCTCGAGTGCCAGGTTACAAATCTGGCTGTCGGGATGCCTAAAAAGCATTTCATAGCAAGGGCCGGGCAAGACCGGTGCCAGCCGCCGCGGCAACACCGGCGGCTCGAGTGGTAACCGTTAGTATAGGGTCAAAAGGGTCTGTAGCCGGCCGGATAAGTCTCTTGAGAAGGCTTGCAGCTTAACTGTACGGCTTTCAGGAGATACTGTCTGGCTCGACGCCGGGAGAGGTGAGAGGTACTTCAGGGGTAGGGGTGATATCTTGTAATCCTTGAAGGACCACCAGTGGCG…	0	1	0
Otu94	Archaea;Euryarchaeota;Methanomicrobia;Methanosarcinales;Methanosaetaceae;Methanosaeta;uncultured_Methanosarcinales_archaeon	ACTTTACAATGCTGGCAACAGCGATAAGGGAACCTCGAGTGCCAGGTTACAAATCTGGCTGTCGAGATGCCTAAAAAGCATTTCATAGCAAGGGCCGGGCAAGACCGGTGCCAGCCGCCGCGGTAACACCGGCGGCTCGAGTGGTAACCGTAATTATTGGGTCTAAAGGGTCTGTAGCCGGCCGGATAAGTCTCTTGAGAAATCTGGCAGCTTAACTGTCAGGCTTTCAGGAGATACTGTCTGGTTCGAGGCCGGGAGAGGTGAGAGGTACTTCAGGGGTAGGGGTGAAAGCGTGTAATCCTTGAAGGACCACCGGTGGCGAAGGCGTCTCACCAGAACGGACC	432	CCCTACGGGGCGCAGCAGGCGAGAATCCCTATGGGGTGCACCAGGCGCGAAAACTTTACAATGCTGGCAACAGCGATAAGGGAACCTCGAGTGCCAGGTTACAAATCTGGCTGTCGAGATGCCTAAAAAGCATTTCATAGCAAGGGCCGGGCAAGACCGGTGCCAGCCGCCGCGGTAACACCGGCGGCTCGAGTGGTAACCGTTATTATTGGGTCTAAAGGGTCTGTAGCCGGCCGGATAAGTCTCTTGAGAAATCTGGCAGCTTAACTGTCAGGCTTTCAGGAGATACTGTCTTGCTCGAGGCAGGTAGAGGTGAGAGGTACTGCAGGGGCAGGGGTGAAAGCGTGTAATCCTTGAAGGAACACCAGTGGCGAAGGCGTCTCACCAGAACGGACCTGA…	0	1	3
Otu95	Archaea;Euryarchaeota;Methanomicrobia;Methanosarcinales;Methanosaetaceae;Methanosaeta;uncultured_Methanosarcinales_archaeon	ACTTTACAATGCTGGCAACAGCGATAAGGGAACCTCGAGTGCCAGGTTACAAATCTGGCTGTCGAGATGCCTAAAAAGCATTTCATAGCAAGGGGCGGGCAAGACCGGTGCCAGCCGCCGCGGTAACACCGGCGGCTCGAGTGGGAAACGTTATTATTGGGTCTAAAGGGTCTGTAGCCGGCCGGATAAGTCTCTTGAGAAATCTGGCAGCTTAACTGTCAGGCTTTCAGGAGATACTGTCTGGCTCGAGGCCGGGAGAGGTGAGAGGTACTTCAGGGGTAGGGGTGAAATCTTGTAATCCTTGAAGGACCACCAGTGGCGAAGGCGTCTCACCAGAACGGACCTGACGGCAAGGGACGAAAGCTAGGGGCACGAACCGG	380	ACTTTACAATGCTGGCAACAGCGATAAGGGAACCTCGAGTGCCAGGTTACAAATCTGGCTGTCGAGATGCCTAAAAAGCATTTCATAGCAAGGGGCGGGCAAGACCGGTGCCAGCCGCCGCGGTAACACCGGCGGCTCGAGTGGGAAACGTTATTATTGGGTCTAAAGGGTCTGTAGCCGGCCGGATAAGTCTCTTGAGAAATCTGGCAGCTTAACTGTCAGGCTTTCAGGAGATACTGTCTGGCTCGAGGCCGGGAGAGGTGAGAGGTACTTCAGGGGTAGGGGTGAAATCTTGTAATCCTTGAAGGACCACCAGTGGCGAAGGCGTCTCACCAGAACGGACCTGACGGCAAGGGACGAAAGCTAGGGGCACGAACCGG	0	1	1
Otu97	Archaea;Euryarchaeota;Methanobacteria;Methanobacteriales;Methanobacteriaceae;Methanobrevibacter;uncultured_archaeon	CCTCCGCAATGTGAGCAATCGCGACGGGGGGATCCCAAGTGCCATTCTTAACGGGATGGCTATTCTTAAGTGTAAAAAGCTTTTGGAATAAGAGCTGGGCAAGACCGGTGCCAGCCGCCGCGGTAACACCGGCAGCTCTAGTGGTAGCTGTTTTTGTTGGGCCTAAAGCGTTCGTAGCCGGTTTGATAAGTCTTTGGTGAAATCCTGTAGCTTAACTGTGGGAATTGCTGAGGATACTGTCAGGCTTGAGGTCGGGAGAGGTTAGCGGTACTCCCAGGGTAGGGGTGAAATCCTGTAATCCTGGGAGGACCACCTGTGGCGAAGGCGGCTAACTGGAACGAACCTGACGGTGAGGGACGAAAGCTAGGGGCGCGAACCGG	432	CCCTATGGGGTGCACCAGGCGAGAATCCCTATGGGGTGCAGCAGGCGCGAAACCTCCGCAATGTGAGAAATCGCGACGGGGGGATCCCAAGTGCCATTCTTAACGGGATGGCTTTTCATTAGTGTAAAGAGCTTTTGGAATAAGGGCTGGGCAAGACCGGTGCCAGCCGCCGCGGTAACACCGGCAGCTCTAGTGGTAGCTGTTTTTATTGGGCCTAAAGCGTTCGTAGCCGGTTTGATAAGTCTTTGGTGAAATCCTGTAGCTTAACTATGGGAATTGCTGAGGATACTGTCAGGCTTGAGGTCGGGAGAGGTTAGCGGTACTCCCAGGGTAGGGGTGAAATCCTGTAATTCTGGGAGGACCACCTGTGGCGAAGGCGGCTAACTGGAACGAACCTGA…	14	1	1
Otu98	Archaea;Euryarchaeota;Methanomicrobia;Methanosarcinales;Methanosaetaceae;Methanosaeta;uncultured_Methanosarcinales_archaeon	CCCCATGGGGTGCAGCAGTCGAGAATCCCTATGGGGTGCACCAGGCGCGAAAACTTTACAATGCTGGCAACAGCGATAAGGGGACCTCGAGTGCCAGGTTACAAATCTGGCTGTCGAGATGCCTAAAAAGCATTTCATAGCAAGGGCCGGGCAAGACCGGTGCCAGCCGCCCCGGTAACACCGGCGGCTCGAGTGGTAACCGTTATTATTGGGTCTAAAGGGTCTGTAGCCGGCCGGATAAGTCTCTTCAGAAATCTGGCAGCGTAACTGTCGGGCTTTCAGTGGAGACTGTCTGGCTCGAGGCCGGGAGAGGTGAGAGGTACTGCAGGGGTAGGAGTGAAATCTTGTAATCCATGAAGGACCACCAGTGGCGAAGGCGTCTCCCCAGAACGGACCTGA…	432	CCCCATGGGGTGCAGCAGTCGAGAATCCCTATGGGGTGCACCAGGCGCGAAAACTTTACAATGCTGGCAACAGCGATAAGGGGACCTCGAGTGCCAGGTTACAAATCTGGCTGTCGAGATGCCTAAAAAGCATTTCATAGCAAGGGCCGGGCAAGACCGGTGCCAGCCGCCCCGGTAACACCGGCGGCTCGAGTGGTAACCGTTATTATTGGGTCTAAAGGGTCTGTAGCCGGCCGGATAAGTCTCTTCAGAAATCTGGCAGCGTAACTGTCGGGCTTTCAGTGGAGACTGTCTGGCTCGAGGCCGGGAGAGGTGAGAGGTACTGCAGGGGTAGGAGTGAAATCTTGTAATCCATGAAGGACCACCAGTGGCGAAGGCGTCTCCCCAGAACGGACCTGA…	1	0	0
Otu99	Archaea;Euryarchaeota;Methanomicrobia;Methanosarcinales;Methanosaetaceae;Methanosaeta;uncultured_Methanosarcinales_archaeon	CCCTATGGGGTGCAGCAGGGGAGAACCCCTATGGGGTGCAGCAGGCGCGAAAACTTTACAATGCTGGCAACAGCGATAAGGGAACCTCGAGTGCCAGGCTACAAATCTGGCTGTCGAGATGCCTAAAAAGCATTTCATAGCAAGGGCCGGGCAAGACCGGTGCCAGCCGCCGCGGTAACACCGGCGGCTCGAGTGGTAACCGTTATGATCGGGTCTAAAGGGTCAGTCGCCGGCCGGATAAGTCACGTGCGAAATCTGGCAGCTTAACTGTCGAGCTGTCAGGAGATACTGTCTAGCTCGAATACGGGAGAGGTTAGAGGTACTTCAGGGGTAGGGGTGAAATCTTGTAATCCTTGAAGGACCACCAGTGGCGAAGGCGTCTCACCAGGACGGACCTGA…	432	CCCTATGGGGTGCAGCAGGGGAGAACCCCTATGGGGTGCAGCAGGCGCGAAAACTTTACAATGCTGGCAACAGCGATAAGGGAACCTCGAGTGCCAGGCTACAAATCTGGCTGTCGAGATGCCTAAAAAGCATTTCATAGCAAGGGCCGGGCAAGACCGGTGCCAGCCGCCGCGGTAACACCGGCGGCTCGAGTGGTAACCGTTATGATCGGGTCTAAAGGGTCAGTCGCCGGCCGGATAAGTCACGTGCGAAATCTGGCAGCTTAACTGTCGAGCTGTCAGGAGATACTGTCTAGCTCGAATACGGGAGAGGTTAGAGGTACTTCAGGGGTAGGGGTGAAATCTTGTAATCCTTGAAGGACCACCAGTGGCGAAGGCGTCTCACCAGGACGGACCTGA…	1	0	0
Otu103	Archaea;Thaumarchaeota;Thaumarchaeota_Incertae_Sedis;Unknown_Order;Unknown_Family;Candidatus_Nitrosocaldus;uncultured_crenarchaeote	GGTGCAGCAGGGAGAGGTGGTGCATGGCCACCCTATGGGGTGCAGCAGTCGCGAAACCTTTGCAATACACGAAAGTGTGACAGGGTCATCCCGAGTGCCGACCGCTGAGGTTGGCTTTTACCCAGTCTAGAAAGCTGGGGGAATAAGGAGAGGGCAAGTCTGGTTTCAGCCGCCGCGGTAATACCAGCTCTCCGAGTGGTTTGGACGTTTATTAGGCCTCAAGCATCCGTAGCTGGCTGAACAACTCCCCTGTTAAACCCACCGATTTAATCGTTGGCTTGCGCAGGAAACTGCTCGGCTAGGGGACGAGCGAGGCCAGCGGTATTCTCGGGGTAGGGGTGAAATCCTATCATCCCGAGAAGACGATCAGTGGCGACGGCTGCTTGCTAGAACGCGCCA…	432	GGTGCAGCAGGGAGAGGTGGTGCATGGCCACCCTATGGGGTGCAGCAGTCGCGAAACCTTTGCAATACACGAAAGTGTGACAGGGTCATCCCGAGTGCCGACCGCTGAGGTTGGCTTTTACCCAGTCTAGAAAGCTGGGGGAATAAGGAGAGGGCAAGTCTGGTTTCAGCCGCCGCGGTAATACCAGCTCTCCGAGTGGTTTGGACGTTTATTAGGCCTCAAGCATCCGTAGCTGGCTGAACAACTCCCCTGTTAAACCCACCGATTTAATCGTTGGCTTGCGCAGGAAACTGCTCGGCTAGGGGACGAGCGAGGCCAGCGGTATTCTCGGGGTAGGGGTGAAATCCTATCATCCCGAGAAGACGATCAGTGGCGACGGCTGCTTGCTAGAACGCGCCA…	0	1	0
Otu107	Archaea;Euryarchaeota;Methanomicrobia;Methanosarcinales;Methanosaetaceae;Methanosaeta;uncultured_Methanosarcinales_archaeon	ACTTTACAATGCTGGCAACAGCGATAAGGGAACCTCGAGTGCCAGGTTACAAATCTGGCTGTCGAGATGCCTAAAAAGCATTTCATAGCAAGGGCCGGGCAAGACCGGTGCCAGCCGCCGCGGTAACACCGGCGGCTCGAGTGGTAACCGTTATTCTTGGGTCCAAAGGGTCTGTAGCCGGCCGGATAAGTCTCTTGAGAAATCTGGCAGCTTAACTGTCAGGCTTTCAGGAGATACTGTCTGGCGCGAGGCCGGGAGAGGTGAGAGGTACTTCAGGGGTAGGGGTGAAATCTTGTAATCCTTGAAGGACCACCAGTGGCGAAGGCGTCTCACCAGAACGGACCTGACGGCAAGGGACGAAAGCTAGGGG	431	CCCTATGGGGTGCAGCAGGCGAGAATCCCTATGGGGCGCACCAGGCGCGAAAACTTTACAATGCTGGCAACAGCGATAAGGGAACCTCGAGTGCCAGGTTACAAATCTGGCTGTCGAGATGCCTAAAAAGCATTTCATAGCAAGGGCCGGGCAAGACCGGTGCCAGCCGCCGCGGTAACACCGGCGGCTCGAGTGGTAACCGTTATTATTGGGTCTAAAGGGTCTGTAGCCGGCCGGATAAGTCTCTTGAGAAAGCTGGCAGCTTAACTGTCAGGGTTTCGGGAGATACGGTCGGGCGCGAGGCCGGGAGAGGTGAGAGGTACGGCAGGGGTAGGGGTGAAATCTTGTAATCCTTGAAGGACCACCAGTGGCGAAGGCGTCTCACAAGAACGGACCTGA…	3	2	9
Otu108	Archaea;Euryarchaeota;Methanomicrobia;Methanomicrobiales;Methanospirillaceae;Methanospirillum;uncultured_Methanomicrobia_archaeon	CCCTATGGGGTGCACCAGGGGGAGAAGAAGTGCATGGCCACCCTATGGGGTGCAGCAGGCGCGAAACCTTTACAATGCGGGCAACCGTGATAAGGAAACCCCGAGTGCCAGCATAGGTTGGCTGTCCTCCAGTGTAAAAAACTGGTGAAGAAAGGGCCGGGCAAGACCGTTGCCAGCCGCCGCGGTAATACCGGCGGCTCGGGTGGTGGCCGCTATTACTGGGCGTAAGGGGTCAGTAGCAGTAGGATTGGGTCCATTGAGAAATCCACAGGCTTAACTGGGAGGCGTACAGGGGTAACAGGTCTTGTAGTGACCGGGAGAGGTGAGAGGGACTGTCGGGGTAGGAGTGAAAACCTGTAATGCCGGTGAGACCACCTATGGCGAAGGCATCTCACCAGA…	431	CCCTATGGGGTGCACCAGGGGGAGAAGAAGTGCATGGCCACCCTATGGGGTGCAGCAGGCGCGAAACCTTTACAATGCGGGCAACCGTGATAAGGAAACCCCGAGTGCCAGCATAGGTTGGCTGTCCTCCAGTGTAAAAAACTGGTGAAGAAAGGGCCGGGCAAGACCGTTGCCAGCCGCCGCGGTAATACCGGCGGCTCGGGTGGTGGCCGCTATTACTGGGCGTAAGGGGTCAGTAGCAGTAGGATTGGGTCCATTGAGAAATCCACAGGCTTAACTGGGAGGCGTACAGGGGTAACAGGTCTTGTAGTGACCGGGAGAGGTGAGAGGGACTGTCGGGGTAGGAGTGAAAACCTGTAATGCCGGTGAGACCACCTATGGCGAAGGCATCTCACCAGA…	0	1	0
Otu111	Archaea;Thaumarchaeota;Thaumarchaeota_Incertae_Sedis;Unknown_Order;Unknown_Family;Candidatus_Nitrosocaldus;uncultured_crenarchaeote	CCCTATGGGGTGCAGCAGGCGAGAATCCCTATGGGGTGCAGCAGTCGCGAAACCTTTGCAATAAGCGAAAGCTTGACAGGGCTATCCCGAGTGCCATCCGCTGAGGAAGGCTTTTACCCAGTCTAGAAAGCTGGGGGAAAAGGAGAGGGGAAGGTCTGGGTCAAGCGGCGGGGGTATAACAGGTCGTTCGAGGGGGGGGGTGGTTGATGGGGCCTAAAGCATCCGTAGCTGGCTAGGTCAGTCCCTTGTTAAATCCACCGAATTAATCGTTGGATCGCGGGGGATACTGCTTGGCTAGGGGACGAGAGAGGCAGACGGTATTTTCGGGGTAGGGGTGAAATCCTATAATCCCGGGAAGACCACCAGTGGCGAAGGCTGTCTGCTAGAACGCGCCCGACG…	430	CCCTATGGGGTGCAGCAGGCGAGAATCCCTATGGGGTGCAGCAGTCGCGAAACCTTTGCAATAAGCGAAAGCTTGACAGGGCTATCCCGAGTGCCATCCGCTGAGGAAGGCTTTTACCCAGTCTAGAAAGCTGGGGGAAAAGGAGAGGGGAAGGTCTGGGTCAAGCGGCGGGGGTATAACAGGTCGTTCGAGGGGGGGGGTGGTTGATGGGGCCTAAAGCATCCGTAGCTGGCTAGGTCAGTCCCTTGTTAAATCCACCGAATTAATCGTTGGATCGCGGGGGATACTGCTTGGCTAGGGGACGAGAGAGGCAGACGGTATTTTCGGGGTAGGGGTGAAATCCTATAATCCCGGGAAGACCACCAGTGGCGAAGGCTGTCTGCTAGAACGCGCCCGACG…	0	1	0
Otu113	Archaea;Crenarchaeota;Thermoprotei;Fervidicoccales;Fervidicoccaceae;unclassified_Fervidicoccaceae;uncultured_archaeon	CCCTATGGGGTGCAGCAGGGGAGAATCCCTATGGGGTGCAGCAGTCGCGAAACCTTTGCAATAAGCGAAAGCTTGACAGGGCTATCCCGAGTGCCATCCGCTGAGGAAGGCTTTTACCCAGTCTAGAAAGCTGGGGGAATAAGGAGAGGGCAAGTCTGGTGTCAGCCGCCGCGGTAATACCAGCTCTTCGAGTGGTGTGGATGTTTATTGGGCCTAAAGCATCCGTAGCTGGCTAGGTCAGTCCCTTGTTAAATCCACCGAATTGATCGATGGATCGCGAGGGTGACTGCCTGGCTAGGAGACGAGAGAGGCAGACGGTCTTTTCGGGGTAGGGGTGAAATCCTATAATCCCGGGAAGACCACCAGTGGCGAAGGCTGTCTGCTAGAACGCGCCCGACG…	430	CCCTATGGGGTGCAGCAGGGGAGAATCCCTATGGGGTGCAGCAGTCGCGAAACCTTTGCAATAAGCGAAAGCTTGACAGGGCTATCCCGAGTGCCATCCGCTGAGGAAGGCTTTTACCCAGTCTAGAAAGCTGGGGGAATAAGGAGAGGGCAAGTCTGGTGTCAGCCGCCGCGGTAATACCAGCTCTTCGAGTGGTGTGGATGTTTATTGGGCCTAAAGCATCCGTAGCTGGCTAGGTCAGTCCCTTGTTAAATCCACCGAATTGATCGATGGATCGCGAGGGTGACTGCCTGGCTAGGAGACGAGAGAGGCAGACGGTCTTTTCGGGGTAGGGGTGAAATCCTATAATCCCGGGAAGACCACCAGTGGCGAAGGCTGTCTGCTAGAACGCGCCCGACG…	1	1	0
Otu114	unclassified	CCCTATGGGGTGCACCAGGCGAGAATCCCTATGGGGTGCAGCAGTTAGGAATATTCTGCAATGTGCGCAAGCATGACAGATTGAGCCAGAGTGCTTTTCAATTGAAAAGCTTTTGTGAAATGCAAAAAGTTTTACGAATAAGGACTGGGTAAGACGAGTGCCAGCCGCCGCGGTAATACTCGCGGTCCAAGTCGCAGACATCATTATTGGGTCTAAAACATCCGTAGCTTGCTTGATAAGTCCCTTGTGAAATTTTATATCTAAAATATAGAGCGTGCAAGGGGTACTGTCGAGCTAGAGACCGGAAGACGTAAGAAGTATGTTCGGAGTAGCGGTAAAATGTGTTAATCCCGGACAGACTAACAAGAGCGAAGGCATCTTACGAGGACGGTTCTGACA…	430	CCCTATGGGGTGCACCAGGCGAGAATCCCTATGGGGTGCAGCAGTTAGGAATATTCTGCAATGTGCGCAAGCATGACAGATTGAGCCAGAGTGCTTTTCAATTGAAAAGCTTTTGTGAAATGCAAAAAGTTTTACGAATAAGGACTGGGTAAGACGAGTGCCAGCCGCCGCGGTAATACTCGCGGTCCAAGTCGCAGACATCATTATTGGGTCTAAAACATCCGTAGCTTGCTTGATAAGTCCCTTGTGAAATTTTATATCTAAAATATAGAGCGTGCAAGGGGTACTGTCGAGCTAGAGACCGGAAGACGTAAGAAGTATGTTCGGAGTAGCGGTAAAATGTGTTAATCCCGGACAGACTAACAAGAGCGAAGGCATCTTACGAGGACGGTTCTGACA…	5	0	0
Otu115	Archaea;Crenarchaeota;Thermoprotei;Fervidicoccales;Fervidicoccaceae;unclassified_Fervidicoccaceae;uncultured_archaeon	CCTTTGCAATACACGAAAGTGTGGCAGGGCTATCCCGAGTGCCATCCGCTGAGGAAGGCTTTTACCCAGTCTAGATAGCTGGGGGAATAAGGAGAGGGCAAGTCTGGTGTCAGCCGCCGCGGTAATACCAGCTCTCCGAGTGGTGTGGATGTTTATTGGGCCTAAAGCATCCGTAGCTGGCTAGGTCAGTCCCTTGTCAAATCCACCGAATTAATCGTTGGATCGCGGGGGATACTGCTTGGCTAGGGGACGAGAGAGGCAGACGGTATTTTCGGGGTGGGGGTGAAATCCTATAATCCCGGGAAGACCACCAGTGGCGAAGGCTGTCTGCTGGAACGCGCCCGACGGTGAGGGATGAAAGCTGGGGGAGCGAACCGG	430	CCCTATGGGGTGCACCAGTCAAGAATCCCTATGGGGTGCAGCAGTCGCGAAACCTTTGCAATACACGAAAGTGTGATAGGGCTATCCCGAGTGCCATCCGCTGAGGAAGGCTTTTACCCAGTCTGGATAGCTGGGGGAATAAGGAGAGGGCAAGTCTGGTGTCAGCCGCCGCGGTAATACCAGCTCTCCGAGTGGTGTGGATGTTTATTGGGCCTAAAGCATCCGTAGCTGGCTAGGTCAGTCCCTTGTCAAATCCACCGAATTAATCGTTGGATCGCGGGGGATACTGCTTGGCTAGGGGACGAGAGAGGCAGACGGTATTTTCGGGGTAGGGGTGAAATCCTATAATCCCGGGAAGACCACCAGTGGCGAAGGCTGTCTGCTAGAACGCGCCCGACG…	12	38	11
Otu117	Archaea;Crenarchaeota;Thermoprotei;Fervidicoccales;Fervidicoccaceae;unclassified_Fervidicoccaceae;uncultured_archaeon	CCCTCGGGGTGCAGCAGGCGAGAATCCCTATGGGGTGCAGCAGTCGCGAAAACTTTGCAATACACGAAAGTGTGACAGGGCTATCCCGAGTGCCATCCGCTGAGGAAGGCTTTTACCCAGTCTAGAAAGCTGGGGGAATAAGGAGAGGGCAAGTCTGGTGTCAGCCGCCGCGGTAATACCAGCTCTCCGAGTGGTGTGGATGTTTATTGGGCCTAAAGCATCCGTAGCTGGCTAAGTTAGTCCTCTGTTAAATCCAACGAATTAATCGGTGGGATGCCGGGGATACCGGCTGGCTAGGGGACGGGAGAGGGCGACGGGATTTGCCGGGGAGGGGTGAAAACCCTATAGTCCCGGGAAGACAACCGGTGCCGAAGGCGGTCTGCAAGAAGCCGCCCACCG…	429	CCCTCGGGGTGCAGCAGGCGAGAATCCCTATGGGGTGCAGCAGTCGCGAAAACTTTGCAATACACGAAAGTGTGACAGGGCTATCCCGAGTGCCATCCGCTGAGGAAGGCTTTTACCCAGTCTAGAAAGCTGGGGGAATAAGGAGAGGGCAAGTCTGGTGTCAGCCGCCGCGGTAATACCAGCTCTCCGAGTGGTGTGGATGTTTATTGGGCCTAAAGCATCCGTAGCTGGCTAAGTTAGTCCTCTGTTAAATCCAACGAATTAATCGGTGGGATGCCGGGGATACCGGCTGGCTAGGGGACGGGAGAGGGCGACGGGATTTGCCGGGGAGGGGTGAAAACCCTATAGTCCCGGGAAGACAACCGGTGCCGAAGGCGGTCTGCAAGAAGCCGCCCACCG…	1	0	0
Otu118	Archaea;Euryarchaeota;Methanomicrobia;Methanosarcinales;Methanosaetaceae;Methanosaeta;uncultured_Methanosarcinales_archaeon	CCCTATGGGGTGCAGCAGGCGCGAAAACTTTACAATGCTGGCAACAGCGATAAGGGAACCTCGAGTGCCAGGTTACAAATCTGGCTGTCGAGATGCCTAAAAAGCATTTCATAGCAAGGGCCGGGCAAGACCGGTGCCAGCCGCCGCGGTAACACCGGCGGCTCGAGTGGTAACCGTTAGTATTGGGTCTAAAGGGTCTGTAGCCGGCCGGATAAGTCTCTTGAGAAATCTGGCAGCTTAACTGTCAGGCTTACAGGAGATACTGTCTG	269	CCCTATGGGGTGCAGCAGGCGCGAAAACTTTACAATGCTGGCAACAGCGATAAGGGAACCTCGAGTGCCAGGTTACAAATCTGGCTGTCGAGATGCCTAAAAAGCATTTCATAGCAAGGGCCGGGCAAGACCGGTGCCAGCCGCCGCGGTAACACCGGCGGCTCGAGTGGTAACCGTTAGTATTGGGTCTAAAGGGTCTGTAGCCGGCCGGATAAGTCTCTTGAGAAATCTGGCAGCTTAACTGTCAGGCTTACAGGAGATACTGTCTG	0	2	0
Otu120	Archaea;Euryarchaeota;Methanomicrobia;Methanomicrobiales;Methanoregulaceae;Methanosphaerula;Methanosphaerula_palustris_E1-9c	GCGCGAAACCTTTACAATGCGTGCAACCGTGATAAGGAAACCCCGAGTGCCCGTAAACGCGGGCTGTCCATCTGTATAACACGCAGGTGAAGAAAGGGCTGGGCAAGACCGGTGCCAGCCGCCGCGGTAATACCGGCGGCTCGAGTGGTGGCCACTATTACTGGGCTTCACGGGTCCGTAGCTTGAGCAATAAGTCCCTTGGGAAATTCAGCAG	428	CCCTACGGGGTGCAGCAGGCGAGAATCCCTATGGGGTGCACCAGGCGCGAAACCTTTACAATGCGGGCAACCGTGATAAGGAAACCCCGAGTGCCCGTAAACGCGGGCTGTCCATCTGTATAACACGCAGGTGAAGAAAGGGCCGGGCAAGACCGGTGCCAGCCGCCGCGGTAATACCGGCGGCTCGAGTGGTGGCGACTATTACTGGGCTTAAAGGGTCCGTAGCTTGAGCAATAAGTCCCTTGGGAAATTAAGCAGCTTAACTGGTGGCAGGACATGGGAAACTGTGAGACTTGGGATCGAGAGAGGTAAGAGGTACTGCCGGGGTAGGAGTGAAATGCTGAAATACGTGTGGGACCACAGAGGGCGAAGGCGTCTTACCGAGACGGCACCGACAGT…	0	2	0
Otu124	Archaea;Euryarchaeota;Methanomicrobia;Methanomicrobiales;Methanomicrobiaceae;Methanoculleus;uncultured_bacterium	ACTTTACAATGCGGGCAACCGTGATAAGGGAACCTCGAATGCCTGTACATGCAGGCTGTTCGGGTGTCTAAAACACACCTGAAGAAAGGGCCGGGCAAGACCGGTGCCAGCCGCCGCGGTAATACCGGCGGCTCGAGTGGTCGCCACTTCTATTGGGCTTAAAGCGTTCGTAGCTGGGTTGTTAAGTCTCTTGGGAAATCTGACGGCTCAACCGTCAGGCGTCTAAGGGATACTGGCAATCTTGGAACCGGGAGAGGTGAGGGGTACTTCGGGGGTAGGAGTGAAATCCTGTAATCCTCGAGGGACCACCTGTGGCGAAGGCGCCTCACCAGAACGGCTTCGACAGTGAGGGACGAAAGCTGGGGGAGCAAACCGG	428	CCCTATGGGGTGCAGCAGGCGAGAATCCCTATGGGGTGCAGCAGGCGCGAAAACTTTACAATGCGGGCAACCGTGATAAGGGAACCTCGAGTGCCTGTATATGCAGGCTGTCCAGGTGTCTAAAACACACCTGAAGAAAGGGCCGGGCAAGACCGGTGCCAGCCGCCGCGGTAATACCGGCGGCTCGAGTGGTGGCCACTTTTATTGGGCTTAAAGCGTTCGTAGCTGGGTTGTTAAGTCTCTTGGGAAATCCGGCAGCTTAACTGTCGGGCGTCTAAGGGATACTGGTAATCTTGGAACCGGGAGAGGTGAGGGGTACTTCGGGGGTAGGAGTGAAATCCTGTAGTCCTCGAGGGACCACCTGTGGCGAAGGCGCCTCACCAGAACGGCTCCGACAGT…	7	4	1
Otu125	Archaea;Euryarchaeota;Methanomicrobia;Methanomicrobiales;Methanoregulaceae;Methanoregula;Methanoregula_boonei	ACTTTGCAATGCGGGAAACCGTGACAAGGGAACTCTGAGTGCCCGTAAAATCGGGCTGTTCATCAGTTTAAAAAACTGGTGAAGAAAGGGCCGGGCAAGACCGGTGCCAGCCGCCGCGGTAATACCGGCGGCTCGAGTGGTGGCCACTATTACTGGGCTTAAAGCGTTCGTAGCTGGTTTGTTAAGTCTCTGGGGAAATCTTCCGGCTCAACCGGAAGGCGT	428	CCCTATGGGGTGCACCAGGCGAGAATCCCTATGGGGTGCAGCAGGCGCGAAAACTTTGCAATGCGGGAAACCGTGACAAGGGAGCTCTGAGTGCCCGTAAAATCGGGCTGTCCATCAGTTTAAAAAACTGGTGAAGAAAGGGCCGGGCAAGACCGGTGCCAGCCGCCGCGGTAATACCGGCGGCTCGAGTGGTGGCCACTATTACTGGGCTTAAAGCGTTCGTAGCTGGTTTGTTAAGTCTCTGGGGAAATCTTCCGGCTCAACCGGAAGGCGTTTCAGGGATACTGGCAGACTAGGGACCGGAAGAGGTGAGAGGTACTCCAGGGGTAGGAGTGAAATCCTGTAATCCTTGGGGGACCACCTGTGGTGAAGGCGTCTCACCAGAACGGACCTGACGGC…	1	0	1
Otu129	Archaea;Euryarchaeota;Methanomicrobia;Methanomicrobiales;Methanospirillaceae;Methanospirillum;uncultured_archaeon	CCTATGGGGTGCAGCAGGCGCGAAACCTTTACAATGCGGGCAACCGTGATAAGGAAACCCCGAGTGCCCGTAAACGCGGGCTGTCCATCTGTATAACACGCAGGTGAAGAAAGGGCCGGGCAAGACCGGTGCCAGCCGCCGCGGTAATACCGGCGGCTCGAGTGGTGGCCACTATTACTGGGCTTAAAGGGTCCGTAGCTTGAGCAATAAGTCCCTTGGGAAATTCAGCAGCTTAACTGGTGACAGTTCAGGGGACACTGTTGTTCTAGGGATCGGGGGAGGTAAGAGGTACTGCCGGGGTAGGAGTGAAATCCTGTAGTCCCGGTGGGACCACCGATGGCGAAGGCATCTTACCAGAACGACTCCGACAGTGAGGGACGAAAGCTGGGGGAGCAA	428	CCCTATGGGGTGCACCAGGAGAGAATCCCTATGGGGTGCAGCAGGCGCGAAACCTTTACAATGCGGGCAACCGTGATAAGGAGACCCCGAGTGCCCGTAAACGCGGGCTGTCCATCTGTATAACACGCAGGTGAAGAAAGGGCCGGGCAAGACCGGTGCCAGCCGCCGCGGTAATACCGGCGGCTCGAGTGGTGGCCACTATTACTGGGCTTAAAGGGTCCGTAGCTTGAGCAATAAGTTCCTTGGGAAATTCAGCAGCTTAACTGGTGGCAGGTCCGGGGACACTGTTGTTCTTGGGGTTGGGGGAGGTAAGAGGTACTGGCGGGGTAGGAGTGAAATCCTGTAATCCCGGTGGGACCACCGATGGCGGAGGCATCTTACCAGAACGACTCCGACAGT…	2	1	0
Otu130	Archaea;Euryarchaeota;Methanomicrobia;Methanomicrobiales;Methanospirillaceae;Methanospirillum;uncultured_archaeon	CCCTACGGGGCGCACCAGGCGAGAACCCCTATGGGGTGCAGCAGGCGCGAAAACTTTGCAATGCGGGCAACCGTGATAAGGAAACCCCGAGTGCCACCACAGGGTGGCTGTCCACCAGTGTAAAAAACTGGTGAAGAAAAGGCCGGGCAAGACCGGTGCCAGCCGCCGCAGTAATACCGGCGGCTCGAGTAATGGCCGCTTTTACTGGGCTTAAAGGGTCCGTAGCTTGATTCACAAGTCCCTTGAGAAATCCATCGGCTTAACTGATAGGCGTTCAGGGGATACTGTGGTTCTAAAGACCGGGAGAGGTGAGAAGTACTGCCGGGGTAGGAGTGAAATCCTGTAATCCCGGTGGGACGACCTATGGCGAAGGCATCTCACCAGAACGGCTCCGACAGT…	428	CCCTACGGGGCGCACCAGGCGAGAACCCCTATGGGGTGCAGCAGGCGCGAAAACTTTGCAATGCGGGCAACCGTGATAAGGAAACCCCGAGTGCCACCACAGGGTGGCTGTCCACCAGTGTAAAAAACTGGTGAAGAAAAGGCCGGGCAAGACCGGTGCCAGCCGCCGCAGTAATACCGGCGGCTCGAGTAATGGCCGCTTTTACTGGGCTTAAAGGGTCCGTAGCTTGATTCACAAGTCCCTTGAGAAATCCATCGGCTTAACTGATAGGCGTTCAGGGGATACTGTGGTTCTAAAGACCGGGAGAGGTGAGAAGTACTGCCGGGGTAGGAGTGAAATCCTGTAATCCCGGTGGGACGACCTATGGCGAAGGCATCTCACCAGAACGGCTCCGACAGT…	5	0	0
Otu131	Archaea;Euryarchaeota;Thermoplasmata;Thermoplasmatales;Thermoplasmatales_Incertae_Sedis;Methanomassiliicoccus;uncultured_archaeon	CCCTACACGACGCTCTTCCGATCTATCATCTGGTGCACCAGTCGCGACAACTTCGCAATGGGGCCAACCCCGACGAGAGAATTCCAAGTGCTAGCACTTTGTGTTAGCTGTTCTCCTGTCGAAAAAACAGGAGCAGTAAGGGGCGGGTAAGATGAGTGCCAGCAGCCGCGGTAATACCCGCGCCCCAAGTGGTGGTCGAAATTATTGAGCCTAAATCGTCCGTAGCCGGTCTTCTAAATCCTTGGGTAAATCGGGCAGCTTAACTGTCCGAAGTCCGGGGAGACTGGGAGACTTGGGACCGGGAGAGGTCAGAGGTACTTCTGGGGTAGGGGTAAAATCCTGTAATCCTGGAAGGACCACCGGTGGCGAAGGCGTCTGACTAGAACGGATCCGACGGTG…	427	CCCTACACGACGCTCTTCCGATCTATCATCTGGTGCACCAGTCGCGACAACTTCGCAATGGGGCCAACCCCGACGAGAGAATTCCAAGTGCTAGCACTTTGTGTTAGCTGTTCTCCTGTCGAAAAAACAGGAGCAGTAAGGGGCGGGTAAGATGAGTGCCAGCAGCCGCGGTAATACCCGCGCCCCAAGTGGTGGTCGAAATTATTGAGCCTAAATCGTCCGTAGCCGGTCTTCTAAATCCTTGGGTAAATCGGGCAGCTTAACTGTCCGAAGTCCGGGGAGACTGGGAGACTTGGGACCGGGAGAGGTCAGAGGTACTTCTGGGGTAGGGGTAAAATCCTGTAATCCTGGAAGGACCACCGGTGGCGAAGGCGTCTGACTAGAACGGATCCGACGGTG…	0	1	0
Otu132	Archaea;Euryarchaeota;Methanomicrobia;Methanomicrobiales;Methanospirillaceae;Methanospirillum;uncultured_archaeon	CCTTTACAATGCGGGCAACCGTGATAAGGAAACCCCGAGTGCCCGTAAACGCGGGCTGTCCATCTGTATAACACGCAGGTGAAGAAAGGGCCGGGCAAGACCGGTGCCAGCCGCCGCGGTAATACCGGCGGCTCGAGTGGTGGACACTATTACCGGGCTTAAAGGGTCCGTAGCTTGAGCAATAAGTCCCTTGGGAAATTCAGCAGCTTAACTGGTGACAGTTCAGGGGACACTGTTGTTCTAGGGATCGGGAGAGGTAAGAGGTACTGCCGGGGTAGGAGTGAAATCCTGTAATCCCGGTGGGACCACCGGTGGCGAAGGCATCTTACCAGAACGACTCCGACAGTGAGGGACGAAAGCTGGGGGAGCAAACCGG	427	CCTATGGGGTGCACCAGGCGAGAATCCCTATGGGGTGCAGCAGGCGCGAAACCTTTACAATGCGGGCAACAGTGATAAGGGAACCCCGAGTGCCCGTAAACGCGGGCTGTCCATCTGTACAACACGCAGGTGAAGAAAGGGCCGGGCAAGACCGGTGCCAGCCGCCGCGGTAATACCGGCGGCTCGTGCGGGGGCCAGTATTACCGTGCTGAAAGGGTCCGTAGCTTGAGCAATAAGTCCCTTGGGAAATTCAGCAGCTTAACTGGTGACAGTTCAGGGGACACTGTTGTTCTAGGGATCGGGAGAGGTAAGAGGTACTGCCGGGGTAGGAGTGAAATCCTGTAATCCCGGTGGGACCACCGATGGCGAAGGCATCTTACCAGAACGACTCCGACAGTG…	0	2	0
Otu133	Archaea;Euryarchaeota;Methanomicrobia;Methanosarcinales;Methanosarcinaceae;Methanosarcina;uncultured_archaeon	CTATGGGGTGCACCAGGCGAGAATCCCTATGGGGTGCAGCAGGCGCGAAACCTTTACAATGCGGGCAACCGTGATAAGGAAACCCCGAGTGCCCGTAAACGCGGGCTGTCCATCTGTATAACACGCAGGTGAAGAAAGGGCCGGGCAAGACCGGTGCCAGCCGCCGCGGTAATACCGGCGGCTCGAGTGGTGGCCACTATTACTGGGCTTAAAGGGTCCGTAGGTTGAGCAATAAGTCCCTGGGGAAATTCAGCAGCTTAACGGGTGACAGTTCAGGGGACACGGTTGTTCTAGGGATCGGGGGAGGTAGTGGATACTGCAGGGTTGGGGGTAAAATCTTGTAAACCTGGAAGGACCACCAGTGGCGAAGGCGTCTCACCGGAACGGACCGGACGGCAA…	425	CTATGGGGTGCACCAGGCGAGAATCCCTATGGGGTGCAGCAGGCGCGAAACCTTTACAATGCGGGCAACCGTGATAAGGAAACCCCGAGTGCCCGTAAACGCGGGCTGTCCATCTGTATAACACGCAGGTGAAGAAAGGGCCGGGCAAGACCGGTGCCAGCCGCCGCGGTAATACCGGCGGCTCGAGTGGTGGCCACTATTACTGGGCTTAAAGGGTCCGTAGGTTGAGCAATAAGTCCCTGGGGAAATTCAGCAGCTTAACGGGTGACAGTTCAGGGGACACGGTTGTTCTAGGGATCGGGGGAGGTAGTGGATACTGCAGGGTTGGGGGTAAAATCTTGTAAACCTGGAAGGACCACCAGTGGCGAAGGCGTCTCACCGGAACGGACCGGACGGCAA…	0	1	0
Otu134	Archaea;Euryarchaeota;Methanomicrobia;Methanomicrobiales;Methanospirillaceae;Methanospirillum;uncultured_archaeon	ATGCGGGCAACCGTGATAAGGAAACCCCGAGTGCCCGTAAACGCGGGCTGTCCATCTGTATAACACGCAGGTGAAGAAAGGGCCGTGCAAGACCGGTGCCAGCCGCCGCGGTAATACCGGCGGCCCGAGTGGTGGCCACTATTACTGGGCTTAAAGGGTCCGTAGCTTGAGCAATAAGTCCCTTGGGAAATTCAGCAGCTTAACTGGTGACAGTTCAGGGGACACTGTTGTTCTAGGGATCGGGAGAGGTAAGAGGTACTGCCGGGGTAGGAGTGAAATCCTGTAATCCCGGTGGGACCACCGATGGCGAAGGCATCTTACCAGAACGACTCCGACAGTGAGGGACGAAAGCTGGGGGAGCAAACC	425	CCCTACACGACGCTCTTCCGATCTATCATCTGGTGCACCAGGCGCGAAACCTTTACAATGCGGGCAACCGTGATAAGGAAACTCCGAGTGCCCGTAAACGCGGGTTGTCCATCTGTATAACATGCAGGTGAAGAAAGGGCCGGGCAAGACCGGTGCCAGCCGCCGCGGTAATACCGGCGGCATGAGTCGCGGCCACTATTAATGGGCTTAAAGGGTCCGTAGCTTGAGCAATAAGTCCCTTGGGAAATTCAGCAGCTTAACTGGTGACAGTTCAGGGGACACTGTTGTTCTAGGGATCGGGAGAGGTAAGAGGTACTGCCGGGGTAGGAGTGAAATCCTGTAATCCCGGTGGGACCACCGATGGCGAAGGCATCTTACCAGAACGACTCCGACAGTGAG…	1	2	2
Otu136	Archaea;Euryarchaeota;Methanomicrobia;Methanosarcinales;Methanosaetaceae;Methanosaeta;uncultured_archaeon	CCCTACGGGGTGCACCAGTCGAGAATCCCTATGGGGTGCAGCAGGCGCGAAAACTTTACAATGCGGGCAACCGTGATAAGGGAACCTCGAGTGCCTGTACATGCAGGCTGTCTGGGTGTCTAAAACACACCCAAAGAAAGGGCCGGGCAAGACCGGTGCCAGCCGCCGCGGTAATACCGGCGGCTCGAGTGGTGGCCACTATTACTGGGCTTAAAGTGTCCGTAGCTTGAGCAATAAGTCCCTTGGGAAATTCAGCAGCTTAACTGGTGACAGTTCAGGGGACACTGTTGTTCTAGGGATCGGGGGAGGTAAGAGGTACTGGCGGGGTAGGAGTGAAATCCTGTAATCCCGGTGGGACCACCGATGGCGAAGGCATCTTACCAGAACGACTCCGACAGT…	424	CCCTACGGGGTGCACCAGTCGAGAATCCCTATGGGGTGCAGCAGGCGCGAAAACTTTACAATGCGGGCAACCGTGATAAGGGAACCTCGAGTGCCTGTACATGCAGGCTGTCTGGGTGTCTAAAACACACCCAAAGAAAGGGCCGGGCAAGACCGGTGCCAGCCGCCGCGGTAATACCGGCGGCTCGAGTGGTGGCCACTATTACTGGGCTTAAAGTGTCCGTAGCTTGAGCAATAAGTCCCTTGGGAAATTCAGCAGCTTAACTGGTGACAGTTCAGGGGACACTGTTGTTCTAGGGATCGGGGGAGGTAAGAGGTACTGGCGGGGTAGGAGTGAAATCCTGTAATCCCGGTGGGACCACCGATGGCGAAGGCATCTTACCAGAACGACTCCGACAGT…	1	0	0
Otu137	Bacteria;Spirochaetae;Spirochaetes;Spirochaetes_Incertae_Sedis;Unknown_Family;Candidatus_Cloacamonas;uncultured_bacterium	AGTCTACAATGGACGAAAGTCTGATAGTGCGACGCCGCGTGAACGAAGAATCCCTTCGGGGTGTAAAGTTCTTTTATATGTGAGCAATGCTTTTTATGTGAACAGCATGAGAAGAGAGATATTAGCATATGAATAAGCAACGGCTAACTCCGTGCCAGCAGCCGCGGTAACACGGGGGTTGCAAGCGTTGTCCGGAATTACTAGGCGTAAAGGGCAGGTAGGCGGATCTATAAGTTTGATGTTAAAGGCAGCGGCTCACCCGCTGTAGGGCATTAGATACTGTAGATCTGGAATACGGTTGGGGAAGACAGAATTCCTGGTGTAGCGGTGGAATGCGCAGAGATCAGGAGGAATACCAAAGGCTAAGGCAGTCTTCTAAGCCGTTATTGACGCTAAACT…	423	AGTCTACAATGGACGAAAGTCTGATAGTGCGACGCCGCGTGAACGAAGAATCCCTTCGGGGTGTAAAGTTCTTTTATATGTGAGCAATGCTTTTTATGTGAACAGCATGAGAAGAGAGATATTAGCATATGAATAAGCAACGGCTAACTCCGTGCCAGCAGCCGCGGTAACACGGGGGTTGCAAGCGTTGTCCGGAATTACTAGGCGTAAAGGGCAGGTAGGCGGATCTATAAGTTTGATGTTAAAGGCAGCGGCTCACCCGCTGTAGGGCATTAGATACTGTAGATCTGGAATACGGTTGGGGAAGACAGAATTCCTGGTGTAGCGGTGGAATGCGCAGAGATCAGGAGGAATACCAAAGGCTAAGGCAGTCTTCTAAGCCGTTATTGACGCTAAACT…	0	0	2
Otu138	Bacteria;Spirochaetae;Spirochaetes;Spirochaetes_Incertae_Sedis;Unknown_Family;Candidatus_Cloacamonas;uncultured_bacterium	AGTCTACAATGGTCGAAAGACTGATAGTGCGACGCCGCGTGAACGAAGAAGCCCTTCGGGGTGTAAAGTTCTTTTATATGTGAGCAGTGGGTTCCATATGAATAGTATGGGATCAGAGATATTAGCATATGAATAAGCAACGGCTAACTCCGTGCCAGCAGCCGCGGTAACACGGGGGTTGCGAGCGTTGTCCGGACTTACTAGGCGTAAAGGGCAGGCAGGCGGATCTATAAGTTTTTCGTTTAAGGCGTCAGCTTAACTGGCGTACGGCGGGAGATACTGTAGATCTGGAATGCGGTTGGGGAAGACAGAATTCCTGGTGTAGCGGTGGAATGCGCAGAGATCAGGAGGAATACCGAAGGCGAAGGCAGTCTTCCAAGCCGTCATTGACGCTCAACT…	423	AGTCTACAATGGTCGAAAGACTGATAGTGCGACGCCGCGTGAACGAAGAAGCCCTTCGGGGTGTAAAGTTCTTTTATATGTGAGCAGTGGGTTCCATATGAATAGTATGGGATCAGAGATATTAGCATATGAATAAGCAACGGCTAACTCCGTGCCAGCAGCCGCGGTAACACGGGGGTTGCGAGCGTTGTCCGGACTTACTAGGCGTAAAGGGCAGGCAGGCGGATCTATAAGTTTTTCGTTTAAGGCGTCAGCTTAACTGGCGTACGGCGGGAGATACTGTAGATCTGGAATGCGGTTGGGGAAGACAGAATTCCTGGTGTAGCGGTGGAATGCGCAGAGATCAGGAGGAATACCGAAGGCGAAGGCAGTCTTCCAAGCCGTCATTGACGCTCAACT…	0	1	0
Otu139	Bacteria;Firmicutes;Clostridia;Clostridiales;Lachnospiraceae;unclassified_Lachnospiraceae;uncultured_bacterium	CCCTATGGGGTGCAGCAGTGGGGAATATTGCACAATGGGGGAAACCCTGATGCAGCAACGCCGCGTGAGTGATGACGGCCTTCGGGTTGTAAAGCTCTGTCTTCAGGGACGATAATGACGGTACCTGAGGAGGAAGCCACGGCTAACTACGTGCCAGCAGCCGCGGTAATACGTAGGTGGCGAGCGTTGTCCGGATTTACTGGGCGTAAAGGGAGCGTAGGCGGATTTTTAAGTGAGATGTGAAATACTCGGGCTTAACCTGAGTGCTGCATTTCAAACTGGAAGTCTAGAGTGCAGGAGAGGAGAAGGGAATTCCTAGTGTAGCGGTGAAATGCGTAGAGATTAGGAAGAACACCAGTGGCGAAGGCGCTTCTCTGGACTGTAACTGACGCTGAGGCT…	422	CCCTATGGGGTGCAGCAGTGGGGAATATTGCACAATGGGGGAAACCCTGATGCAGCAACGCCGCGTGAGTGATGACGGCCTTCGGGTTGTAAAGCTCTGTCTTCAGGGACGATAATGACGGTACCTGAGGAGGAAGCCACGGCTAACTACGTGCCAGCAGCCGCGGTAATACGTAGGTGGCGAGCGTTGTCCGGATTTACTGGGCGTAAAGGGAGCGTAGGCGGATTTTTAAGTGAGATGTGAAATACTCGGGCTTAACCTGAGTGCTGCATTTCAAACTGGAAGTCTAGAGTGCAGGAGAGGAGAAGGGAATTCCTAGTGTAGCGGTGAAATGCGTAGAGATTAGGAAGAACACCAGTGGCGAAGGCGCTTCTCTGGACTGTAACTGACGCTGAGGCT…	0	1	0
Otu140	Bacteria;Firmicutes;Bacilli;Lactobacillales;Streptococcaceae;Streptococcus;uncultured_bacterium	CATTTGCAATGGGCGAAAGCCTGACAATGCGACGCTGCGTGGAGGATGAAGGCCTTCGGGTTGTAAACTCCTGTCATGGGGGAACAGGCGAGGGGAGTCAATACCTCCCTTAGTTGAGTGTACCCCAAGAGGAATTGGCGGCTAACTCTGTGCCAGCAGCCGCGGTAATACAGAGGCCAAGAGCGTTGTTCGGATTTACTGGGCGTAAAGGGCGCGTAGGCGGCAAGGCGTGTCAAGTGTGAAATCTCCGGGCCCAACCCGGAAAGTGCGCTTGAAACTACCATGCTTTGAGTCCGGGAGGGGGAATCGGAATACAGGGTGTAGCGGTGAAATGCGTTGATATCCTGTAGAACACCGGAGGCGAAGGCGGATTCCTTGAACGGTACTGACGCTGAGGCG…	422	CATTTGCAATGGGCGAAAGCCTGACAATGCGACGCTGCGTGGAGGATGAAGGCCTTCGGGTTGTAAACTCCTGTCATGGGGGAACAGGCGAGGGGAGTCAATACCTCCCTTAGTTGAGTGTACCCCAAGAGGAATTGGCGGCTAACTCTGTGCCAGCAGCCGCGGTAATACAGAGGCCAAGAGCGTTGTTCGGATTTACTGGGCGTAAAGGGCGCGTAGGCGGCAAGGCGTGTCAAGTGTGAAATCTCCGGGCCCAACCCGGAAAGTGCGCTTGAAACTACCATGCTTTGAGTCCGGGAGGGGGAATCGGAATACAGGGTGTAGCGGTGAAATGCGTTGATATCCTGTAGAACACCGGAGGCGAAGGCGGATTCCTTGAACGGTACTGACGCTGAGGCG…	0	0	1
Otu141	Bacteria;Verrucomicrobia;OPB35_soil_group;Unknown_Order;Unknown_Family;Pedosphaera;uncultured_Verrucomicrobia_bacterium	TTTCTCAATGGGGGAAACCCTGAAGGAGCGACGCCGCGTGGGGGATGAAGGGCTTCGGCTCGTAAACCCCTGTCATTTGTGAGCAAGTGTTATTGTTTAAGAGATGATGACATTGATAGTAGCAAAAGAGGAAGGGACGGCTAACTCTGTGCCAGCAGCCGCGGTAATACAGAGGTCCCAAGCGTTGTTCGGAATCACTGGGCGTAAAGGGTGCGTAGGCGGTATAGTAAGACTTGGGTGAAATCTCCATGCTTAACGTGGAGGGAGCCTGGGAGACTGCTGTGCTAGAGGATTGGAAGGGAGACTGGAATGCTTGGAGTAGCAGTGAAATGCGTAGATATCAAGAGGAACACCAGTGGCGAAGGCGAGTCTCTGGACAAGACCTGACGCTGAGGCACG…	421	TTTTCTCAATGGGGGAAACCCTGAAGGAGCGACGCCGCGTGGGGGATGAAGGGCTTCGGCTCGTAAACCCCTGTCATTTGTGAGCAAGTGTTATTGTTTAAGAGATGATGACATTGATAGTAGCAAAAGAGGAAGGGACGGCTAACTCTGTGCCAGCAGCCGCGGTAATACAGAGGTCCCAAGCGTTGTTCGGAATCACTGGGCGTAAAGGGTGCGTAGGCGGTATAGTAAGACTTGGGTGAAATCTCCATGCTTAACGTGGAGGGAGCCTGGGAGACTGCTGTGCTAGAGGATTGGAAGGGAGACTGGAATTCTTGGAGTAGCAGTGAAATGCGTAGATATCAAGAGGAACACCAGTGGCGAAGGCGAGTCTCTGGACAAGACCTGACGCTGAGGCAC…	0	0	9
Otu142	Bacteria;Verrucomicrobia;Verrucomicrobiae;Verrucomicrobiales;Verrucomicrobiaceae;unclassified_Verrucomicrobiaceae;uncultured_bacterium	CTTTCACAATGGGGGAAACCCTGATGGAGCGACGCCGCGTGGAGGATGAAGGTCTACGGATTGTAAACTCCTGTCATGAAAGAACAAGCGATGCGGGTCAACAGCCTGCAAAGTTGATAGTATTTCAAGAGGAAGGGACGGCTAACTTCGTGCCAGCAGCCGCGGTAATACGAAGGTCCCAAGCGTTGTTCGGAATCACTGGGCGTAAAGAGTGCGTAGGCGGCGCGGAAAGTCAGATGTGAAATCCCGGGGCTCAACCTCGGAACGGCATCCGATACTCCCGCGCTTGAGGACTGGAGGGGAGTCTGGAATTCACGGTGTAGCAGTGAAATGCGTAGATATCGTGAGGAACACTAGTGGCGAAGGCGAGACTCTGGACAGTTCCTGACGCTGAGGCAC…	421	CTTTCACAATGGGGGAAACCCTGATGGAGCGACGCCGCGTGGAGGATGAAGGTCTACGGATTGTAAACTCCTGTCATGAAAGAACAAGCGATGCGGGTCAACAGCCTGCAAAGTTGATAGTATTTCAAGAGGAAGGGACGGCTAACTTCGTGCCAGCAGCCGCGGTAATACGAAGGTCCCAAGCGTTGTTCGGAATCACTGGGCGTAAAGAGTGCGTAGGCGGCGCGGAAAGTCAGATGTGAAATCCCGGGGCTCAACCTCGGAACGGCATCCGATACTCCCGCGCTTGAGGACTGGAGGGGAGTCTGGAATTCACGGTGTAGCAGTGAAATGCGTAGATATCGTGAGGAACACTAGTGGCGAAGGCGAGACTCTGGACAGTTCCTGACGCTGAGGCAC…	0	1	0
Otu143	Bacteria;Chlamydiae;Chlamydiae;Chlamydiales;Simkaniaceae;unclassified_Simkaniaceae;uncultured_bacterium	CTTTCGCAATGGGCGCAAGCCTGACGAAGCGACGCCGTGTGAGCGAAGAAGGCCTTCGGGTTGTAAAGCTCTTTCGCTAGGGAACAAGAAAGGCGCACTAATAAGGCGCCAATTTGATGGTACTTGGTAAAGAAGCACCGGCTAACTCCGTGCCAGCAGCTGCGGTAATACGGAGGGTGCAAGCATTGATCGGAATTACTGGGCGTAAAGGGCGCGTAGGCGGCCATAAAAGTCGGATGTGAAATTCCGGGGCTCAACCCCGGAGCTGCATTTGAAACTCTATGGCTAGAGTACAGTTAGGGAAATCGGAATTCCACGTGTAGCGGTGAAATGCGTAGATATGTGGAAGAACACCGGTGGTGAAGACGGATTCCTGGGCTGTAACTGACGCTGAGGCGC…	421	CTTTCGCAATGGGCGCAAGCCTGACGAAGCGACGCCGTGTGAGCGAAGAAGGCCTTCGGGTTGTAAAGCTCTTTCGCTAGGGAACAAGAAAGGCGCACTAATAAGGCGCCAATTTGATGGTACTTGGTAAAGAAGCACCGGCTAACTCCGTGCCAGCAGCTGCGGTAATACGGAGGGTGCAAGCATTGATCGGAATTACTGGGCGTAAAGGGCGCGTAGGCGGCCATAAAAGTCGGATGTGAAATTCCGGGGCTCAACCCCGGAGCTGCATTTGAAACTCTATGGCTAGAGTACAGTTAGGGAAATCGGAATTCCACGTGTAGCGGTGAAATGCGTAGATATGTGGAAGAACACCGGTGGTGAAGACGGATTCCTGGGCTGTAACTGACGCTGAGGCGC…	0	0	2
Otu144	Bacteria;Verrucomicrobia;Verrucomicrobiae;Verrucomicrobiales;Verrucomicrobiaceae;Haloferula;uncultured_bacterium	AATTCACAATGGGGGAAACCCTGATGGTGCAACGCCGCGTGGAGGATGAAGGTCTTCGGATTGTAAACTCCTGTCATCCGGGAGTAAGACCTGGGCATGAATAGTGCACAGGGTTGATAGTACCGGAAGAGGAAGGGACGGCTAACTTCGTGCCAGCAGCCGCGGTAATACGAAGGTCCCAAGCGTTGTTCGGAATCACTGGGCGTAAAGGGAGCGTAGGCTGCGCGGTAAGTCAGGTGTGAAATCCCGGGGCTCAACCCCGGAACTGCACCCGATACTGCCGTGCTTGAGTGTTGGAGGGGTGACTGGAATTCTCGGTGTAGCAGTGAAATGCGTGGATATCGAGAGGAACACTCGTGGCGAAGGCGAGTCACTGGACAACTACTGACGCTGAGGCTC…	421	AATTCACAATGGGGGAAACCCTGATGGTGCAACGCCGCGTGGAGGATGAAGGTCTTCGGATTGTAAACTCCTGTCATCCGGGAGTAAGACCTGGGCATGAATAGTGCACAGGGTTGATAGTACCGGAAGAGGAAGGGACGGCTAACTTCGTGCCAGCAGCCGCGGTAATACGAAGGTCCCAAGCGTTGTTCGGAATCACTGGGCGTAAAGGGAGCGTAGGCTGCGCGGTAAGTCAGGTGTGAAATCCCGGGGCTCAACCCCGGAACTGCACCCGATACTGCCGTGCTTGAGTGTTGGAGGGGTGACTGGAATTCTCGGTGTAGCAGTGAAATGCGTGGATATCGAGAGGAACACTCGTGGCGAAGGCGAGTCACTGGACAACTACTGACGCTGAGGCTC…	0	1	0
Otu145	Archaea;Euryarchaeota;Methanomicrobia;Methanomicrobiales;Methanospirillaceae;Methanospirillum;uncultured_Methanospirillum_sp.	GCCACCCTATGGGGTGCAGCAGGCGAGAATCCCTATGGGGTGCAGCAGGCGCGAAAACTTTGCAATGCGGGCAACCGTGATAAGGAAACCCCGAGTGCCACCACAGGGTGGCTGTCCACCAGTGTAAAAAACTGGTGAAGAAAGGGCCGGGCAAGACCGGTGCCAGCCGCCGCGGTACTACCGGCGGCTCGAGTGGTGGCCGCCTTTCCTGGGCTTAAAGGGGCCGTAGCTTGAGCAATAAGTCTCATGGGAAAGTCAGCAGCATAACTGGTGACAGTGCAGGGGAAACTGTTGTTCTAGGGATCGGGAGAGGTAAGAGGTACTGACGGGGTAGGAGTGAAATCGTGTAATCCAGGTGGGACCACCGATGGCGAAGGCATCTTACCAGAACGAATCCGA…	421	GCCACCCTATGGGGTGCAGCAGGCGAGAATCCCTATGGGGTGCAGCAGGCGCGAAAACTTTGCAATGCGGGCAACCGTGATAAGGAAACCCCGAGTGCCACCACAGGGTGGCTGTCCACCAGTGTAAAAAACTGGTGAAGAAAGGGCCGGGCAAGACCGGTGCCAGCCGCCGCGGTACTACCGGCGGCTCGAGTGGTGGCCGCCTTTCCTGGGCTTAAAGGGGCCGTAGCTTGAGCAATAAGTCTCATGGGAAAGTCAGCAGCATAACTGGTGACAGTGCAGGGGAAACTGTTGTTCTAGGGATCGGGAGAGGTAAGAGGTACTGACGGGGTAGGAGTGAAATCGTGTAATCCAGGTGGGACCACCGATGGCGAAGGCATCTTACCAGAACGAATCCGA…	0	1	0
Otu146	Bacteria;Proteobacteria;Betaproteobacteria;Burkholderiales;Comamonadaceae;Comamonas;uncultured_bacterium	TTTGGACAATGGGGGAAACCCTGATCCAGCAATGCCGCGTGCAGGATGAAGGCCTTCGGGTTGTAAACTGCTTTTGTACGGAACGAAAAGCTCTGGGTTAATACCCTGGAGTCATGACGGTACCGTAAGAATAAGCACCGGCTAACTACGTGCCAGCAGCCGCGGTAATACGTAGGGTGCGAGCGTTAATCGGAATTACTGGGCGTAAAGCGTGCGCAGGCGGTTTTGTAAGACAGTGGTGAAATCCCCGGGCTCAACCTGGGAACTGCCATTGTGACTGCAAGGCTGGAGTGCGGCAGAGGGGGATGGAATTCCGCGTGTAGCAGTGAAATGCGTAGATATGCGGAGGAACACCGATGGCGAAGGCAATCCCCTGGGCCTGCACTGACGCTCATGCAC…	421	TTTGGACAATGGGGGAAACCCTGATCCAGCAATGCCGCGTGCAGGATGAAGGCCTTCGGGTTGTAAACTGCTTTTGTACGGAACGAAAAGCTCTGGGTTAATACCCTGGAGTCATGACGGTACCGTAAGAATAAGCACCGGCTAACTACGTGCCAGCAGCCGCGGTAATACGTAGGGTGCGAGCGTTAATCGGAATTACTGGGCGTAAAGCGTGCGCAGGCGGTTTTGTAAGACAGTGGTGAAATCCCCGGGCTCAACCTGGGAACTGCCATTGTGACTGCAAGGCTGGAGTGCGGCAGAGGGGGATGGAATTCCGCGTGTAGCAGTGAAATGCGTAGATATGCGGAGGAACACCGATGGCGAAGGCAATCCCCTGGGCCTGCACTGACGCTCATGCAC…	0	0	1
Otu147	Bacteria;Proteobacteria;Betaproteobacteria;Rhodocyclales;Rhodocyclaceae;Azospira;uncultured_proteobacterium	TTTTGACAATGGGGGAAACCCTGATCGAGCGACGCCGCGTGGAGGATGAAGGTCTTCGGATTGTAAACTCCTGTCATTGGGGAACAATGCGCAAATATTAACTGTATTTGTGTTGATAGTACCCGAAGAGGAAGAGACGGCTAACTCTGTGCCAGCAGCCGCGGTAATACAGAGGTCTCAAGCGTTGTTCGGATTCATTGGGCGTAAAGGGTGCGTAGGCGGCGCGGTAAGTCGGGTGTGAAATCTCGGAGCTTAACTCCGAAACTGCATTCGATACTGCCGTGCTTGAGGACTGGAGAGGAGACTGGAATTTACGGTGTAGCGGTGAAATGCGTAGATATCGTAAGGAAGACCAGTGGCGTAGGCGGGTCTCTGGACAGTTCCTGACGCTGAGGCACG…	420	TTTTGACAATGGGGGAAACCCTGATCGAGCGACGCCGCGTGGAGGATGAAGGTCTTCGGATTGTAAACTCCTGTCATTGGGGAACAATGCGCAAATATTAACTGTATTTGTGTTGATAGTACCCGAAGAGGAAGAGACGGCTAACTCTGTGCCAGCAGCCGCGGTAATACAGAGGTCTCAAGCGTTGTTCGGATTCATTGGGCGTAAAGGGTGCGTAGGCGGCGCGGTAAGTCGGGTGTGAAATCTCGGAGCTTAACTCCGAAACTGCATTCGATACTGCCGTGCTTGAGGACTGGAGAGGAGACTGGAATTTACGGTGTAGCGGTGAAATGCGTAGATATCGTAAGGAAGACCAGTGGCGTAGGCGGGTCTCTGGACAGTTCCTGACGCTGAGGCACG…	0	0	1
Otu148	Bacteria;Verrucomicrobia;OPB35_soil_group;Unknown_Order;Unknown_Family;Pedosphaera;uncultured_Verrucomicrobia_bacterium	TTTTCACAATGGGGGAAACCCTGATGGAGCGACGCCGCGTGGGGGATGAATGGCTTCGGCCCGTAAACCCCTGTCATTTGCGAGCAAAGCGCATTATTTAAAAGATGATGTGTTGATAGTAGCGGAAGAGGAAGGGACGGCTAACTCTGTGCCAGCAGCCGCGGTAATACAGAGGTCCCGAGCGTTGTTCGGATTCACTGGGCGTAAAGGGTGCGTAGGTGGTGAGGTGTGTCGGATGTGAAATCTCGGAGCTCAACTCCGAAACTGCATTGGAAACTACCTTGCTGGAGGGTTGGAGGGGGGACTGGAATACTTGGTGTAGCAGTGAAATGCGTAGATATCAAGTGGAACACCAGTGGCGAAGGCGAGTCCCTGGACAACTCCTGACACTGAGGCACG…	420	TTTTCACAATGGGGGAAACCCTGATGGAGCGACGCCGCGTGGGGGATGAATGGCTTCGGCCCGTAAACCCCTGTCATTTGCGAGCAAAGCGCATTATTTAAAAGATGATGTGTTGATAGTAGCGGAAGAGGAAGGGACGGCTAACTCTGTGCCAGCAGCCGCGGTAATACAGAGGTCCCGAGCGTTGTTCGGATTCACTGGGCGTAAAGGGTGCGTAGGTGGTGAGGTGTGTCGGATGTGAAATCTCGGAGCTCAACTCCGAAACTGCATTGGAAACTACCTTGCTGGAGGGTTGGAGGGGGGACTGGAATACTTGGTGTAGCAGTGAAATGCGTAGATATCAAGTGGAACACCAGTGGCGAAGGCGAGTCCCTGGACAACTCCTGACACTGAGGCACG…	0	1	0
Otu149	Bacteria;Spirochaetae;Spirochaetes;Spirochaetes_Incertae_Sedis;Unknown_Family;Candidatus_Cloacamonas;uncultured_bacterium	AGTCTACAATGGACGAAAGTCTGATAGTGCGACGCCGCGTGAACGAAGAATCCCTTCGGGGTGTAAAGTTCTTTTATATGTGAGCAATGCTTTTTATGTGAATAGCATGAGAAGAGAGATATTAGCATATGAATAAGCAACGGCTAACTCCGTGCCAGCAGCCGCGGTAACACGGGGGTTGCAAGCGTTGTCCGGAATTACTAGGCGTAAAGGGAAGGTAGGCGGATCCATAAGTTTGATGTTAAAGGCAGCGGCTCACGCGGTGTACGGAGTCAGATACGGTGGATATGGAATGCGGTTGGGGAAGAAAGAATTCATGGTGTAGAGGTGGAATGCGCAGAGAGCAGGAGGAAGACCAAAGGCGAAGGCAGTATAATAAGCCGTTATTGACGCTAAACT…	419	AGTCTACAATGGACGAAAGTCTGATAGTGCGACGCCGCGTGAACGAAGAATCCCTTCGGGGTGTAAAGTTCTTTTATATGTGAGCAATGCTTTTTATGTGAATAGCATGAGAAGAGAGATATTAGCATATGAATAAGCAACGGCTAACTCCGTGCCAGCAGCCGCGGTAACACGGGGGTTGCAAGCGTTGTCCGGAATTACTAGGCGTAAAGGGAAGGTAGGCGGATCCATAAGTTTGATGTTAAAGGCAGCGGCTCACGCGGTGTACGGAGTCAGATACGGTGGATATGGAATGCGGTTGGGGAAGAAAGAATTCATGGTGTAGAGGTGGAATGCGCAGAGAGCAGGAGGAAGACCAAAGGCGAAGGCAGTATAATAAGCCGTTATTGACGCTAAACT…	0	1	0
Otu150	Archaea;Euryarchaeota;Methanomicrobia;Methanomicrobiales;Methanospirillaceae;Methanospirillum;uncultured_Methanospirillum_sp.	CCTATGGGGTGCAGCAGGGGAGAAGAAGTGCATGGCCACCCTATGGGGTGCAGCAGGCGCGAAACCTTTACAATGCGGGCAACCGTGATAAGGAAACCCCGAGTGCCCGTAAACGCGGGCTGTCCATCTGTATAACACGCAGGTGAAGAAAGGGCCGGGCAAGACCGGTGCCAGCCGCCTCGGTAATACCGGCGGCTCGAGTGGTGGCCACTATTACTGGTCTTAAAGGGTGCGTAGCTTGAGCAATCAGTCCCTTGGGAAATTCAGCAGCTTAACTGGTGACAGTTGAGGGGTCACTGGTGTTCTAGGGATCGGGAGAGGTAAGAGGTACTGACGGGGTAGGAGTGAAATCCTGTAATCACGGTGGGAACACCGATGGCGAAGGCATCTTACCAGAAC…	419	CCTATGGGGTGCAGCAGGGGAGAAGAAGTGCATGGCCACCCTATGGGGTGCAGCAGGCGCGAAACCTTTACAATGCGGGCAACCGTGATAAGGAAACCCCGAGTGCCCGTAAACGCGGGCTGTCCATCTGTATAACACGCAGGTGAAGAAAGGGCCGGGCAAGACCGGTGCCAGCCGCCTCGGTAATACCGGCGGCTCGAGTGGTGGCCACTATTACTGGTCTTAAAGGGTGCGTAGCTTGAGCAATCAGTCCCTTGGGAAATTCAGCAGCTTAACTGGTGACAGTTGAGGGGTCACTGGTGTTCTAGGGATCGGGAGAGGTAAGAGGTACTGACGGGGTAGGAGTGAAATCCTGTAATCACGGTGGGAACACCGATGGCGAAGGCATCTTACCAGAAC…	0	1	0
Otu151	Bacteria;Planctomycetes;Planctomycetacia;Planctomycetales;Planctomycetaceae;unclassified_Planctomycetaceae;uncultured_bacterium	CTTCGGCAATGGGCGCAAGCCTGACCGAGCGATGCCGCGTGCGGGATGAAGGCCCTCGGGATGTAAACCGCTGTCAGAGGGGAGGAAATGTTAGGAGGTTCTCCTCTTAACTTGACCTAGCCTCAAAGGAAGGACGGGCTAAGTTCGTGCCAGCAGCCGCGGTAAGACGAACCGTCCAAACGTTATTCGGAATCACTGGGCTTAAAGGGTGCGCAGGCGGCGCGGCAAGTTGGATGTGAAAGCCCTCGGCTCAACCGAGGAATTGCGTCCAAAACTGCCGTGCATGAGTGAGGCAGAGGTGAGCGGAACTTAGGGTGGAGCGGTGAAATGCGTTAATATCCTAAGGAACACCGGTGGCGAAAGCGGCTCACTGGGCCTTAACTGACGCTCATGCACGAA…	418	CTTCGGCAATGGGCGCAAGCCTGACCGAGCGATGCCGCGTGCGGGATGAAGGCCCTCGGGATGTAAACCGCTGTCAGAGGGGAGGAAATGTTAGGAGGTTCTCCTCTTAACTTGACCTAGCCTCAAAGGAAGGACGGGCTAAGTTCGTGCCAGCAGCCGCGGTAAGACGAACCGTCCAAACGTTATTCGGAATCACTGGGCTTAAAGGGTGCGCAGGCGGCGCGGCAAGTTGGATGTGAAAGCCCTCGGCTCAACCGAGGAATTGCGTCCAAAACTGCCGTGCATGAGTGAGGCAGAGGTGAGCGGAACTTAGGGTGGAGCGGTGAAATGCGTTAATATCCTAAGGAACACCGGTGGCGAAAGCGGCTCACTGGGCCTTAACTGACGCTCATGCACGAA…	0	0	1
Otu152	Archaea;Euryarchaeota;Thermoplasmata;Thermoplasmatales;Thermoplasmatales_Incertae_Sedis;Methanomassiliicoccus;uncultured_archaeon	CGCTCTTCCGCTCTGTCATCTGTTGCACCAGTCGACACAACTTCTCAATGGTTGCCACGCCGACGAGGCAGTTCCAAGTGCTAGCACTTTGTGTTAGCTGCTCTCCTGTCTAAAATACAGGCGGCGTAAGGGGCGGGTAAGACGGTTGCCAGCCGCCGCTGCAATACCCGCCCCCCAAGTCCTTGTCTATATTGTTGAGCCTAAAACGTCCGTAGCCGGTCTTCTAAATCCTTGGGTAAATCGGGCAGCTTAACTGTCCGAAGTCCGGGGAGACTGGGAGACTTGGGACCGGGAGAGGTCAGAGGTACTTCTGGGGTAGGGGTAAAATCCTGTAATCCTGGAAGGACCACCGGTGGCGAAGGCGTCTGACTAGAACGGATCCGACGGTGAGGGACGAAG…	417	CGCTCTTCCGCTCTGTCATCTGTTGCACCAGTCGACACAACTTCTCAATGGTTGCCACGCCGACGAGGCAGTTCCAAGTGCTAGCACTTTGTGTTAGCTGCTCTCCTGTCTAAAATACAGGCGGCGTAAGGGGCGGGTAAGACGGTTGCCAGCCGCCGCTGCAATACCCGCCCCCCAAGTCCTTGTCTATATTGTTGAGCCTAAAACGTCCGTAGCCGGTCTTCTAAATCCTTGGGTAAATCGGGCAGCTTAACTGTCCGAAGTCCGGGGAGACTGGGAGACTTGGGACCGGGAGAGGTCAGAGGTACTTCTGGGGTAGGGGTAAAATCCTGTAATCCTGGAAGGACCACCGGTGGCGAAGGCGTCTGACTAGAACGGATCCGACGGTGAGGGACGAAG…	0	1	0
Otu153	Archaea;Euryarchaeota;Methanomicrobia;Methanosarcinales;Methanosaetaceae;Methanosaeta;uncultured_Methanosarcinales_archaeon	CCCTATGGGTGCAGCAGTAGGGAGAAGTAGTGCATGGCCACCCTATGGGGTGCAGCAGGCGCGAAAACTTTACAATGCTGGCAACAGCGATAAGGGAACCTCGAGTGCCAGGTTACAAATCTGGCTGTCGAGATGCCTAAAAAGCATTTCATAGCAAGGGCCGGGCAAGACTGTCGCCAGCCGCCGCGGTAACACCGGCGGCTCGAGTGGTAACCGTTATTATTGGGTCTAAAGGGTCTGTAGCCGGCCGGATGAGTCCCTTGAGAAGTCTAGCAGCGTAACTGTCAGGAGTGCAGGAGACACTGTCTGGCTCGAGGCCGGGAGAGGTGAGAGGGACTTCAGGGGTAGTGGTGAAATCTTGTAATCCTTGAAGGACCACCAGTGGCGAAGGCGTCACAC…	415	CCCTATGGGTGCAGCAGTAGGGAGAAGTAGTGCATGGCCACCCTATGGGGTGCAGCAGGCGCGAAAACTTTACAATGCTGGCAACAGCGATAAGGGAACCTCGAGTGCCAGGTTACAAATCTGGCTGTCGAGATGCCTAAAAAGCATTTCATAGCAAGGGCCGGGCAAGACTGTCGCCAGCCGCCGCGGTAACACCGGCGGCTCGAGTGGTAACCGTTATTATTGGGTCTAAAGGGTCTGTAGCCGGCCGGATGAGTCCCTTGAGAAGTCTAGCAGCGTAACTGTCAGGAGTGCAGGAGACACTGTCTGGCTCGAGGCCGGGAGAGGTGAGAGGGACTTCAGGGGTAGTGGTGAAATCTTGTAATCCTTGAAGGACCACCAGTGGCGAAGGCGTCACAC…	0	1	0
Otu154	Archaea;Euryarchaeota;Methanomicrobia;Methanosarcinales;Methanosarcinaceae;Methanosarcina;uncultured_euryarchaeote	ATGGCCTCCCCATTGGGTGCAGCAGGCGCGATAACTTTACACTCCGGGAAACCGTGATAAGTGGACACCTAGTTCCAGCATCATATGTTGGCTGTCCAGATGTGTAAAATACATCTGTTAGCAATGGCCGGGCAAGACCTGTGCCAGCCGCCGCGGTAACATCGGCGGCCCGAGTGGCGTTCTTCATTCTTGGGTCTAAAGCGTCCGTAGCCCGTTAGGTCAGTCCTCCGGGAGATCATACGGCTGGACCGTTAGGCTTTGGCTGGATACTGCCAGACGTGGAACCGGGAGAGGTAAGAGGTACGACGGGAGTAGGAGTGAAATCTTGTAATCCCTGTGAGACCACCTGTGGCGAGGGCGACTTACCAGAACGGGTACAACGATGAGGGACGAAAGCTG…	413	ATGGCCTCCCCATTGGGTGCAGCAGGCGCGATAACTTTACACTCCGGGAAACCGTGATAAGTGGACACCTAGTTCCAGCATCATATGTTGGCTGTCCAGATGTGTAAAATACATCTGTTAGCAATGGCCGGGCAAGACCTGTGCCAGCCGCCGCGGTAACATCGGCGGCCCGAGTGGCGTTCTTCATTCTTGGGTCTAAAGCGTCCGTAGCCCGTTAGGTCAGTCCTCCGGGAGATCATACGGCTGGACCGTTAGGCTTTGGCTGGATACTGCCAGACGTGGAACCGGGAGAGGTAAGAGGTACGACGGGAGTAGGAGTGAAATCTTGTAATCCCTGTGAGACCACCTGTGGCGAGGGCGACTTACCAGAACGGGTACAACGATGAGGGACGAAAGCTG…	0	1	0
Otu155	Archaea;Euryarchaeota;Methanomicrobia;Methanomicrobiales;Methanospirillaceae;Methanospirillum;uncultured_archaeon	CCCTATGGGGTGCAGCAGTCGAGAATCCCTATGGGGTGCAGCAGGCGCGAAAACTTTACAATGCGGGCAACCGTGATAAGGAAACCCCGAGTGCCACCACAGGGTGGCTGTCCACCAGTGTAAAAAACTGGTGAAGAAAGGGCCGGGCAAGACCGGTGCCAGCCGCCGCGGTAATACCGGCTGCTCGAGTGGTGGCCGCTTTTACTGGGCTTAAAGGGTCCGTAGCTTGATTCACAAGTCCCTTGAGAAATCCATCGGCTTAACTGATGGGCGTTCAGGGGATACTATAGATCTAGGGAACGAGTGAGGTGAGAAGTAATGCCGCGGTAGGAGTGAAATCCAGTAATCCCGGAGGGACGAACTATGGCGAAGGCATCTCACCAGAACGGCTCCGACAGT…	413	CCCTATGGGGTGCAGCAGTCGAGAATCCCTATGGGGTGCAGCAGGCGCGAAAACTTTACAATGCGGGCAACCGTGATAAGGAAACCCCGAGTGCCACCACAGGGTGGCTGTCCACCAGTGTAAAAAACTGGTGAAGAAAGGGCCGGGCAAGACCGGTGCCAGCCGCCGCGGTAATACCGGCTGCTCGAGTGGTGGCCGCTTTTACTGGGCTTAAAGGGTCCGTAGCTTGATTCACAAGTCCCTTGAGAAATCCATCGGCTTAACTGATGGGCGTTCAGGGGATACTATAGATCTAGGGAACGAGTGAGGTGAGAAGTAATGCCGCGGTAGGAGTGAAATCCAGTAATCCCGGAGGGACGAACTATGGCGAAGGCATCTCACCAGAACGGCTCCGACAGT…	0	1	0
Otu156	Archaea;Euryarchaeota;Halobacteria;Halobacteriales;Deep_Sea_Euryarchaeotic_Group(DSEG);Candidatus_Aenigmarchaeum;uncultured_sediment_archaeon	CCCTATGGGGTGCACCAGGCGCGCAAACTCTCCAATGTGCGAAAGCGTGAGAGGGGAACTCCTAGTGCTCATGGTTCATCCATGGGCTTTTGCCATGTGTAAATAGCATGGCGAATAAGTGGTGGGTAAGACTGGTGCCAGCCGCCGCGGTAACACCAGCGCCACGAGTGGCCATCGCGATTATTGGGCCTAAAGCGTCCGTAGTCGGCTCTGTACATCTTCTGTGAAATCGCTGCGCTTAACGTAGCGGCATGCGGAAGACACGGCAGAGCTTGAGACCGGGAGGCGTGAAGAGTACTCCGGGGGGACCGGTAAAATGGTATAATCCCCGGAAGACTACCTGTGGCGAAGGCGCTTCACGAGAACGGATCTGACGATGAGGGACGAAAGCCAGGGGAG…	407	CCCTATGGGGTGCACCAGGCGCGCAAACTCTCCAATGTGCGAAAGCGTGAGAGGGGAACTCCTAGTGCTCATGGTTCATCCATGGGCTTTTGCCATGTGTAAATAGCATGGCGAATAAGTGGTGGGTAAGACTGGTGCCAGCCGCCGCGGTAACACCAGCGCCACGAGTGGCCATCGCGATTATTGGGCCTAAAGCGTCCGTAGTCGGCTCTGTACATCTTCTGTGAAATCGCTGCGCTTAACGTAGCGGCATGCGGAAGACACGGCAGAGCTTGAGACCGGGAGGCGTGAAGAGTACTCCGGGGGGACCGGTAAAATGGTATAATCCCCGGAAGACTACCTGTGGCGAAGGCGCTTCACGAGAACGGATCTGACGATGAGGGACGAAAGCCAGGGGAG…	1	0	0
Otu158	Archaea;Euryarchaeota;Methanomicrobia;Methanosarcinales;Methanosaetaceae;Methanosaeta;uncultured_Methanosarcinales_archaeon	CCCTATGGGGTGCAGCAGGCGCGAAAACTTTACAATGCTGGCAACAGCGATAAGGGAACCTCGAGTGCCAGGTTACAAATCTGGCTGTCGAGATGCCTAAAAAGCATTTCATAGCAAGGGCCGGGCAAGACCGGTGCCAGCCGCCGCGGTAACACCGGCGGCTCGAGTGGTAACCGTTATTATTGGGTCTAAATGGTATGTAGCTGGCCGGATAAATCTCTTGAGAAATCTGGCAGCTTAACTGTCAGGCTTTCAGGAGATACTGTCTGGCAAGAGGCCAAGAGAGGTGAGAGATACATCAGGGGTAGGGGTGAAATATTGTAATCCTTGAGAGACCACCAGTGACGACGACGTCTCACCAGAACGGACATGACGGCAAGGGACGAAAGCTAGGGGCAC…	406	CCCTATGGGGTGCAGCAGGCGCGAAAACTTTACAATGCTGGCAACAGCGATAAGGGAACCTCGAGTGCCAGGTTACAAATCTGGCTGTCGAGATGCCTAAAAAGCATTTCATAGCAAGGGCCGGGCAAGACCGGTGCCAGCCGCCGCGGTAACACCGGCGGCTCGAGTGGTAACCGTTATTATTGGGTCTAAATGGTATGTAGCTGGCCGGATAAATCTCTTGAGAAATCTGGCAGCTTAACTGTCAGGCTTTCAGGAGATACTGTCTGGCAAGAGGCCAAGAGAGGTGAGAGATACATCAGGGGTAGGGGTGAAATATTGTAATCCTTGAGAGACCACCAGTGACGACGACGTCTCACCAGAACGGACATGACGGCAAGGGACGAAAGCTAGGGGCAC…	0	1	0
Otu160	Archaea;Euryarchaeota;Methanomicrobia;Methanosarcinales;Methanosarcinaceae;Methanosarcina;uncultured_archaeon	CCCTATGGGGTGCAGCAGGCGCGAAAACTTTACAATGCGGGAAACCGTGATAAGGGGACACCGAGTGCCAGCATCATATGCTGGCTGTCCGGGTGTGTAAAATACACCCGTTAGCAAGGGCCGGGCAAGACCGGTGCCAGCCGCCGCGGTAACACCGGCGGCCCGAGTGGTGATCGTGATTATTGGGTCTAAAGGGTCCGTAGCCGGTTTGGTCAGTCCTCCGGGAAATCTGATGGCTCAATCATTAGGCTTTCGGGGGATACTGCCAGGCTTGGAACCGGGAGAGGTAAGAGGTACTACAGGGGTAGGAGTGAAATCCTGTAATCCCGGTGGGACCACCGATGGCGAAGGCATCTTACCAGAACGACTCCGACAGTGAGGGACGAAAGCTGGGGGAGC…	406	CCCTATGGGGTGCAGCAGGCGCGAAAACTTTACAATGCGGGAAACCGTGATAAGGGGACACCGAGTGCCAGCATCATATGCTGGCTGTCCGGGTGTGTAAAATACACCCGTTAGCAAGGGCCGGGCAAGACCGGTGCCAGCCGCCGCGGTAACACCGGCGGCCCGAGTGGTGATCGTGATTATTGGGTCTAAAGGGTCCGTAGCCGGTTTGGTCAGTCCTCCGGGAAATCTGATGGCTCAATCATTAGGCTTTCGGGGGATACTGCCAGGCTTGGAACCGGGAGAGGTAAGAGGTACTACAGGGGTAGGAGTGAAATCCTGTAATCCCGGTGGGACCACCGATGGCGAAGGCATCTTACCAGAACGACTCCGACAGTGAGGGACGAAAGCTGGGGGAGC…	1	0	0
Otu161	Archaea;Euryarchaeota;Methanomicrobia;Methanomicrobiales;Methanospirillaceae;Methanospirillum;Methanospirillum_hungatei_JF-1	CCCTACGGGTGCAGCAGTAGGGGAGAAGAAGTGCATGGCCGCCCTATGGGGTGCACAAGGCGCGAAACCTTTACAATGCGGGCAACCGTGATAAGGAAACCCCGAGTGCCCGTAAACGCGGGCTGTCCATTTGTATAAGACGCAGGTGAAGAAAGGGCCGGGCATGACTGGTGCCAGCCGCCGCGGTAATACCGGCGGCCCTAGCGGTGGCTCCCTTTACTGGGCTTAAAGGGTCCATAGCTGGTTGTACAAGTCTCTTGAGAAATCCGCCGTCTTAACCGTTAGGCGTTCAGGGGAAAATGTATTTCTAGGGACCGGGAGACGTGAGAGGTACTGCCTGGGTAGGAGCGAAATACTGTAATCACGATGGGACCACCTATGGCGAAGGCATCTCACCAG…	406	CCCTACGGGTGCAGCAGTAGGGGAGAAGAAGTGCATGGCCGCCCTATGGGGTGCACAAGGCGCGAAACCTTTACAATGCGGGCAACCGTGATAAGGAAACCCCGAGTGCCCGTAAACGCGGGCTGTCCATTTGTATAAGACGCAGGTGAAGAAAGGGCCGGGCATGACTGGTGCCAGCCGCCGCGGTAATACCGGCGGCCCTAGCGGTGGCTCCCTTTACTGGGCTTAAAGGGTCCATAGCTGGTTGTACAAGTCTCTTGAGAAATCCGCCGTCTTAACCGTTAGGCGTTCAGGGGAAAATGTATTTCTAGGGACCGGGAGACGTGAGAGGTACTGCCTGGGTAGGAGCGAAATACTGTAATCACGATGGGACCACCTATGGCGAAGGCATCTCACCAG…	1	0	0
Otu162	Archaea;Euryarchaeota;Methanobacteria;Methanobacteriales;Methanobacteriaceae;Methanosphaera;uncultured_archaeon	AGCAGTCGAGAACCCCTACACGACGCTCTTCCGATCAGTACGAGTGTGCATCAGTCGCGAAACCTCCGCATTGTGTGAAATCGCGACGGGGGGATCCCAAGCCCCATCCTTAACGGGATGGCTTTTCATTGGAGTAATTAGCTTTTGGATTAAGAGCTGGGCAAGACCGGTGCCAGCCGCCGCGGTAACTCCGGCAGCTCAAGTGGTAAAAATTCTGATTGGGCTTAAAGCGTCGGTAGCCGGTGTAATAAGTATCTGGTGAAATCCTGCAGCTTAACTGTGCGAATTGCTGGAGATACTATTAGACGTGAGATCGGGAGAGGTTAGCGGTACTCCCAGGGTAGGGGTGAAATCCTATAATCCTGGGAAGACCACCTGTGGCGAAGGCGGCTAACTGGA…	406	AGCAGTCGAGAACCCCTACACGACGCTCTTCCGATCAGTACGAGTGTGCATCAGTCGCGAAACCTCCGCATTGTGTGAAATCGCGACGGGGGGATCCCAAGCCCCATCCTTAACGGGATGGCTTTTCATTGGAGTAATTAGCTTTTGGATTAAGAGCTGGGCAAGACCGGTGCCAGCCGCCGCGGTAACTCCGGCAGCTCAAGTGGTAAAAATTCTGATTGGGCTTAAAGCGTCGGTAGCCGGTGTAATAAGTATCTGGTGAAATCCTGCAGCTTAACTGTGCGAATTGCTGGAGATACTATTAGACGTGAGATCGGGAGAGGTTAGCGGTACTCCCAGGGTAGGGGTGAAATCCTATAATCCTGGGAAGACCACCTGTGGCGAAGGCGGCTAACTGGA…	1	0	0
Otu163	Archaea;Euryarchaeota;Methanobacteria;Methanobacteriales;Methanobacteriaceae;Methanobacterium;uncultured_archaeon	CCCTATGGGGCGCAGCAGGCGCGAAACCTCCGCAATGTGAGAAATCGCGACGGGGGGATCCCAAGTGCCATTCTTAACGGGATGGCTTTTCATTAGTGTAAAGAGCTTTTGGAATAAGAGCTGGGCAAGACCGGTGCCAGCCGCCGCGGTAACACCGGCAGCTCAAGTGGTGGCCGTTTTTATTGGGCCTAAAGCGTTCGTAGCCGGCTTGATAAGTCTCTGGTGAAATCTCACGGCTTAACTGTGAGAATTGCTGGAGATACTATTAGGCTTGAGGCCGGGAGAGGTTAGCGGTACTCCCGGGGTAGGGGTGAAATCCTATAATCCCGGGAGGACCACCTGTGGCGAAGGCGCCTCACCAGAACGGCTTCGACAGTGAGGGACGAAAGCCGGGGGAGC…	406	CCCTATGGGGCGCAGCAGGCGCGAAACCTCCGCAATGTGAGAAATCGCGACGGGGGGATCCCAAGTGCCATTCTTAACGGGATGGCTTTTCATTAGTGTAAAGAGCTTTTGGAATAAGAGCTGGGCAAGACCGGTGCCAGCCGCCGCGGTAACACCGGCAGCTCAAGTGGTGGCCGTTTTTATTGGGCCTAAAGCGTTCGTAGCCGGCTTGATAAGTCTCTGGTGAAATCTCACGGCTTAACTGTGAGAATTGCTGGAGATACTATTAGGCTTGAGGCCGGGAGAGGTTAGCGGTACTCCCGGGGTAGGGGTGAAATCCTATAATCCCGGGAGGACCACCTGTGGCGAAGGCGCCTCACCAGAACGGCTTCGACAGTGAGGGACGAAAGCCGGGGGAGC…	1	0	0
Otu165	Archaea;Euryarchaeota;Methanomicrobia;Methanosarcinales;Methanosaetaceae;Methanosaeta;uncultured_Methanosarcinales_archaeon	CCCTATGGGGTGCAGCAGGCGCGAAAACTTTACAATGCTGGCAACAGCGATAAGGGAACCTCGAGTGCCAGGTTACAAATCTGGCTGTCGAGATGCCTAAAAAGCATTTCATAGCAAGGGCCGGGCATGACCGGTGCCAGCCGCCGCGGTAACACCGGCGGCACGAGTGGTAAACGTTATTATTCGGTGTAAAGGGTCTGTAGCCGGCCGGATAAGTCTCTTGAGAACTCTGGCAGCTTAACTGTCAGGCTTTCAGGAGATACGGTCTGGCTCGAGGCTGGGAGAAGTGAGAGGTACTTCAGCGGTAGAGGTAAAATCTTGTAATCCTTGAAGGACCAACAGTGGCGAAGGCGTCTCACCAGAACGGACCTGACGGCAAGGGACGAAAGCTAGGGGCAC…	406	CCCTATGGGGTGCAGCAGGCGCGAAAACTTTACAATGCTGGCAACAGCGATAAGGGAACCTCGAGTGCCAGGTTACAAATCTGGCTGTCGAGATGCCTAAAAAGCATTTCATAGCAAGGGCCGGGCATGACCGGTGCCAGCCGCCGCGGTAACACCGGCGGCACGAGTGGTAAACGTTATTATTCGGTGTAAAGGGTCTGTAGCCGGCCGGATAAGTCTCTTGAGAACTCTGGCAGCTTAACTGTCAGGCTTTCAGGAGATACGGTCTGGCTCGAGGCTGGGAGAAGTGAGAGGTACTTCAGCGGTAGAGGTAAAATCTTGTAATCCTTGAAGGACCAACAGTGGCGAAGGCGTCTCACCAGAACGGACCTGACGGCAAGGGACGAAAGCTAGGGGCAC…	0	1	0
Otu167	Archaea;Euryarchaeota;Methanomicrobia;Methanosarcinales;Methanosaetaceae;Methanosaeta;uncultured_Methanosarcinales_archaeon	CCCTACGGGGTGCAGTAGGCGCGAAAACCTTACAATGCTGGCAACAGCGATAAGGGAACCTCGAGTGCCAGGTTACAAATCTGGCTGTCGAGATGCCTAAAAAGCATTTCATAGCAAGGGCCGGGCAAGACCGGTGCCAGCCGCCGCGGTAACACCGGCGGCTCGAGTGGTAACCGGTATTATTGGGTCTAAAGGGTCTGTAGCCGGCCGGATAAGTCTCTTGAGAAATCTGGCAGCTGAACTGTCAGGCGTTCAGGAGATACTGTCTGGCTCGAGGCCAGTAGAGGTGAGAGGTACTTCAGGGGTAGAGGTGAAATCTTGTAGTCCTGGAAGGACCACCAATGGCGAAGGCGTCTCACCAGAACGGACCTGACGGCAAGTGACGAAAGCTAGGGGCAC…	406	CCCTACGGGGTGCAGTAGGCGCGAAAACCTTACAATGCTGGCAACAGCGATAAGGGAACCTCGAGTGCCAGGTTACAAATCTGGCTGTCGAGATGCCTAAAAAGCATTTCATAGCAAGGGCCGGGCAAGACCGGTGCCAGCCGCCGCGGTAACACCGGCGGCTCGAGTGGTAACCGGTATTATTGGGTCTAAAGGGTCTGTAGCCGGCCGGATAAGTCTCTTGAGAAATCTGGCAGCTGAACTGTCAGGCGTTCAGGAGATACTGTCTGGCTCGAGGCCAGTAGAGGTGAGAGGTACTTCAGGGGTAGAGGTGAAATCTTGTAGTCCTGGAAGGACCACCAATGGCGAAGGCGTCTCACCAGAACGGACCTGACGGCAAGTGACGAAAGCTAGGGGCAC…	1	0	0
Otu168	Archaea;Euryarchaeota;Methanobacteria;Methanobacteriales;Methanobacteriaceae;Methanobacterium;uncultured_Methanobacteriales_archaeon	CTAAAGCGTTCGTAGCCGGTTTGGTAAGTCTCTGGTGAAATCCTACAGCTTAACTGTGGGAATTGCTGGAGATACTATCAGACTTGAGGTCGGGAGAGGTTAGAGGAACTCCCAGGGTAGGGGTGAAATCCTATAATCCTGGGAGGACCACCTGTGGCGAAGGCGTCTAACTGGAACGAACCTGACGGTGAGTAACGAAAGCCAGGGGCGCGAACCGG	406	CCCTATGGGGTGCAGCAGGCGCGAAACCTCCGCAATGTGAGAAATCGCGACGGGGGGATCCCAAGTGCTATTCTTAACGGGATGGCTTTTCTTAAGTGTAAAAAGCTTTTGGAATAAGAGCTGGGCAAGACCGGTGCCAGCCGCCGCGGTAACACCGGCAGCTCTAGTGGTAACAATTTTTATTGGGCCTAAAGCGTTCGTAGCCGGTTTGATAAGTCTCTGGTGAAATCCTACAGCTTAACTGTGGGAATTGCTGGAGATACTATCAGACTTGAGGTCGGGAGAGGTTAGAGGAACTCCCAGGGTAGGGGTGAAATCCTATAATCCTGGGAGGACCACCTGTGGCGAAGGCGTCTAACTGGAACGAACCTGACGGTGAGTAACGAAAGCCAGGGGCGC…	4	0	0
Otu169	Archaea;Euryarchaeota;Methanobacteria;Methanobacteriales;Methanobacteriaceae;Methanobrevibacter;uncultured_archaeon	CCCTATGGGGTGCAGCAGGCGCGAAACCTCCGCAATGTGAGCAATCGCGACGGGGGGATCCCAAGTGCCATTCTTAACGGGATGGCTTTTCTTAAGTGTAAAGAGCTTTTGGAATAAGAGCTGGGCAAGACCGGTGCCAGCCGCCGCGGTAACACCGGCAGCTCTAGTGGTAGCTGTTTTTATTGGGCCTAAAGCGTTCGTAGCCGGTTTGATAAGTCTCTGGTGAAATCCTACAGCTTAAATGTGGGAATTGCTGGAGATACTATCAGACTTGAGGTCGGGAGAGGTTAGAGGAACTCCCAGGGTAGGGGTGAAATCCTATAATCCTGGGAGGATCGCCTGTTGCGAAGGCGTCTAACTGGAACGGTTCTGACGGTGAGGGACGAAAGTTAGGGGCAC…	406	CCCTATGGGGTGCAGCAGGCGCGAAACCTCCGCAATGTGAGCAATCGCGACGGGGGGATCCCAAGTGCCATTCTTAACGGGATGGCTTTTCTTAAGTGTAAAGAGCTTTTGGAATAAGAGCTGGGCAAGACCGGTGCCAGCCGCCGCGGTAACACCGGCAGCTCTAGTGGTAGCTGTTTTTATTGGGCCTAAAGCGTTCGTAGCCGGTTTGATAAGTCTCTGGTGAAATCCTACAGCTTAAATGTGGGAATTGCTGGAGATACTATCAGACTTGAGGTCGGGAGAGGTTAGAGGAACTCCCAGGGTAGGGGTGAAATCCTATAATCCTGGGAGGATCGCCTGTTGCGAAGGCGTCTAACTGGAACGGTTCTGACGGTGAGGGACGAAAGTTAGGGGCAC…	1	0	0
Otu171	Archaea;Euryarchaeota;Methanococci;Methanococcales;Methanococcaceae;Methanococcus;Methanococcus_aeolicus_Nankai-3	CCCTATGGGGTGCACCAGGTTCGAGTTCTCCACACTGCATGAAAATGCGATGGGGGAATCCCACGTGCTTATGTCTAACATAGGCTTTTGCCAAGACCAGAAGCCTTGGCGAATAAGGGGTGGGCAAGACCGGTGCCAGCCGCCGCGGTAACACCGGCGCCCCGAGTGGCACTCGCGATTATTGGGCCTAAAGCGTCCGTAGCCGGATTGGTAAATCCTCTGTGAAATCGTACTGCTCAACGGTACGGCGTGCAGGGGACACTGCTAGTCTAGGGACCGGGAGGGGTCAGAGGTATGCCGTGGGGACCGGTAAAATGGGATAATCCACGGTAGACCACCAATGGCGAAGGCATCTGACCAGAACGGATCCGACGGTGAGGGACGAAAGCCAGGGGAGCG…	405	CCCTATGGGGTGCACCAGGTTCGAGTTCTCCACACTGCATGAAAATGCGATGGGGGAATCCCACGTGCTTATGTCTAACATAGGCTTTTGCCAAGACCAGAAGCCTTGGCGAATAAGGGGTGGGCAAGACCGGTGCCAGCCGCCGCGGTAACACCGGCGCCCCGAGTGGCACTCGCGATTATTGGGCCTAAAGCGTCCGTAGCCGGATTGGTAAATCCTCTGTGAAATCGTACTGCTCAACGGTACGGCGTGCAGGGGACACTGCTAGTCTAGGGACCGGGAGGGGTCAGAGGTATGCCGTGGGGACCGGTAAAATGGGATAATCCACGGTAGACCACCAATGGCGAAGGCATCTGACCAGAACGGATCCGACGGTGAGGGACGAAAGCCAGGGGAGCG…	1	0	0
Otu172	Archaea;Euryarchaeota;Methanomicrobia;Methanosarcinales;Methanosaetaceae;Methanosaeta;uncultured_Methanosarcinales_archaeon	ACTTTACAATGCTGGCAACAGCGATAAGGGAACCCCGAGTGCCAGGTTACAAATCTGGCTGTCGAGATGCCTAAAAAGCATTTCATAGCAAGGGCCGGGCAAGACCGGTGCCAGCCGCCGCGGTAACACCGGCGGCTCGAGTGGTAACCGTTATTATTGGGTCTAAAGGGTCTGTAGCCCGCCGGATAAGTCTCTGGAGAAATCTGGCAGCTTAACTGTCAGGCT	225	ACTTTACAATGCTGGCAACAGCGATAAGGGAACCCCGAGTGCCAGGTTACAAATCTGGCTGTCGAGATGCCTAAAAAGCATTTCATAGCAAGGGCCGGGCAAGACCGGTGCCAGCCGCCGCGGTAACACCGGCGGCTCGAGTGGTAACCGTTATTATTGGGTCTAAAGGGTCTGTAGCCCGCCGGATAAGTCTCTGGAGAAATCTGGCAGCTTAACTGTCAGGCT	0	1	1
Otu173	Archaea;Euryarchaeota;Methanomicrobia;Methanosarcinales;Methanosaetaceae;Methanosaeta;uncultured_Methanosarcinales_archaeon	CCCTATGGGGTGCACCAGGCGCGAAAACTTTACAATGCTGGCAACAGCGAAAGGGAACCCCGAGTGCCAGGGTACAAATCTTGCTGTCGAAATGCCTAAAAAACATTTCATAGCCAAGGCCGGGCCAGACCCGTTCCAGGCGGCGCGGTAACACCGGCCGCTCGAGTGGTAACCGGTAATATTGGGTCTAAAAGGTCTGTAGCCGGCCGGATAAGTCTCTTGAGAAATCTGGCAGCTTAACTGTCAGGCTTTCAGGAGATACTGTCTGGCTCGAGGCCGGGAGAGGTGAGAGGTACTTCAGGGGTAGGGGTGAAATCTTGTAATCCTTGAAGGACCACCAGTGGCGAAGGCGTCTCACCAGAACGGACCTGACGGCAAGGGACGAAAGCTAGGGGCACG…	405	CCCTATGGGGTGCACCAGGCGCGAAAACTTTACAATGCTGGCAACAGCGAAAGGGAACCCCGAGTGCCAGGGTACAAATCTTGCTGTCGAAATGCCTAAAAAACATTTCATAGCCAAGGCCGGGCCAGACCCGTTCCAGGCGGCGCGGTAACACCGGCCGCTCGAGTGGTAACCGGTAATATTGGGTCTAAAAGGTCTGTAGCCGGCCGGATAAGTCTCTTGAGAAATCTGGCAGCTTAACTGTCAGGCTTTCAGGAGATACTGTCTGGCTCGAGGCCGGGAGAGGTGAGAGGTACTTCAGGGGTAGGGGTGAAATCTTGTAATCCTTGAAGGACCACCAGTGGCGAAGGCGTCTCACCAGAACGGACCTGACGGCAAGGGACGAAAGCTAGGGGCACG…	0	1	0
Otu174	Archaea;Euryarchaeota;Thermoplasmata;Thermoplasmatales;Thermoplasmatales_Incertae_Sedis;Methanomassiliicoccus;uncultured_euryarchaeote	CCCTATGGGGTGCAGCAGTCGCGAAAACTTCGCAATGGGGACAACCCCGACGAGGGAATTCCAAGTGCCAGCACTTTGTGTTGGCTGTTCTCCTGTCTAAAAAACAGGAGGAGTAAGGGGCGGGTAAGACGGGTGCCAGCCGCCGCGGTAATACCCGCGCCCCTAGTGGTGGTCGATATTATTGAGCCTAAAACGTCCGTAGCCGGTCTTTTAAATCTTTGGGCAAATCGGGCAGCTTAACTGTCCGACTTCCGGGGAGACTGGAAGACTTGGGACCGGGAGAGGTCAGAGGTACTTCTGGGGTAGGGGTAAAATCCTGTAATCCTGGAAGGACCACCGGTGGCGAAGGCGTCTGACTAGAACGGCTTCGACAGTGAGGGACGAAAGCTGGGGGAGCAA…	404	CCCTATGGGGTGCAGCAGTCGCGAAAACTTCGCAATGGGGACAACCCCGACGAGGGAATTCCAAGTGCCAGCACTTTGTGTTGGCTGTTCTCCTGTCTAAAAAACAGGAGGAGTAAGGGGCGGGTAAGACGGGTGCCAGCCGCCGCGGTAATACCCGCGCCCCTAGTGGTGGTCGATATTATTGAGCCTAAAACGTCCGTAGCCGGTCTTTTAAATCTTTGGGCAAATCGGGCAGCTTAACTGTCCGACTTCCGGGGAGACTGGAAGACTTGGGACCGGGAGAGGTCAGAGGTACTTCTGGGGTAGGGGTAAAATCCTGTAATCCTGGAAGGACCACCGGTGGCGAAGGCGTCTGACTAGAACGGCTTCGACAGTGAGGGACGAAAGCTGGGGGAGCAA…	1	0	0
Otu177	Archaea;Euryarchaeota;Methanomicrobia;Methanosarcinales;Methanosaetaceae;Methanosaeta;uncultured_Methanosarcinales_archaeon	CTATGGGGTGAAGCAGGCGCGAAAACTTTACAATGCTGGCAACAGCGATAAGGGAACCTCGAGTGTCAGGTTACAAATCTGGCTGTCGAGATGCCTAAAAAGCATTTCATAGCAAGGTCCGGGCAAGACCGGTGCCAGCCGCCGCGGTAACAACTGCGGCTCGAGTGGTAACCGTGATTATTGGGTCTAAAGGGTCTGTAGCCGGCCGGATAAGTCTCTTGAGAAATCTGGTAGCTTAACTGTCAGGCTTTCAGGGGATACTGTCTGGCTCGAGGACGGGGGAGGTGAGAGGTACTTCAGGGGTAGGGGTGAAATCTTGTAATCCTTGAAGGACAACCAGTGGCGAAGGCGTCTCACCAGAACGGACCTGACGGCAAGGGACGAAGGCTAGGGGCACGA…	404	CTATGGGGTGAAGCAGGCGCGAAAACTTTACAATGCTGGCAACAGCGATAAGGGAACCTCGAGTGTCAGGTTACAAATCTGGCTGTCGAGATGCCTAAAAAGCATTTCATAGCAAGGTCCGGGCAAGACCGGTGCCAGCCGCCGCGGTAACAACTGCGGCTCGAGTGGTAACCGTGATTATTGGGTCTAAAGGGTCTGTAGCCGGCCGGATAAGTCTCTTGAGAAATCTGGTAGCTTAACTGTCAGGCTTTCAGGGGATACTGTCTGGCTCGAGGACGGGGGAGGTGAGAGGTACTTCAGGGGTAGGGGTGAAATCTTGTAATCCTTGAAGGACAACCAGTGGCGAAGGCGTCTCACCAGAACGGACCTGACGGCAAGGGACGAAGGCTAGGGGCACGA…	1	0	0
Otu180	Archaea;Crenarchaeota;Thermoprotei;Fervidicoccales;Fervidicoccaceae;unclassified_Fervidicoccaceae;uncultured_archaeon	ATACTTTGCAATACACGCAAGTGTGACAGGGCTATCCCGAGTGCCATCCGCTGAGGAAGGCTTTTACCCAGTCTAGAAAGCTGGGAGAATAAGGAGAGGGCAAGTCTGGTGTCAGCCGCCGCGGTAATACCAGCTCTCCGAGTGGTGTGGATGTTTATTGGGCCTAAAGCATCCGTAGCTGGTTAAGTCAGTCCCTTGTTAAATCCACCGAATTAATCGTTGGATTGCGGGGGATACTGCTTGGCTAGGGGACGAGAGAGGCAGACGGTATTTTCGGGGTAGGGGTGAAATCCTATAATCCCGGGAAGACCACCAGTGGCGAAGGCTGTCTGCTAGAACGCGCCCGACGGTGAGGGATGAAAGCTGGGGGAGCGAACCGG	404	CCCTATGGGGTGCAGCAGTCGCGAAACCTTTGCAATACACGAAAGTGTGACAGGGCTATCCCGAGTGCCATCCGCTGAGGAAGGCTTTTACCCAGTCTAGATAGCTGGGGGAATAAGGAGAGGGCAAGTCTGGTGTCAGCCGCCGCGGTAATACCAGCTCTCCGAGTGGTGTGGATGTTTATTGGGCCTAAAGCATCCGTAGCTGGCTAGGTCAGTCCCTTGTCAAATCCACCGAATTAATCGTTGGATCGCGGGGGATACTGCTTGGCTAGGGGACGAGAGAGGCAGACGGTATTTTCGGGGTAGGGGTGAAATCCTATAATCCCGGGAAGACCACCAGTGGCGAAGGCTGTCTGCTAGAACGCGCCCGACGGTGAGGGATGAAAGCTGGGGGAGCGA…	4	19	2
Otu182	Archaea;Crenarchaeota;Thermoprotei;Fervidicoccales;Fervidicoccaceae;unclassified_Fervidicoccaceae;uncultured_archaeon	CCCTATGGGGTGCAGTAGTCGCGAAACCTTTGCAATACACGAAAGTGTGACAGGGTCATCCCGAGTGCCGACCGCTGAGGTTGGCTCTTACCCAGTCTAGAAAGCTGGGGGAATAAGGAGAGGGCAAGTCTGGTGTCAGCCGCCGCGGTAATACCAGCTCTCCGAGTGGTGTGGACGTTTATTGGGCCTAAAGCATCCGTAGCTGGCTGAACAAGTCCCCTGTTAAACCCACCGATTTAATCGTTGGTCTGCGGGGGATACTGCTCGGCTAGGGGACGAGAGAGGCAGACGGTATTCCCGGGGTAGGGGTGAAATCCTATAATCCCGAGAAGACCACCAGTGGCGAAGGCTGTCTGCTAGAACGCGCCCGACGGTGAGGGATGAAAGCTGGGGGAGCGA…	404	CCCTATGGGGTGCAGTAGTCGCGAAACCTTTGCAATACACGAAAGTGTGACAGGGTCATCCCGAGTGCCGACCGCTGAGGTTGGCTCTTACCCAGTCTAGAAAGCTGGGGGAATAAGGAGAGGGCAAGTCTGGTGTCAGCCGCCGCGGTAATACCAGCTCTCCGAGTGGTGTGGACGTTTATTGGGCCTAAAGCATCCGTAGCTGGCTGAACAAGTCCCCTGTTAAACCCACCGATTTAATCGTTGGTCTGCGGGGGATACTGCTCGGCTAGGGGACGAGAGAGGCAGACGGTATTCCCGGGGTAGGGGTGAAATCCTATAATCCCGAGAAGACCACCAGTGGCGAAGGCTGTCTGCTAGAACGCGCCCGACGGTGAGGGATGAAAGCTGGGGGAGCGA…	0	2	0
Otu183	Archaea;Thaumarchaeota;Soil_Crenarchaeotic_Group(SCG);Unknown_Order;Unknown_Family;Candidatus_Nitrososphaera;Nitrososphaera_viennensis_EN76	CCTCTGCAATAGGCGAAAGCCTGACAGGGTTACTCTGAGTGATTTTCGTTAAGAAAGTCTTTTGGCACCTCTAAAAATGGTGCAGAATAAGGGGTGGGTAAGTCTGGTGTCAGCCGCCGCGGTAATACCAGCACCCCGAGTGGTCGGGACGATTATTGGGCCTAAAGCATCCGTAGCCGGTTCTGCAAGTCCCCCGTTAAATCCAACTGCTCAACAGGTGGGCTGCGGAGGATACTACAGAGCTAGGAGGCAGGAGAGGCAAGCGGTACTCAGTGGGTAGGGGTAAAATCCGTTGATCCATTGAAGACCACCAGTGGCGAAGGCGGCTTGCCAGAATGCGCTCGACGGTGAGGGATGAAAGCTGGGGGAGCAAACCGG	404	CCCTATGGGGTGCAGCAGGCGCGAAACCTCTGCAATAGGCGAAAGCCTGACAGGGTTACTCTGAGTGATTTTCGTTAAGAAAGTCTTTTGGCACCTCTAAAAATGGTGCAGAATAAGGGGTGGGCAAGTCTGGTGTCAGCCGCCGCGGTAATACCAGCACCCCGAGTGGTCGGGACGATTATTGGGCCTAAAGCATCCGTAGCCGGTTCTGCAAGTCCCCCGTTAAATCCAACTGCTCAACAGGTGGGCTGCGGAGGATACTACAGAGCTAGGAGGCAGGAGAGGCAAGCGGTACTCAGTGGGTAGGGGTAAAATCCGTTGATCCATTGAAGACCACCAGTGGCGAAGGCGGCTTGCCAGAATGCGCTCGACGGTGAGGGATGAAAGCTGGGGGAGCAA…	0	2	0
Otu186	unclassified	CCCTATGGGGTGCAGCAGTTAGGAATCTTCTGCAATGTACGAAAGTATGACAGATTGAGTCAGAGTGCTTTTCATATGAAAAGCTTTTGCCAAATGTAAAAAGTTTGGCGAATAAGGACTGGGTAAGACGGGTGCCAGCCGCCGCGGTAATACCCGCGGTCCAAGTCGCAGCCATCATTATTGGGTCTAAAACATCCGTAGCTTGCTTAGTAAGTTTCTCGTGAAATTCCATGTCTTAAATATGGAGCGGGCAAGAAGTACTGTTAAGCTAGAGACTGGAAGACGTAAGAAGTACGTTTGGAGTAGCGGTAAAATGTGTTAATCCCAGACGGACTAACAACAGCGAAGGCATCTTACGAGGACAGTTCTGACAGTAAGGGATGAAGGCTAGGGGCGCGA…	404	CCCTATGGGGTGCAGCAGTTAGGAATCTTCTGCAATGTACGAAAGTATGACAGATTGAGTCAGAGTGCTTTTCATATGAAAAGCTTTTGCCAAATGTAAAAAGTTTGGCGAATAAGGACTGGGTAAGACGGGTGCCAGCCGCCGCGGTAATACCCGCGGTCCAAGTCGCAGCCATCATTATTGGGTCTAAAACATCCGTAGCTTGCTTAGTAAGTTTCTCGTGAAATTCCATGTCTTAAATATGGAGCGGGCAAGAAGTACTGTTAAGCTAGAGACTGGAAGACGTAAGAAGTACGTTTGGAGTAGCGGTAAAATGTGTTAATCCCAGACGGACTAACAACAGCGAAGGCATCTTACGAGGACAGTTCTGACAGTAAGGGATGAAGGCTAGGGGCGCGA…	0	1	0
Otu187	Archaea;Euryarchaeota;Methanomicrobia;Methanomicrobiales;Methanospirillaceae;Methanospirillum;Methanospirillum_hungatei_JF-1	TCCCTATGGGGTGCAGCAGGCGCGAAAACTTTACCATGCGGGCAACCGTGATAAGGAAACCCCGAGTGCCAGCACAGGCTGGCTGTCCGCCAGTGTAAATAACTGGTGAAGAAAGGGCCGGGCAAGACCGGTGCCAGCCGCCGCGGTAATACCGGCGGCTCGAGTGGTGGCCACTATTACTGGGCTGAAAGGGTCCGTAGGTTGATGTACAAGTCTCTTGAGAAATCCGCCGGCTTAACCGGTGGGCGATCAGGGGAAACTGTATTGCTAGGGACCGGAAGAGGTGAGAGGTCCTGCCGGGGTAGGGGTGAACTCCTGTAATCCCGGTGGGACCACCTATGGCGAAGGCATCTCACCAGAACGGGTCCGACAGTGAGGGACGAAAGCTGGGGGAGCAAA…	403	TCCCTATGGGGTGCAGCAGGCGCGAAAACTTTACCATGCGGGCAACCGTGATAAGGAAACCCCGAGTGCCAGCACAGGCTGGCTGTCCGCCAGTGTAAATAACTGGTGAAGAAAGGGCCGGGCAAGACCGGTGCCAGCCGCCGCGGTAATACCGGCGGCTCGAGTGGTGGCCACTATTACTGGGCTGAAAGGGTCCGTAGGTTGATGTACAAGTCTCTTGAGAAATCCGCCGGCTTAACCGGTGGGCGATCAGGGGAAACTGTATTGCTAGGGACCGGAAGAGGTGAGAGGTCCTGCCGGGGTAGGGGTGAACTCCTGTAATCCCGGTGGGACCACCTATGGCGAAGGCATCTCACCAGAACGGGTCCGACAGTGAGGGACGAAAGCTGGGGGAGCAAA…	0	1	0
Otu188	Archaea;Euryarchaeota;Methanomicrobia;Methanosarcinales;Methanosarcinaceae;Methanosarcina;uncultured_euryarchaeote	TATGGGGTGCACCAGGCGCGAAAACTTTACAATGCGGGAAACCGTGATAAGGGGACACCGAGTGCCAGCATCATATGTTGGCTGCCCAGATGTGTAAAATACATCTGTTAGCAAGGGCCGGGCAAGACCGGTGCCAGCCGCCGCGGTAACACCGGCGGCCCGAGTGGTGATCGTGATCATTGGGTCTAAAGGGTCCGTAGCCGGTTTGGTCAGTCCTCCGGGAAATCTGACGGCTCAACCGTTAGGCTTGCGGTGGATACTGCCATACGTGGAACAGCGAGAGATAAGAAGTACTACAGATGTAGTAGTAAAATCTTGTCATCCCTATGAGTCCACCTGTAGCGAAGGCGTCTAACCCGAACGGGATCGACGGTGAAGGACGAAAGCTGGGTGCACGAA…	403	TATGGGGTGCACCAGGCGCGAAAACTTTACAATGCGGGAAACCGTGATAAGGGGACACCGAGTGCCAGCATCATATGTTGGCTGCCCAGATGTGTAAAATACATCTGTTAGCAAGGGCCGGGCAAGACCGGTGCCAGCCGCCGCGGTAACACCGGCGGCCCGAGTGGTGATCGTGATCATTGGGTCTAAAGGGTCCGTAGCCGGTTTGGTCAGTCCTCCGGGAAATCTGACGGCTCAACCGTTAGGCTTGCGGTGGATACTGCCATACGTGGAACAGCGAGAGATAAGAAGTACTACAGATGTAGTAGTAAAATCTTGTCATCCCTATGAGTCCACCTGTAGCGAAGGCGTCTAACCCGAACGGGATCGACGGTGAAGGACGAAAGCTGGGTGCACGAA…	1	1	0
Otu189	Archaea;Euryarchaeota;Methanomicrobia;Methanosarcinales;Methanosaetaceae;Methanosaeta;uncultured_Methanosarcinales_archaeon	CCCTATGGGGTGCAGCAGGCGCGAAAACTTTACAATGCTGGCAACAGCGATAAGGGAACCTCGAGTGCCAGGTTACAAATCTGGCTGTCGAGATGCCTAAAAAGCATTTCATAGCAAGGGCCGGGCAAGACCGGTGCCAGCCGCCGCGGTAACAACGGCGGCTCGAGTGGTAACCGTTATATATGGGGCTAAAGGGTCTGTAGCCGGCCGGATAAGTCTCTTGAGAACTCTGGCAGCTTAACTGTCAGGCTTTCAGGCGATACTGTCTAGATCGAGGCCGGGAGAGGTGCGAGGTACTTCAGGGGTAGGTGTGAAATCTTGTAATCCATGAATGACCACCAGTGGCGAAGGCGTCTCACCAGAACGGACCTGACGGCAAGGGACGAAAGCTAGGGGCAC…	403	CCCTATGGGGTGCAGCAGGCGCGAAAACTTTACAATGCTGGCAACAGCGATAAGGGAACCTCGAGTGCCAGGTTACAAATCTGGCTGTCGAGATGCCTAAAAAGCATTTCATAGCAAGGGCCGGGCAAGACCGGTGCCAGCCGCCGCGGTAACAACGGCGGCTCGAGTGGTAACCGTTATATATGGGGCTAAAGGGTCTGTAGCCGGCCGGATAAGTCTCTTGAGAACTCTGGCAGCTTAACTGTCAGGCTTTCAGGCGATACTGTCTAGATCGAGGCCGGGAGAGGTGCGAGGTACTTCAGGGGTAGGTGTGAAATCTTGTAATCCATGAATGACCACCAGTGGCGAAGGCGTCTCACCAGAACGGACCTGACGGCAAGGGACGAAAGCTAGGGGCAC…	0	1	0
Otu190	Archaea;Euryarchaeota;Methanomicrobia;Methanosarcinales;Methanosarcinaceae;Methanosarcina;uncultured_euryarchaeote	CCCTATGGGGTGCACCAGGCTCGAAAACTTTACAATGCGGGAAACCGTGATAAGGGGACACCGAGTGCCAGCATCATATGTTGGCTGTCCAGATGTGTAAAATACATCTGTTAGCAAGGGCCGGGCAAGACCGGTGCCAGCCGCCGCGGTAACACCGGCGGCCCGAGTGGTGATCGTGATTATTGGGTCTAAAGGGTCCGTAGCCGGTTTGTTCAGTCCTCCGGGAAATCTGACGGCTAAACGGTTAGGCGTTCGGGGGATACTGCCAGTGTTGGAAACGGGAGAGGTAAAAGGTACTGCAGGTGTAGGAGTAAAATCTAATAAACCCTGTTAGACGACCTGTGGCGAAGGCGTCTTACCAGAACGGGTTCAACGGTGGGTGACGAAAGCTAGGGGCAC…	403	CCCTATGGGGTGCACCAGGCTCGAAAACTTTACAATGCGGGAAACCGTGATAAGGGGACACCGAGTGCCAGCATCATATGTTGGCTGTCCAGATGTGTAAAATACATCTGTTAGCAAGGGCCGGGCAAGACCGGTGCCAGCCGCCGCGGTAACACCGGCGGCCCGAGTGGTGATCGTGATTATTGGGTCTAAAGGGTCCGTAGCCGGTTTGTTCAGTCCTCCGGGAAATCTGACGGCTAAACGGTTAGGCGTTCGGGGGATACTGCCAGTGTTGGAAACGGGAGAGGTAAAAGGTACTGCAGGTGTAGGAGTAAAATCTAATAAACCCTGTTAGACGACCTGTGGCGAAGGCGTCTTACCAGAACGGGTTCAACGGTGGGTGACGAAAGCTAGGGGCAC…	0	1	0
Otu191	Bacteria;Planctomycetes;Planctomycetacia;Planctomycetales;Planctomycetaceae;Gemmata;Gemmata_sp._Br1-2	CTTCGGCAATGGGGGCAACCCTGACCGAGCGACGCCGCGTGTGCGATGAAGGCCTTCGGGTTGTAAAGCACTGTCGAGGGGGAGAAAATCGAAAGATTGATCTATCCCTGGAGGAAGCACGGGCTAAGTTCGTGCCAGCAGCCGCGGTAAGACGAACCGTGCGAACGTTGTTCGGAATCACTGGGCTTAAAGGGCGCGTAGGCGGGCTGCCAAGTCTGGGGTGAAATCCTCCGGCTCAACCGGAGAACGGCCTCGGATACTGGCGGTCTCGAGGGAGGTAGGGGCGTGCGGAACTAAGGGTGGAGCGGTGAAATGCGTTGATATCCTTAGGAACTCCGGTGGCGAAGGCGGCACGCTGGACCTTTTCTGACGCTGAGGCGCGAAAGCCAGGGGAGCAAA…	403	CTTCGGCAATGGGGGCAACCCTGACCGAGCGACGCCGCGTGTGCGATGAAGGCCTTCGGGTTGTAAAGCACTGTCGAGGGGGAGAAAATCGAAAGATTGATCTATCCCTGGAGGAAGCACGGGCTAAGTTCGTGCCAGCAGCCGCGGTAAGACGAACCGTGCGAACGTTGTTCGGAATCACTGGGCTTAAAGGGCGCGTAGGCGGGCTGCCAAGTCTGGGGTGAAATCCTCCGGCTCAACCGGAGAACGGCCTCGGATACTGGCGGTCTCGAGGGAGGTAGGGGCGTGCGGAACTAAGGGTGGAGCGGTGAAATGCGTTGATATCCTTAGGAACTCCGGTGGCGAAGGCGGCACGCTGGACCTTTTCTGACGCTGAGGCGCGAAAGCCAGGGGAGCAAA…	0	0	1
Otu192	Archaea;Euryarchaeota;Methanomicrobia;Methanosarcinales;Methanosaetaceae;Methanosaeta;uncultured_Methanosarcinales_archaeon	TATGGGGTGCATCAGGCGCGAAACCCTTAGATGGCGGGCAGTCGCGATGAAGGAAACGCGTGTGCCAGGTTATATACCTGGCTGGCATCCCGCCGGGAAAGCGTTGCAAGGCAAGGGCCAGGCACGACCGTAGCAAGCGCCCCAGGGGAGAACAACGGCATGACTGGTATACGGGGTTCTGTGGGCTAAAGGGTCTGTAGCCGGCCGGATAAGTCTCTTGAGAAATCTGGCAGCTTAACTGTCAGGCTTTCAGGAGATACTGTCTGGCTCGAGGCCGGGAGAGGTGAGAGGTACTTCAGGGGTAGGGGTGAAATCTTGTAATCCTTGAAGGACCACCAGTGGCGAAGGCGTCTCACCAGAACGGACCTGACGGCAAGGGACGAAAGCTAGGGGCACGAA…	403	TATGGGGTGCATCAGGCGCGAAACCCTTAGATGGCGGGCAGTCGCGATGAAGGAAACGCGTGTGCCAGGTTATATACCTGGCTGGCATCCCGCCGGGAAAGCGTTGCAAGGCAAGGGCCAGGCACGACCGTAGCAAGCGCCCCAGGGGAGAACAACGGCATGACTGGTATACGGGGTTCTGTGGGCTAAAGGGTCTGTAGCCGGCCGGATAAGTCTCTTGAGAAATCTGGCAGCTTAACTGTCAGGCTTTCAGGAGATACTGTCTGGCTCGAGGCCGGGAGAGGTGAGAGGTACTTCAGGGGTAGGGGTGAAATCTTGTAATCCTTGAAGGACCACCAGTGGCGAAGGCGTCTCACCAGAACGGACCTGACGGCAAGGGACGAAAGCTAGGGGCACGAA…	1	0	0
Otu193	Archaea;Euryarchaeota;Methanomicrobia;Methanomicrobiales;Methanospirillaceae;Methanospirillum;uncultured_Methanomicrobiales_archaeon	ACTTTACAATGCGGGCAACCGTGATAAGGAAACCCCGAGTGCCAGCATAGGTTGGCTGTCCGCCAGTGTAAAAAACTGGTGAAGAAAGGGCCGGGCAAGACCGGTGCCAGCCGCCGCGGTAATACCGGCGGCTCGAGTGGTGGCCACTATTACTGGGCTTAAAGCGCTCGTAGCTGGGTTGTTAAGTCTCTTGGGAAATCTATCGGCTTAACCGATAGGCGTCCAAGGGATACTGGCAATCTAGGGACCGGGAGAGGTGAGGGGTACTGCAGGGGTAGGAGTGAAATCCTGTAATCCTTGGGGGACCACCTGTGGCGTAGGCGCCTCACCAGAACGGCTCCGACAGTGAGGGACGAAAGCTGGGGGAGCAAACCGG	402	CCCTATGGGGTGCAGCAGGCGCGAAAACTTTACAATGCGGGCAACCGTGATAAGGAAACCCCGAGTGCCACCACAGGGTGGCTGTCCACCAGTGTAAAAAACTGGTGAAGAAAGGGCCGGGCAAGACCGGTGCCAGCCGCCGCGGTAATACCGGCGGCTCGAGTGGTGGCCACTATTACTGGGCTTAAAGCGTTCGTAGCTGGGTTGTTAAGTCTCTTGGGAAATCTATCGGCTTAACCGATAGGCGTCCAAGGGATACTGGCAATCTAGGGACCGGGAGAGGCGAGGGGTACTTCAGGGGTAGGAGTGAAATCCTGTAATCCTTGGGGGACCACCTGTGGCGTAGGCGCCTCACCAGAACGGCTCCGACAGTGAGGGACGAAAGCTGGGGGAGCAAAC…	2	3	7
Otu194	Bacteria;Planctomycetes;Planctomycetacia;Planctomycetales;Planctomycetaceae;Gemmata;uncultured_bacterium	CTTCGGCAATGGGCGAAAGCCTGACCGAGCGACGCCGCGTGCGGGATGAAGGCCTTCGGGTTGTAAACCGCTTTGGTCCGAAAGAAAGGGCAACTTGATCGATCGGAGAAACAAGGACGGGCTAAGTTCGTGCCAGCAGCCGCGGTAAGACGAACCGTCCAAACGTTATTCGGAATCACTGGGCTTAAAGGGCGCGTAGGCGGCCGAGCGGGTCACGGGTGAAATCCCCCAGCTTAACTGGGGAACTGCCCTTGATACCACTGCGGCTCGAGGAAGGAAGGGGTCATGGGAACTGTCGGTGGAGCGGTGAAATGCGTTGATATCGACAGGAACGCCTGTGGCGAAAGCGCATGACTGGTCCTTTTCTGACGCTGAGGCGCGAAAGCCAGGGGAGCAAAC…	402	CTTCGGCAATGGGCGAAAGCCTGACCGAGCGACGCCGCGTGCGGGATGAAGGCCTTCGGGTTGTAAACCGCTTTGGTCCGAAAGAAAGGGCAACTTGATCGATCGGAGAAACAAGGACGGGCTAAGTTCGTGCCAGCAGCCGCGGTAAGACGAACCGTCCAAACGTTATTCGGAATCACTGGGCTTAAAGGGCGCGTAGGCGGCCGAGCGGGTCACGGGTGAAATCCCCCAGCTTAACTGGGGAACTGCCCTTGATACCACTGCGGCTCGAGGAAGGAAGGGGTCATGGGAACTGTCGGTGGAGCGGTGAAATGCGTTGATATCGACAGGAACGCCTGTGGCGAAAGCGCATGACTGGTCCTTTTCTGACGCTGAGGCGCGAAAGCCAGGGGAGCAAAC…	0	0	1
Otu195	Archaea;Thaumarchaeota;Thaumarchaeota_Incertae_Sedis;Unknown_Order;Unknown_Family;Candidatus_Nitrosocaldus;uncultured_archaeon	GCTGGGGGAATAAGGAGAGGGCAAGTCTGGTGTCAGCCGCCGCGGTAATACCAGCTCTCCGAGTGGTGTGGACGTTTATTGGGCCTAAAGCATCCGTAGCTGGCTGAACAAGTCCCCTGTTAAACCCACCGATTTAATCGTTGGCTTGCGGGGGAAACTGCTCGGCTAGGGGACGAGAGAGGCAAGCGGTATTCTCGGGGTAGGGGTGAAATCCTATAATCCCGAGAAGACCACCAGTGGCGAAGGCTGCTTGCTAGAACGCGCCCGACGGTGAGGGATGAAAGCTGGGGGAGCGAACCGG	402	CTATGGGGTGCAGCAGTCGCGAAACCTTTGCAATAAGCGAAAGCTTGACAGGGCTATCCCGCGCGCCATCTGCAGAGGTAGGCTTTTACCCAGTCTAGATAGCTGGGGGAATAAGGAGAGGGCAAGTCTGGTGTCAGCCGCCGCGGGAATACCAGCGCTCCGAGTGGTGTGGACGGTTATTGGGCCTAAAGCATCCGTTGCTGGCTGAACAAGTCCCCTGTTACACCCACCGATTTAATCGTTGGCTTGCGGGGGAAACTGCTCGGCGAGGGGACGAGAGAGGCAAGCGGTATTCTCGGGGTAGGGGTGAAATCCTATAATCCCGAGAAGACCACCAGGGGCGAAGGCTGCTTGCTAGAACGCGCCCGACGGTGAGGGATGAAAGCTGGGGGAGCGAAC…	0	2	1
Otu199	Bacteria;Planctomycetes;Planctomycetacia;Planctomycetales;Planctomycetaceae;Gemmata;uncultured_bacterium	CTTCGGCAATGAGCGCAAGCTTGACCGAGCGACGCCGCGTGCGGGATGAAGGCCTTCGGGTTGTAAACCGCTTTGGTCCGAGAGAAAGGGCAACTTGATCGATCGGAGAAACAAGGACGGGCTAAGTTCGTGCCAGCAGCCGCGGTAAGACGAACCGTCCAAACGTTATTCGGAATCACTGGGCTTAAAGGGCGCGTAGGCGGCCGAGCGGGTCGCGGGTGAAATCCCCCAGCTTAACTGGGGAACTGCCCTCGATACCACTGCGGCTCGAGGAAGGAAGGGGCAATCGGAACTGTCGGTGGAGCGGTGAAATGCGTTGATATCGACAGGAACGCCGGTGGCGAAAGCGGATTGCTGGTCCTTTTCTGACGCTGAGGCGCGAAAGCCAGGGGAGCAAAC…	402	CTTCGGCAATGAGCGCAAGCTTGACCGAGCGACGCCGCGTGCGGGATGAAGGCCTTCGGGTTGTAAACCGCTTTGGTCCGAGAGAAAGGGCAACTTGATCGATCGGAGAAACAAGGACGGGCTAAGTTCGTGCCAGCAGCCGCGGTAAGACGAACCGTCCAAACGTTATTCGGAATCACTGGGCTTAAAGGGCGCGTAGGCGGCCGAGCGGGTCGCGGGTGAAATCCCCCAGCTTAACTGGGGAACTGCCCTCGATACCACTGCGGCTCGAGGAAGGAAGGGGCAATCGGAACTGTCGGTGGAGCGGTGAAATGCGTTGATATCGACAGGAACGCCGGTGGCGAAAGCGGATTGCTGGTCCTTTTCTGACGCTGAGGCGCGAAAGCCAGGGGAGCAAAC…	0	0	1
Otu200	Archaea;Euryarchaeota;Methanomicrobia;Methanomicrobiales;Methanoregulaceae;Methanolinea;uncultured_bacterium	ACTTTACAATGCGGGAAACCGTGATAAGGGAACCCCGAGTGCCCGTAGAATCGGGCTGTTGATCTGTGTAAAAAGCAGGTAAAGAAAGGGCCGGGCAAGACCGGTGCCAGCCGCCGCGGTAATACCGGCGGCTCGAGTGGTGGCCACTATTACTGGGCTTAAAGCGTTCGTAGCTGAGTTGTTAAGTCTCTTGGGAAATCCACCGGCTCAACCGATGGGCGACCAGGGGAAACTGGCATTCTAGGGACCGGGAGAGGTGAGAGGTACTCCAGGGGTAGGAGTGAAATCCTGTAATCCTTGGGGGACCACCGATGGCGAAGGCATCTCACCAGAACGGCTCCGACAGTGAGGAACGAAAGCTGGGGGAGCAAACCGG	402	CCCTATGGGGTGCAGCAGGCGCGAAAACTTTACAATGCGGGAAACCGTGATAAGGGAACCCCGAGTGCCCGTAGAATCGGGCTGTTGATCTGTGTAAAAAGCAGGTAAAGAAAGGGCCGGGCAAGACCGGTGCCAGCCGCCGCGGTAATACCGGCGGCTCGAGTGGTGGCCACTATTACTGGGCTTAAAGCGTTCGTAGCTGGGTTGTTAAGTCCCTTGGGAAATCCACCGGCTCAACCGATGGGCGACCAGGGGAAACTGGCATTCTAGGGACCGGGAGAGGTGAGAGGTACTCCAGGGGTAGGAGTGAAATCCTGTAATCCTTGGGGGACCACCGATGGCGAAGGCATCTCACCAGAACGGCTCCGACAGTGAGGAACGAAAGCTGGGGGAGCAAAC…	2	5	35
Otu201	Archaea;Euryarchaeota;Methanomicrobia;Methanosarcinales;Methanosaetaceae;Methanosaeta;uncultured_Methanosaeta_sp.	CCTTTACAATGCGGGCAACCGTGATAAGGAAACCCCGAATGCCCGTAAACGCGGGCTGTCCATCTGTATAACACGCAGGTGAAGAAAGGGCCGGGCAAGACCGGTGCCAGCCGCCGCGGTAACACCGGCGGCTCGAGTGGTAACCGTTATTATTGGGTCTAAAGGGTCTGTAGCCGGCCGGATAAGTCTCTTGAGAAATCTGGCAGCTTAACTGTCAGGCTTTCAGGAGATACTGTCTGGCTCGAGGCCGGGAGAGGTGAGAGGTACTTCAGGGGTAGGGGTGAAATCCTATAATCCCGGGAAGACCACCAGTGGCGAAGGCTGTCTGCTAGAACGCGCCCGACGGTGAGGGATGAAAGCTGGGGGAGCGAACCGG	402	CCCTATGGGGTGCAGCAGGCGCGAAACCTTTACAATGCGGGCAACCGTGATAAGGAAACCCCGAGTGCCCGTAAACGCGGGCTGTCCATCTGTATAACACGCAGGTGAAGAAAGGGCCGGGCAAGACCGGTGCCAGCCGCCGCGGTAACACCGGCGGCTCGAGCGGTAACCGTTATTATTGGGTCTAAAGGGTCTGTAGCCGGCCGGATAAGTCTCTTGAGAAATCTGGCAGCTTAACTGTCAGGCTTTCAGGAGATACTGTCTGGCTCGAGGCCGGGAGAGGTGAGAGGTACTTCAGGGGTAGGGGTGAAATCTTGTAATCCTTGAAGGACCACCAGTGGCGAAGGCTGTCTGCTAGAACGCGCCCGACGGTGAGGGATGAAAGCTGGGGGAGCGAAC…	2	0	0
Otu202	Archaea;Euryarchaeota;Methanomicrobia;Methanomicrobiales;Methanospirillaceae;Methanospirillum;uncultured_Methanospirillum_sp.	CCTTTACAATGCGGGCAACCGTGATAAGGAAACCCCGAGTGCCCGTAAACGCGGGCTGTCCATCTGTATAACACGCAGGTGAAGAAAGGGCCGGGCAAGACCGGTGCCAGCCGCCGCGGTAATACCGGCGGCTCGAGCGGTGGCCACTATTACTGGGCTTAAAGGGTCCGTAGCTTGAGCAATAAGTCCCTTGGGAAATTCAGCAGCTTAACTGGTGACAGTTCAGGGGACACTGTTGTTCTAGGGATCGGGAGAGGTAAGAGGTACTGCCGGGGTAGGGGTGAAATCCTGTAATCCCGGTGGGACCACCGATGGCGAAGGCGTCTCACCAGAACGGACCTGACGGCAAGGGACGAAAGCTAGGGGCACGAACCGG	402	CCCTATGGGGTGCACCAGGCGCGAAACCTTTACAATGCGGGCAACCGTGATAAGGAAACCCCGAGTGCCCGTAAACGCGGGCTGTCCATCTGTATAACACGCAGGTGAAGAAAGGGCCGGGCAAGACCGGTGCCAGCCGCCGCGGTAATACCGGCGGCTCGAGTGGTGGCCACTATTACTGGGCTTAAAGGGTCCGTAGCTTGAGCAATAAGTCCCTTGGGAAATTCAGCAGCTTAACTGGTGACAGTTCAGGGGACACTGTTGTTCTAGGGATCGGGAGAGGTAAGAGGTACTTCAGGGGTAGGGGTGAAATCTTGTAACCCTTGAAGGACCACCAGTGGCGAAGGCGTCTCACCAGAACGGACCTGACGGCAAGGGACGAAAGCTAGGGGCACGAAC…	5	1	0
Otu204	Archaea;Euryarchaeota;Methanomicrobia;Methanosarcinales;Methanosaetaceae;Methanosaeta;uncultured_Methanomicrobiales_archaeon	CCCTATGGGGTGCAGCAGGAGCGAAAGTGCATGGATTCGCTAAACGACGCTTAGCCAATTTCTCGTGTCCGGCACCGTTGACGGTTCCCTTGGTCGAAAAGCAGGCGAAAAAAGGGTGCGGTACGACCGATGCCAGCCGCCGCGGTAATAGCGGCCGCCCGTGTGGTTTCTCCGATTACTGCGCTTACAGCGTTCGTAGCTGAGTTGTAAAGTCACTTGGGAAATCTATCGGCGTAACCGATAGGCGTCCAAGGGATACTGGCAATCTAGTGACCGGGAGAGGTGAGGGGTACTTCAGGGGTAGGAGTGAAATCCTGTAATCCTGGGGGGACCACCTGTGGCGTAGGCGCCTCACCAGAACGGCTCCGACAGTGAGGGACGAAAGCTGGGGGAGCAAAC…	402	CCCTATGGGGTGCAGCAGGAGCGAAAGTGCATGGATTCGCTAAACGACGCTTAGCCAATTTCTCGTGTCCGGCACCGTTGACGGTTCCCTTGGTCGAAAAGCAGGCGAAAAAAGGGTGCGGTACGACCGATGCCAGCCGCCGCGGTAATAGCGGCCGCCCGTGTGGTTTCTCCGATTACTGCGCTTACAGCGTTCGTAGCTGAGTTGTAAAGTCACTTGGGAAATCTATCGGCGTAACCGATAGGCGTCCAAGGGATACTGGCAATCTAGTGACCGGGAGAGGTGAGGGGTACTTCAGGGGTAGGAGTGAAATCCTGTAATCCTGGGGGGACCACCTGTGGCGTAGGCGCCTCACCAGAACGGCTCCGACAGTGAGGGACGAAAGCTGGGGGAGCAAAC…	0	1	0
Otu206	Archaea;Euryarchaeota;Methanomicrobia;Methanomicrobiales;Methanomicrobiaceae;Methanoculleus;uncultured_Methanoculleus_sp.	CCCTATGGGGTGCAGCAGGCGCGAAAACTTTACAATGCGGGCAACCGTGATAAGGGAACCTCGAGTGCCTGTATATGCAGGCTGTCTGGGTGTCTAAAACACACCCAAAGAAAGGGCCGGGCAAGACCGGTGCCAGCCGCCGCGGTAATACCGGCGGCTCGAGTGGTGGCCACTTTTATTGGGCTTAAAGCGTTCGTAGCTGGGTTATTAAGTCCCTTGGGAAATCCGACAGCTCAACTGTCGGGCGTCTAAGAGATACTGGTAATCTTGGAACCGGGAGAGGTGAGGGGTACTTCGGGGGTAGGAGTGAAATCCTGTAATCCTCGAGGGACCACCTGTGGCGAAGGCGCCTCACCAGAACGCGCCCGACGGTGAGGGATGAAAGCTGGGGGAGCGAAC…	402	CCCTATGGGGTGCAGCAGGCGCGAAAACTTTACAATGCGGGCAACCGTGATAAGGGAACCTCGAGTGCCTGTATATGCAGGCTGTCTGGGTGTCTAAAACACACCCAAAGAAAGGGCCGGGCAAGACCGGTGCCAGCCGCCGCGGTAATACCGGCGGCTCGAGTGGTGGCCACTTTTATTGGGCTTAAAGCGTTCGTAGCTGGGTTATTAAGTCCCTTGGGAAATCCGACAGCTCAACTGTCGGGCGTCTAAGAGATACTGGTAATCTTGGAACCGGGAGAGGTGAGGGGTACTTCGGGGGTAGGAGTGAAATCCTGTAATCCTCGAGGGACCACCTGTGGCGAAGGCGCCTCACCAGAACGCGCCCGACGGTGAGGGATGAAAGCTGGGGGAGCGAAC…	1	1	0
Otu207	Archaea;Euryarchaeota;Methanomicrobia;Methanomicrobiales;Methanocorpusculaceae;Methanocorpusculum;Methanocorpusculum_bavaricum_DSM_4179	ACTTTACAATGCGAGCAATCGTGATAAGGAAACCCTGAGTGCCTGTCGATGCAGGCTGTTCATATATCTAAATCATATGTGAAGAAAGGGCAGGGCAAGACCGGTGCCAGCCGCCGCGGTAATACCGGCTGCTCGAGTGATGGCCACTATTACTGGGTTTAAAGCGTCCGTAGCTTGACTGTTAGGTCTCTTGGGAAATCTTCACGCTCAACGTGAAGGCGTCTAAGAGATACCGGCAGTCTTGGAACTGGGAGAGGTAAACCGTACTTCGGGGGTAGGAGTGAAATCTTGTACTCCTCGAGGGACGACCTATGGCGAAGGCAGTTTACCAGAACAGCTTCGACAGTGAGGGACGAAAGCTGGGG	402	CCCTACGGGGTGCACCAGGCGCGCAAACTTTACAATGCGAGCAATCGTGATAAGGAAACCCTGAGTGCCTGTCGATGCAGGCTGTTCATATATCTAAATCATATGTGAAGAGAGGGCAGGGCAAGACCGGTGCCAGCCGCCGCGGTAATACCGGCTGCTCGAGTGATGGCCACTATTACTGGGTTTAAAGCGTCCGTAGTTTGACTGTTAGGTCTCTTGGGAAATCTTCACGCTCAACGTGAAGGCGTCTAAGAGATACCGGCAGTCTTGGAACTGGGAGAGGTAAACCGTACTTCGGGGGTAGGAGTGAAATCTTGTAATCCTCGAGGGACGACCTATGGCGAAGGCAGTTTACCAGAACAGCTTCGACAGTGAGGGACGAAAGCTGGGGGAGCAAAC…	2	0	77
Otu208	Archaea;Euryarchaeota;Methanomicrobia;Methanomicrobiales;Methanospirillaceae;Methanospirillum;uncultured_Methanomicrobia_archaeon	CCCTATGGGGTGCACCAGGCGCGAAAACTTTACAATGCGGGCAACCGTGATAAGGAAACTCCGAGTGCCTGTAACGGCAGGCTGTCCATCAGTTTAAAACACTGGTGAAGAAAGGGCCGGGCAAGACCGGTGCCAGCCGCCGCGGTAATACCGGCGGCTCGAGTGGTGGCCACTATTACTGGGCTTAAAGGGTCCGTAGCTTGATAGTTACGTCCCTTGGGAAATCCACCGGCTTAACTGGTGGGCGTTCAGGGGAAACTGGCTATGTAGGGAACGGGAGAGGGAAGAGGTACTGCCGGGGTAGGAGTGAAAACCTGTAAACCCGGTGGCACGACCTATGGCGAAGGCATCTGACCAGAACGGCTCCGACAGTGAGGGACGAAAGCTGGGGGAGCAAAC…	402	CCCTATGGGGTGCACCAGGCGCGAAAACTTTACAATGCGGGCAACCGTGATAAGGAAACTCCGAGTGCCTGTAACGGCAGGCTGTCCATCAGTTTAAAACACTGGTGAAGAAAGGGCCGGGCAAGACCGGTGCCAGCCGCCGCGGTAATACCGGCGGCTCGAGTGGTGGCCACTATTACTGGGCTTAAAGGGTCCGTAGCTTGATAGTTACGTCCCTTGGGAAATCCACCGGCTTAACTGGTGGGCGTTCAGGGGAAACTGGCTATGTAGGGAACGGGAGAGGGAAGAGGTACTGCCGGGGTAGGAGTGAAAACCTGTAAACCCGGTGGCACGACCTATGGCGAAGGCATCTGACCAGAACGGCTCCGACAGTGAGGGACGAAAGCTGGGGGAGCAAAC…	0	1	0
Otu209	Archaea;Euryarchaeota;Methanomicrobia;Methanomicrobiales;Methanoregulaceae;Methanoregula;uncultured_archaeon	ACTTTACAATGCGGGAAACCGTGATAAGGGAACTCCGAGTGTCCGTCAATGCGGACTGTCCGTATGTTTAAAGAGCATGCGAAGAAAGGGCCGGGCAAGACCGGTGCCAGCCGCCGCGGTAATACCGGCGGCTCGAGTGGTGGCCACTATTACTGGGCTTAAAGCGTTCGTAGCTGGGTTGTTAAGTCTCTTGGGAAATCTTCCGGCTTAACCGGAAGGCGTCTCAGGGATACTGGCAGACTAGGGACCGGGAGAGGTGAGGGGTACTCCAGGGGTAGGAGTGAAATCCTGTAATCCTTGGGGGACCACCTGTGGCGAAGGCGCCTCACCAGAACGGCTCCGACAGTGAGGGACGAAAGCTGGGGGAGCAAACCGG	402	CCCTATGGGGTGCAGCAGGCGCGAAAACTTTACAATGCGGGAAACCGTGATAAGGGAACTCCGAGTGTCCGTCAATGCGGACTGTCCGTATGTTTAAAAAGCATGCGAAGAAAGGGCCGGGCAAGACCGGTGCCAGCCGCCGCGGTAATACCGGCGGCTCGAGTGGTGGCCACTATTACTGGGCTTAAAGCGTTCGTGGCTGGTTTGTTAAGTCTCTGGGGAAATCTTCCGGCTTAACCGGAAGGCGTCTCAGGGATACTGGCAGACTAGGGACCGGGAGAGGTGAGAGGTACTCCAGGGGTAGGAGTGAAATCCTGTAATCCTTGGGGGACCACCTGTGGCGAAGGCGTCTCACCAGAACGGCTCCGACAGTGAGGGACGAAAGCTGGGGGAGCAAAC…	12	2	3
Otu211	Archaea;Euryarchaeota;Methanomicrobia;Methanomicrobiales;Methanospirillaceae;Methanospirillum;uncultured_Methanomicrobiales_archaeon	CCCTATGGGGTGCAGCAGGCGCGAAAACTTTACAATGCGGGCAACCGTGATAAGGAAACTCCGAGTGCCTGTAACGGCAGGCTGTCCATTAGTTTAAACCACTAGTGAAGAAAGGGCCGGGCAAGACCGGTGCCAGCCGCCGCGGTAATACCGGCGGCTCGAGTGGTGGCCACTATTACTGGGCTTAAAGCGTTCGTAGCTGGGTTGTTAAGTCTCTTGGGAAATCTATCGGCTTAACCGATAGGCGTCCAAGGGATACTGGCAATCTAGGGACCGGGAGAGGTGAGGGGTACTTCAGGGGTAGGAGTGAAATCCTGTAATCCTTGGGGGACCACCTGTGGCGTAGGCGCCTCACCAGAACGGCTCCGACAGTGAGGGACGAAAGCTGGGGGAGCAAAC…	402	CCCTATGGGGTGCAGCAGGCGCGAAAACTTTACAATGCGGGCAACCGTGATAAGGAAACTCCGAGTGCCTGTAACGGCAGGCTGTCCATTAGTTTAAACCACTAGTGAAGAAAGGGCCGGGCAAGACCGGTGCCAGCCGCCGCGGTAATACCGGCGGCTCGAGTGGTGGCCACTATTACTGGGCTTAAAGCGTTCGTAGCTGGGTTGTTAAGTCTCTTGGGAAATCTATCGGCTTAACCGATAGGCGTCCAAGGGATACTGGCAATCTAGGGACCGGGAGAGGTGAGGGGTACTTCAGGGGTAGGAGTGAAATCCTGTAATCCTTGGGGGACCACCTGTGGCGTAGGCGCCTCACCAGAACGGCTCCGACAGTGAGGGACGAAAGCTGGGGGAGCAAAC…	0	1	0
Otu212	Archaea;Euryarchaeota;Methanomicrobia;Methanosarcinales;Methanosaetaceae;Methanosaeta;uncultured_Methanomicrobiales_archaeon	CCCTATGGGGTGCAGCAGGCGCGAAAACTTTACAATGCGGGAAACCGTGATAAGGGAACTCCGAGTGTCCGTCAATGCGGACTGTCCGTATGTTTAAAAAGCATGCGAAGAAAGGGCCGGGCAAGACCGGTGCCAGCCGCCGCGGTAATACCGGCGGCTCGAGTGGTGGCCACTATTACTGGGCTTAAAGCGTTCGTAGCTGGGTTGTTAAGTCTCTTGGGAAATCTATCGGCTTAACCGATAGGCGTCCAAGGGATACTGGCAATGTAAGGACCCGGGAGGGGGAGGGGTAACTTAGGGGGAGGAGGGAAATCCTGGAATTCTTGGGGGAACAACTGGGGCGTAAGCGGCCTACCAGAAACGGTCCGACAGGGGGGGACGAAAGGTGGGGGAGCAAAC…	402	CCCTATGGGGTGCAGCAGGCGCGAAAACTTTACAATGCGGGAAACCGTGATAAGGGAACTCCGAGTGTCCGTCAATGCGGACTGTCCGTATGTTTAAAAAGCATGCGAAGAAAGGGCCGGGCAAGACCGGTGCCAGCCGCCGCGGTAATACCGGCGGCTCGAGTGGTGGCCACTATTACTGGGCTTAAAGCGTTCGTAGCTGGGTTGTTAAGTCTCTTGGGAAATCTATCGGCTTAACCGATAGGCGTCCAAGGGATACTGGCAATGTAAGGACCCGGGAGGGGGAGGGGTAACTTAGGGGGAGGAGGGAAATCCTGGAATTCTTGGGGGAACAACTGGGGCGTAAGCGGCCTACCAGAAACGGTCCGACAGGGGGGGACGAAAGGTGGGGGAGCAAAC…	0	1	0
Otu213	Archaea;Euryarchaeota;Methanomicrobia;Methanosarcinales;Methanosaetaceae;Methanosaeta;uncultured_Methanosarcinales_archaeon	ATGGGGTGCACCAGGTGCGAAACCTTTACAACGCGGGCAACCGTGATAAGGGAACCTCGAGTGCCAGGTTACAAATCTGTCTGTCGAGATGCCTAAAAAGCATTTCATAGCAAGGGCCGGGCAAGACCGGTGCCAGCCGCCGCCGTAACACCGGCGGCCCGAGTGGTAACCGTTATTATTGGGTCTAAAGGGTCTGTAGCCGGCCGGATAAGTCTCTTGAGAAATCTGGCAGCTTAACTGTGAGAATTTCAGGAGATACTGTCTGGCTCGAGGCCGGGAGAGGTTAGAGGTACTTCAGGGGTAGGGGTGAAATCTTGTAATCCTTGAAGGACCACCAGTGGCGAAGGCGTCTAACCAGAACGGACCTGACGGCAAGGGACGAAAGCTAGGGGCACGAAC…	402	ATGGGGTGCACCAGGTGCGAAACCTTTACAACGCGGGCAACCGTGATAAGGGAACCTCGAGTGCCAGGTTACAAATCTGTCTGTCGAGATGCCTAAAAAGCATTTCATAGCAAGGGCCGGGCAAGACCGGTGCCAGCCGCCGCCGTAACACCGGCGGCCCGAGTGGTAACCGTTATTATTGGGTCTAAAGGGTCTGTAGCCGGCCGGATAAGTCTCTTGAGAAATCTGGCAGCTTAACTGTGAGAATTTCAGGAGATACTGTCTGGCTCGAGGCCGGGAGAGGTTAGAGGTACTTCAGGGGTAGGGGTGAAATCTTGTAATCCTTGAAGGACCACCAGTGGCGAAGGCGTCTAACCAGAACGGACCTGACGGCAAGGGACGAAAGCTAGGGGCACGAAC…	1	0	0
[truncated: 2,264 more rows]

## Sheet: Bacterial community
OTU_ID	Taxonomy	abundance_seq	longness	longness_seq	0 days -operated reactor	15 days-operated reactor	30 days-operated reactor
[truncated: 6,971 more rows]

## Sheet: distribution of biomass
Archaeal community composition
	class level							phylum level
	Percentage-0 days (%)	Percentage-15 days (%)	Percentage-30 days (%)					Percentage-0 days (%)	Percentage-15 days (%)	Percentage-30 days (%)
Methanomicrobia	75.38	76.46	50.24				Methanosaetaceae	49.75	51.42	28.48
Thermoprotei	17.53	11.23	35.55				Fervidicoccaceae	17.51	11.22	35.51
Thermoplasmata	5.47	2.15	12.94				Methanospirillaceae	17.26	15.14	17.36
Methanobacteria	1.21	9.7	0.41				Thermoplasmatales_Incertae_Sedis	5.24	2.09	12.93
Thaumarchaeota_Incertae_Sedis	0.3	0.17	0.63				Methanobacteriaceae	1.21	9.7	0.41
[truncated: 39 more rows]
